# Supplementary material for: Salmonella enterica Serovar Typhimurium Exploits Inflammation to Modify Swine Intestinal Microbiota
Source: Front Cell Infect Microbiol. 2016 Jan 22;5:106. doi: 10.3389/fcimb.2015.00106 (PMC4722131; doi:10.3389/fcimb.2015.00106)
Supplement: Supplementary file 3 [file Table3.XLSX]

## Sheet: Foglio1
TAXA	331	333	335	342	344	346	353	355	357	364	366	368	375	377	379	441	443	445	452	454	456	463	465	467	474	476	478	485	487	489	562	564	566	573	575	577	584	586	588	595	597	599	606	608	610
Abiotrophia	2.72481e+08	0	4.62502e+08	5.61104e+09	7.28959e+08	0	0	3.49753e+08	0	1.3871e+08	4.05252e+09	0	2.79158e+09	5.83183e+08	0	0	0	0	0	0	0	3.688e+08	0	0	0	0	0	0	0	0	0	6.61507e+09	0	8.41656e+09	3.64479e+07	0	1.1064e+09	3.49753e+08	0	0	8.10504e+09	0	0	0	0
Acanthopleuribacter	0	0	2.22049e+08	7.16178e+09	2.05864e+08	0	0	2.02146e+08	0	0	0	2.76414e+08	0	0	0	0	0	0	0	0	0	0	0	0	0	0	0	0	0	0	0	0	0	0	0	0	3.93146e+08	0	0	0	0	0	0	0	0
Acaryochloris	2.63852e+08	0	8.65139e+08	5.58285e+09	3.26486e+08	0.00103734439834025	2.84343e+08	1.50935e+09	1.19916e+08	0	0	0	0	0.009375	0	0	0	0	0	0	0	0	0	0	0	0	0	0	0	0	0	0.000155183116076971	0	0.000334970969182671	3.26486e+08	0	4.26514e+08	0	0	0.00347222222222222	0.000365764447695684	0	0	0	0
Acetanaerobacterium	2.89063e+09	0.00106609808102345	0.000506626233762447	0.000260788193965054	0.000243407707910751	0.000309531470781628	0.000334354973530231	0.000330130970446343	0.00393094504781974	2.84623e+09	0.00192619060912289	0.000208002052805306	0.000498753117206983	0.000138965334960953	0.0006945822583846	6.93752e+08	8.41656e+09	0	5.36917e+09	1.4752e+09	0	1.23835e+09	8.32263e+08	4.05252e+09	5.42139e+08	0.000139579029646586	0	0.000199501246882793	6.81203e+08	0	2.77501e+09	0.0070418583772865	0	0.00146501603080369	0.000420431495482205	0.000213349375341009	0.000396272561221015	0.000306550186843032	0	5.55693e+09	0.00608564569259114	0	0.00678304239401496	0.000159401413631682	0
Acetitomaculum	7.21658e+09	0.00329442096970565	0.000138958368072925	0.000141205932690705	0.000121875147429614	0.000240553718273188	8.97514e+09	0.000388055960903362	0.00231498767829139	4.69904e+09	0.0100185364992497	0.00029494469786915	0.000220653133274493	0.000170763587300249	0.00117135207496653	6.66146e+08	0.000179044617918785	3.08796e+07	1.19089e+09	2.62097e+08	4.04292e+07	4.89553e+08	1.01056e+09	0.000149354043760735	2.48773e+09	0.000264807132138759	0	0.000330979699911739	1.0541e+09	0.000125502008032129	7.99375e+08	0.00182625510277161	0	0.000307931009843585	0.00013629048744817	5.2558e+09	0.000125651921332106	0.000204133604433539	3.73385e+09	0.000223895449117686	0.00701738900167711	0	0.00456016475433951	0.000202386473837332	0
Acetivibrio	0.000376335558663648	0.00993747208575257	0.000396680292008933	0.524896265560166	0.000831703100475421	0.00140872706416249	0.00102527820414428	0.621527777777778	0.00658376005852231	0.12671905697446	0.0120963901323936	0.4140625	0.00133052787920045	0.000248020780975223	0.0048106765983861	3.46056e+09	0.00133988387673068	1.1427e+09	0.0394190871369295	9.952e+08	6.54052e+09	4.79662e+09	0.0190972222222222	0.000792489636673982	0.0108055009823183	0.000238117915991999	0.0015625	0.000464137632279225	1.05541e+09	0.000465549348230912	0.000175911640448142	0.023950424296561	0	0.471991701244813	0.000621289324628648	0.000442742791593924	0.00268610897927859	0.619791666666667	0	0.449901768172888	0.0296694923326031	0	0.0153165418652144	0.000502637859316808	0
Acetoanaerobium	1.09344e+09	7.67024e+08	2.5816e+09	3.49753e+08	9.28764e+08	6.93552e+08	4.05252e+09	1.49088e+09	8.37474e+09	0	0.000399002493765586	6.81203e+08	0	0	0.000112220850634048	0	0	0	0	0	0	0	0	0	0	0	0	0	0	0	3.64479e+07	4.60214e+09	0	1.57389e+09	3.09588e+08	0	8.10504e+09	5.42139e+08	0	9.71972e+07	0.000698254364089776	0	0.00016537672818681	8.09378e+08	0
Acetobacter	0	0	1.31049e+08	0	0	0	0	0	8.8269e+08	0	0	0	4.1834e+09	0	0	0	0	0	0	0	0	0	0	8.8269e+08	0	0	0	0	0	0	0	0	0	0	1.63184e+07	0	7.4677e+09	1.38207e+08	0	0	7.3551e+09	0	0	2.22049e+08	0
Acetobacterium	8.16215e+08	0.004149377593361	7.25074e+09	6.0374e+09	7.79451e+09	0.0364583333333333	0.00103633260180444	0.0540275049115914	0.000238117915991999	0.003125	0.000154712544093075	3.29815e+09	0	1.4419e+09	0	3.26486e+08	0	0	0	1.19916e+08	0	0	0.000982318271119843	0	0.003125	9.28275e+08	0	0	0	0	1.95892e+09	0.00311203319502075	0	5.03117e+08	5.3962e+09	0.00347222222222222	0.00158497927334796	0.0275049115913556	0	0.0109375	0.00139241289683768	0	0.00147423960273122	4.75827e+09	0
Acetomicrobium	3.688e+08	0	0	0	0	0	2.79158e+09	7.77578e+08	0	0	3.30753e+09	0	0	0	0	0	0	0	0	0	0	0	0	0	0	0	0	0	0	0	3.688e+08	0	0	0	4.05252e+09	0	0	1.94394e+08	0	2.72481e+08	3.30753e+09	0	2.80552e+08	0	0
Acetonema	3.93146e+08	1.61717e+08	3.26369e+09	1.41479e+09	3.73385e+09	1.38207e+09	0.00114749757260129	4.74911e+09	0.000809061488673139	0	0.000167336010709505	1.11024e+08	3.58089e+09	1.02932e+09	5.10383e+08	5.24194e+08	8.08584e+06	0	8.0845e+08	0.000261369576581286	0	4.41345e+09	0	0	2.10819e+08	0	0	0	0	0	2.62097e+08	1.21288e+09	0	3.03169e+09	0.000186692554700919	2.76414e+08	0.000308941654161885	2.49953e+09	0	4.21638e+08	0.00142235609103079	0	0.000107426770751271	9.26389e+08	0
Acholeplasma	7.10857e+08	0.000105654529812187	0.000191864927091328	0.0173611111111111	0.000487685930260912	0.0265225933202358	0.000619106581579198	0.09375	0.00120675784392599	0	0.00178460583488516	4.61408e+09	0	2.12216e+09	0.00103734439834025	0	1.50935e+09	0	0	0	0	9.52472e+09	0.0046875	0	0	0	0	0.000390799464046449	0	0	4.26514e+08	8.55299e+09	0	0.0173611111111111	0.00146305779078274	0.00294695481335953	0.0012382131631584	0.0390625	0	6.5963e+08	0.00271570453134699	0	0.00072577043322912	2.12216e+09	0
Achromatium	0	4.16131e+08	0.000283676446749878	0	2.79158e+09	2.33273e+09	0	4.08722e+08	0.000198452073824171	0	2.80552e+08	4.00927e+09	0	1.4752e+09	0	0	0	0	0	0	0	0	0	0	0	0	0	0	0	0	0	2.77421e+08	0	4.06604e+08	0	1.94394e+08	0.000448877805486284	2.72481e+08	0	0	0.000448883402536191	0	2.30107e+09	1.4752e+09	0
Achromobacter	3.91642e+09	0.000189985730858938	0.00492868344410425	7.32497e+09	0.00644364021537647	0.00039742548272199	0.0019123271550456	0.00046801872074883	0.00409973226238286	3.33073e+08	0.00229177110936045	0.000149251580522772	1.70128e+09	0.000128427574710776	4.44721e+09	6.52737e+08	6.06337e+08	0	4.14621e+08	4.41345e+09	2.49953e+08	0.000220653133274493	1.89737e+09	0.000251004016064257	5.55121e+08	0.000107426770751271	2.05864e+08	1.19089e+09	2.62097e+08	0	2.93732e+09	0.000224344852397256	0	0.000138207067356596	0.00361903080589637	3.7493e+09	0.0040453074433657	0.000189737319222499	0	5.66224e+09	0.00572942777340113	0	0.000127595722310878	9.82864e+09	0
Acidaminobacter	3.59747e+09	0.00868055555555556	0.00237746891002195	0.000982318271119843	0.000523859415182398	0.03125	0.00454854879633641	6.20052e+09	0.000931098696461825	2.8838e+08	0.000502456453774006	3.26486e+09	0	1.13737e+09	1.00623e+09	3.59747e+09	0.00520833333333333	0	0.00392927308447937	4.76236e+09	0	3.09425e+08	6.5963e+08	7.75916e+09	4.3257e+08	0	0	0	1.13737e+09	1.00623e+09	0.000215848042977744	0.633680555555556	0	0.238703339882122	0.0362891703971807	0.0078125	3.09425e+08	8.17941e+09	0	4.3257e+08	0.00346136668155427	0	0.117219917012448	0.00031562066377016	0
Acidaminococcus	0.224063867725725	0.00267003515772182	0.0700128412707275	0.00105556181937646	0.180548628428928	0.00992784701823988	0.0249718859562082	0.0111324118761143	13627258444619	0.0062471752853873	0.0650666543942811	0.0197676562788125	0.00274905916423005	0.034255905389926	0.00442209047807958	0.000121575620035662	2.16856e+09	0.000167494835575903	0.000208002052805306	0.014713216957606	0.00035695017411539	0.00198452073824171	0.000463657785866416	0.00760296263045674	0.000178594859383884	0.00276128675962999	0.000376175548589342	0.000325270359126457	0.000876133865824587	0.000287130717993248	0.000810504133571081	0.000448620120409098	0.000139579029646586	0.00153182820196805	0.0247381546134663	0.00914310159728391	0.136733478864854	0.00122331655223608	0.000168331275951072	0.00406394424924553	0.00466350652737509	2.2128e+09	0.000262314805747142	0.000473669545834494	0
Acidicaldus	0	0	4.41345e+09	0	0	0	0	0	0	0	0	0	0	0	0	0	0	0	0	0	0	0	0	0	0	0	0	0	0	0	0	0	0	0	0	0	0	0	0	0	5.10383e+08	0	0	0	0
Acidicapsa	0	0	0	0	0	0	0	2.8838e+08	0	0	0.004149377593361	1.42171e+08	0	0	0	0	0	0	0	0	0	0	0	0	0	0	0	0	0	0	0	0	0	0	0	0	0	0	0	0	0	0	0	0	0
Acidiferrobacter	5.58316e+09	7.77578e+08	0.000349127182044888	1.63489e+09	0.000760732949659324	1.15625e+09	2.80552e+08	1.8224e+09	3.0681e+09	0	5.59605e+09	6.19176e+08	2.77421e+08	8.10504e+09	2.7107e+08	0	0	0	0	0	0	5.61104e+09	0	3.0681e+09	0	0	0	0	0	2.7107e+08	0.00019541064150522	1.16637e+09	0	2.72481e+09	0.000132301382549448	0	0.000813601167096847	3.64479e+08	0	8.48239e+09	3.67241e+06	0	6.93552e+08	8.10504e+09	0
Acidiphilium	0	4.99906e+07	7.3551e+09	0	8.3668e+09	0	0	0	0	0	0	0	0	0	0	0	0	0	0	0	0	0	0	0	0	0	0	0	0	0	0	0	0	4.21638e+08	0	1.11024e+07	0	4.11728e+08	0	0	2.02146e+08	0	0	0.000112015532820551	0
Acidisoma	0	0	3.09425e+08	0	0.000155183116076971	0	0	0	0	0	0	0	0	0	0	0	0	0	0	0	0	0	0	0	0	0	0	0	0	0	0	0.003125	0	0	0	0	0	0	0	0	0	0	0	0	0
Acidisphaera	0	0	0	0	5.61104e+09	0	0	0	0	0	0	0	0	0	0	0	0	0	0	0	0	0	0	0	0	0	0	0	0	0	0	0	0	0	0	0	0	0	0	0	0	0	0	0	0
Aciditerrimonas	0	0	8.3668e+09	0	7.16178e+09	1.02932e+08	0	0	4.04292e+07	0	0	3.73385e+09	0	4.41345e+09	0	0	0	0	0	0	0	0	0	0	0	0	0	0	0	0	0	0	0	0	0	0	0	0	0	0	4.04225e+08	0	0	0	0
Acidithiobacillus	0	2.63852e+08	0.000155183116076971	1.4419e+08	0.000111656989727557	1.1427e+09	0.00518672199170124	2.84343e+09	0	0	0	0.000243842965130456	0	0	0.0015625	0	0	0	0	0	0	0	1.42171e+08	1.50935e+09	2.99789e+07	0	0	0	0	0	0	6.5963e+08	0	8.65139e+08	0.000223313979455114	0	0.00103734439834025	5.68686e+08	0	0	0.00868055555555556	0	0	9.52472e+09	0
Acidobacterium	0	0	0	0	0	0	0	6.19176e+08	0	0	0	0	0	0	0	0	0	0	0	0	0	0	0	0	0	0	0	0	0	0	0	0	0	0	0	0	0	0	0	0	1.35535e+08	0	5.83183e+08	0	0
Acidocella	4.1834e+09	1.11024e+07	3.58089e+09	0	1.70128e+08	0	4.04292e+07	0	0	0	0	8.8269e+08	0	0	4.21638e+08	0	0	0	0	0	0	0	0	0	0	0	0	0	0	0	8.3668e+09	1.11024e+07	0	0	0	0	0	0	0	3.73385e+09	0	0	0	0	0
Acidothermus	0	0	0.000111656989727557	0	0	0	0	0	0	0	0	0	0	0	0	0	0	0	0	0	0	0	0	0	0	0	0	0	0	0	0	0	0	0	0.00311203319502075	0	0	1.19916e+08	0	0	0	0	0	3.09425e+08	0
Acidovorax	0	0	9.20429e+09	0	5.2463e+08	6.19176e+08	0	8.10504e+09	2.7107e+08	0	7.77578e+08	0.000149625935162095	0	0	0	0	0	0	0	0	0	0	0	0	0	0	0	0	0	0	0	1.45792e+09	0	0	0	6.19176e+08	0	0	0	0	0	0	0	3.30753e+09	0
Acinetobacter	0.0012533123254315	0.000119401264418217	0.000415111416584722	6.15928e+09	0.000327476490422323	0.000270885960274411	0.000105098489411327	0.0158688671495781	0.000190725752952103	0.000264807132138759	0.000167468599637568	0.00893645189761695	3.16229e+09	0.00426706827309237	4.44097e+08	7.16178e+09	2.05864e+08	3.40255e+08	9.1734e+08	1.81931e+09	8.15922e+08	1.01056e+09	3.73385e+09	1.52028e+09	0.000132403566069379	1.49972e+09	7.3551e+09	1.68655e+09	0.000167336010709505	0	0.000143235694335028	0.000142046331807879	0	0.000264718062158946	0.000319390651152636	1.14229e+09	0.00039816158488522	0.0064222238817116	0	0.00370729984994263	0.00138474036118228	0	0.000303579710755998	0.010458500669344	0
Actimicrobium	0.000167485484591335	0	0	0	0	0	0	0	0	0	0	0.000154712544093075	0	0	2.8838e+08	0	0	0	0	0	0	0	0	0	0	0	0	0	0	0	0	0	0	0	0	0	0	0	0	0	0.003125	0	0	0	0
Actinoallomurus	0	0	0	0	0	0	0	0	0	0	0	0	1.15625e+08	0	0	0	0	0	0	0	0	0	0	0	0	0	0	0	0	0	0	0	0	0	0	0	1.35535e+08	0	0	0	0	0	0	0	0
Actinobacillus	2.21166e+09	3.14517e+09	7.4794e+09	8.97514e+09	0.000171795607691593	0.0029870808752147	2.76414e+08	0.00105922852855504	6.99869e+09	0.000514857310973816	0.000124383353712527	0.00782295850066934	0	0.00551457423189859	1.64691e+09	0	2.62097e+08	0	3.26369e+08	0	0.000149354043760735	0	0	4.99906e+07	0	3.16229e+09	0	2.22049e+08	0.0002506624650863	0	0	0.00091471884845022	0	1.63184e+08	0.000432520706423539	0.000448062131282204	4.28442e+09	0.000794421396416277	0	0.00117681671079729	0.00013703250832736	0	2.22049e+08	0.000358089235837571	0
Actinobaculum	0	0	0	0	0	0	0	0	0.003125	0	0	0	0	0	0	0	0	0	0	0	0	0	0	0	0	0	0	0	0	0	0	0	0	0	0	0	0	4.76236e+09	0	0	2.63852e+08	0	0	5.58285e+09	0
Actinocorallia	0	0	0	0	0	5.58316e+09	0	0	0	0	0	0	0	0	0	0	0	0	0	0	0	0	0	0	0	0	0	0	0	0	0	0	0	0	0	0	0	0	0	0	0	0	0	0	0
Actinokineospora	0	0	0	0	0	4.41345e+09	2.49953e+08	0	0	0	0	3.58089e+09	0	0	0	0	0	0	0	0	0	0	0	0	0	0	0	0	0	0	0	0	0	0	0	0	0	0	0	0	0	0	0	0	0
Actinomadura	1.00623e+09	1.19916e+08	0.015625	0	0	0.000333365082388799	0.003125	0.00024754007054892	1.18733e+09	0	2.8838e+08	0.000111656989727557	0	0	1.42171e+08	0	0	0	0	0	0	0	3.09425e+08	0	0	2.8838e+08	0	1.63243e+08	0.0020746887966805	0	0	5.99578e+08	0	0.000182882223847842	0.00294695481335953	0	0	0	0	7.75916e+09	7.20949e+08	0	0	0.00311203319502075	0
Actinomyces	5.54842e+07	0.000445777273464095	2.7107e+09	0.000279158059293172	3.4991e+09	0.000798004987531172	1.08992e+09	0.000793808295296686	3.70001e+08	0	9.84094e+09	0.000352831085952721	7.37599e+08	3.14778e+09	9.28764e+08	0	0	0	0	1.94394e+08	4.98753e+09	0	0	0	2.80552e+08	0	0	1.1064e+09	1.74877e+08	0	4.16131e+08	0.000607878100178311	0	0.000362905477081123	2.52713e+09	0.000249376558603491	2.99729e+09	0.000264602765098895	0	0.000252496913926608	6.56063e+09	0	3.688e+09	1.57389e+09	0
Actinomycetospora	0	0	0	0	0	0	0	0	0	0	0	0	0	2.02146e+08	0	0	0	0	0	0	0	0	0	0	0	0	0	0	0	0	0	0	0	0	0	0	0	0	0	0	0	0	0	0	0
Actinoplanes	0.00173611111111111	0	0.00196463654223969	0	0.0046875	6.1885e+07	0	0.000155183116076971	4.3257e+08	0	1.63243e+08	0.0020746887966805	0	0	0	0	0	0	0	0.0015625	0	1.31926e+08	0	0	0	0	0	2.84343e+08	0	0	0	0.000182882223847842	0	9.52472e+09	0	0	1.31926e+08	0	0	0	3.26486e+08	0	0	0	0
Actinopolymorpha	0	0	0	0	0	0	0	0	0	0	0	1.74877e+08	0	0	0	0	0	0	0	0	0	0	0	0	0	0	0	0	0	0	0	0	0	0	0	0	0	0	0	0	0	0	0	0	0
Actinopolyspora	0	8.8269e+08	0	0	1.47573e+09	0.000292838018741633	2.22049e+08	0.000358089235837571	4.11728e+08	0	2.62097e+08	2.02146e+08	1.63184e+07	0	7.4677e+09	0	0	0	0	0	0	0	0	0	0	0	0	3.26369e+08	0	0	8.29242e+08	8.8269e+08	0	7.3551e+09	2.10819e+08	0	6.66146e+08	0	0	3.40255e+08	2.62097e+08	0	3.75324e+09	4.04225e+08	0
Adhaeribacter	0.00196463654223969	0	0.009375	0	5.27704e+08	0.00488826815642458	4.3257e+08	0.000446627958910228	0.000241599519412848	0	2.84343e+08	7.54675e+09	0	0.00347222222222222	0.00115825408436967	0	0	0	0	0	0.000465549348230912	0	0.000111656989727557	3.26486e+09	0.004149377593361	0	4.02493e+09	0	0	0	0	0.000190494332793599	0	0.000216597561730305	7.91556e+08	0	0.000160050754833965	0.00295891022778026	0	0	5.68686e+08	0	2.39831e+08	0.0173611111111111	0
Adlercreutzia	0	0	0	0	0	0	3.64479e+07	0	0	0	0	0	0	0	0	0	0	0	0	0	0	0	0	0	0	0	0	0	0	0	0	0	0	0	0	0	0	0	0	1.74877e+08	0	0	0	0	0
Advenella	0	7.3551e+09	0	0	0	0	0	3.40255e+08	0	0	0	4.04225e+08	0	0	4.41345e+09	0	0	0	0	0	0	0	0	0	0	0	0	0	0	0	0	7.3551e+09	0	0	1.11024e+07	0	0	3.40255e+08	0	0	1.63184e+07	0	7.4677e+09	0	0
Aequorivita	0	0	0	0	0	5.58285e+09	0	0	0	0	0	0.00173611111111111	0	0.00196463654223969	0	0	0	0	0	0	0	0	0	0	0	0	0	0	0	0	0	0	0	7.75916e+09	1.4419e+08	0	0	0	0	0	0	0	0	0	0
Aeribacillus	0	3.30753e+09	0	0	0	0	0	1.74877e+08	3.09588e+08	0	0	0	0	5.83183e+08	0	0	0	0	0	0	0	0	0	0	0	0	0	0	0	0	0	0	0	0	0	7.67024e+08	1.1064e+09	0	0	0	0	0	0	0	0
Aeriscardovia	0	0	0	0	0	1.70128e+08	0	0	0	0	0	0	0	0	0	0	0	0	0	0	0	0	0	0	0	0	0	0	0	0	0	0	0	0	0	0	0	0	0	0	0	0	0	2.49953e+08	0
Aerococcus	3.95778e+08	0.000698324022346369	3.02799e+09	0.000390799464046449	2.12216e+09	0.00829875518672199	1.27954e+09	8.55299e+09	6.59536e+09	0.00694444444444444	0.00030480370641307	0.0157170923379175	0.000380988665587199	0.040625	6.1885e+07	0	0.000465549348230912	0	0.000167485484591335	4.89729e+08	0.0020746887966805	0	0	0	0.00173611111111111	0	0	0	0	0	6.5963e+08	0.00450031036623215	0	0.0020656543099598	3.10162e+08	0.0020746887966805	5.54469e+09	0.000125779202157365	0	0.0486111111111111	0.00213362594489149	0	0.000857224497571197	0.0171875	0
Aeromicrobium	0	0	0	0	0	0	0	0	0	0	0	0	0	0	0	0	0	0	0	0	0	0	0	0	0	0	0	0	0	0	0	2.80552e+08	0	0	0	0	0	0	0	0	0	0	0	0	0
Aeromonas	1.11024e+07	7.16178e+09	0.000261447596226097	1.19089e+09	3.27621e+09	4.04292e+08	8.15922e+08	3.63802e+09	7.4677e+09	0	0.000220672610115632	9.49822e+09	3.67755e+09	5.4813e+08	0.000292838018741633	0	0	0	3.40255e+08	1.31049e+08	0	0	4.04225e+08	0	0	0	0	3.67755e+09	4.21638e+08	0	2.22049e+08	0.00447611544796963	0	0.000248386339431842	5.24194e+09	0	5.38508e+09	5.65915e+09	0	5.52828e+08	0.00180951540294819	0	0.00437628714327743	9.48687e+09	0
Aerosphaera	1.4419e+08	0.000111656989727557	4.89729e+08	0.0020746887966805	0	1.00623e+09	1.19916e+08	0.00173611111111111	6.09607e+08	0	0	0	0	0	0	0	0	0	0	0	5.03117e+07	5.99578e+08	0	0	0	0	0	0	0	0	0	0.000334970969182671	0	0.00103734439834025	4.26514e+08	0	0	0.00520833333333333	0	0.000982318271119843	0	0	0	2.63852e+08	0
Aetherobacter	0	0	0	0	0	0	0	0	5.58316e+09	0	0	0	0	0	2.80552e+08	0	0	0	0	0	0	0	0	0	0	0	0	0	0	0	0	0	0	0	0	0	0	0	0	0	4.98753e+09	0	0	0	0
Afifella	0	0	0	0	0	0	0	0	0	0	0	0	0	0	0	0	0	0	0	0	0	0	0	0	0	0	0	0	0	0	0	0	0	2.02146e+08	0	0	0	0	0	0	0	0	0	0	0
Afipia	0	0.0020746887966805	0	0	0	0	0	0	0	0	0	0	0	0	0	0	0	0	0	0	0	0	0	0	0	0	0	0	0	0	0	0	0	0	0	0	0	0.00196463654223969	0	0	0	0	0	0	0
Agarivorans	0	0	1.23835e+09	0	8.10504e+09	1.35535e+09	0	1.94394e+08	0.00029925187032419	0	6.61507e+09	5.78127e+08	0	7.28959e+08	0	0	0	0	0	0	0	0	0	0	1.36241e+08	0	0	0	7.28959e+08	0	0	3.49753e+08	0	6.93552e+08	8.10504e+09	0	0	5.83183e+08	0	0	0.000231527419461533	0	0	3.64479e+07	0
Aggregatibacter	3.40726e+09	0.000163738245211162	0.000205612234907083	6.66971e+09	0.00806511836307968	0.000406328778028393	0.0015005737487863	0.000852340186215085	0.00555310385407473	6.32458e+08	0.00209170013386881	0.000298655274096707	0.000429707083005085	0.000123518549398156	3.91294e+09	3.93146e+08	8.08584e+06	0	1.41479e+09	0.000186692554700919	0	0.000176538088092506	4.99906e+07	3.67755e+09	8.43277e+08	4.1834e+09	0	0.000107426770751271	8.23457e+08	0	2.62097e+08	0.000442699700015363	0	0.000365823588143273	0.00645956239265178	3.04056e+09	0.00476652837849766	0.000727363619321377	0	0.000162330817557027	0.0313336680053548	0	0.00615913485640622	0.000290268591085666	0
Agrobacterium	8.53029e+08	0.000125779202157365	0.000245826937835764	0.0260416666666667	0.00249939039258717	0.0638506876227898	0.0012858367463568	0.275	0.000897332755739835	1.31926e+08	0.00201738050900062	6.20016e+09	0.00133988387673068	6.36647e+09	0.00311203319502075	0	2.51558e+08	0	0.00347222222222222	0	0.00491159135559921	9.52472e+09	0	0.00012377003527446	1.31926e+08	0.000620732464307883	0	5.58285e+09	9.79458e+08	0	2.84343e+08	0.000181122051106605	0	0.0538194444444444	0.0021945866861741	0.0108055009823183	0.0012382131631584	0.040625	0	3.0343e+09	0.00333643699565487	0	0.00117239839213935	3.75459e+09	0
Agrococcus	0	0	4.05252e+09	0	2.79158e+09	0	0	0	3.30753e+09	0	0	3.64479e+07	0	1.1064e+09	0	0	0	0	1.35535e+08	0	0	0	0	0	0	2.80552e+08	0	0	0	0	9.28764e+08	0	0	2.7107e+08	0	0	9.97506e+09	0	0	0	5.61104e+09	0	0	0	0
Agromyces	4.89553e+08	4.04225e+08	0.00070943170786349	5.52828e+08	4.41345e+09	1.74967e+08	0.000330979699911739	2.95147e+09	0.000292838018741633	0	0	5.14661e+08	0	0	2.02146e+08	0	0	0	2.76414e+08	0	0	0	0	0	0	0	0	0	0	0	6.52737e+08	8.0845e+08	0	6.91035e+08	0.000264807132138759	0	0.000183877611062077	2.95147e+09	0	4.44097e+08	0.00060875170092387	0	4.76357e+09	2.48992e+09	0
Aidingimonas	0	0	0	0	0	0	0	0	0	0	0	0	0	0	0	0	0	0	0	0	0	0	0	0	0	0	0	0	0	0	0	0	0	0	0	0	0	0	0	0	0	0	0	1.42171e+08	0
Akkermansia	0	0	0	0	0	0	0	0	0	0	0	0	0	0	2.77421e+08	0	0	0	0	0	0	0	0	0	0	0	0	0	0	0	0	0	0	3.88789e+08	0	0	0.00119071244294503	0	0	0	0	0	1.04926e+09	0	0
Alcaligenes	0.000261369576581286	6.49573e+09	0.000838555918439403	9.99813e+08	0.000257428655486908	4.63802e+09	0.000125502008032129	3.44175e+09	7.16178e+09	2.05864e+08	7.31549e+09	6.55243e+08	4.64936e+09	1.63184e+08	2.02112e+08	0	3.04056e+09	0	2.49953e+08	0	0	0	0	0	0	5.10383e+08	0	0	0	0	0.000186692554700919	1.10566e+09	0	4.99906e+08	0.000441306266548985	0	0.00418340026773762	1.33229e+09	0	5.14661e+08	6.12459e+09	0	2.6279e+09	2.61095e+09	0
Alcanivorax	0	0	0	0.0015625	0	0	7.75916e+09	4.3257e+08	5.58285e+09	0	0	0	5.03117e+07	1.79873e+08	0	0	0	0	0.0015625	0	0	0	0	0	0	0	0	0	0	0	0.000182882223847842	0.00884086444007859	0	0.003125	9.28275e+08	0	0	8.65139e+08	0	0	0	0	3.52182e+09	2.39831e+08	0
Algicola	0	0	0	0	6.61507e+09	0	0	0	0	0	0	0	0	0	0	0	0	0	0	0	0	0	0	0	0	0	0	0	0	0	0	1.94394e+08	0	0	0	0	0	0	0	0	1.74877e+08	0	0	0	0
Algidimarina	0	0	7.3551e+09	0	0	1.11024e+07	0	0	0	0	0	0	0	3.73385e+09	1.38207e+08	0	0	0	0	0	0	0	0	0	0	0	0	0	0	0	0	0	0	0	0	0	0	2.05864e+08	0	0	0	0	0	0	0
Algimonas	0	0.0078125	0.000340367597004765	1.31926e+08	0.00100869025450031	2.59542e+08	0.000279142474318892	1.95892e+09	0.0114107883817427	0	2.51558e+08	7.19493e+09	0	0	0	0	0.003125	0	0	0	0	0.000167485484591335	3.26486e+08	0	0	1.00623e+09	0	0.00347222222222222	0	0	0	0.0078125	0	5.27704e+08	0.000232774674115456	5.76759e+08	0.000502456453774006	2.44864e+09	0	1.42171e+09	9.0561e+09	0	0.0138888888888889	0.000670568154108754	0
Algorimarina	0	0	0	0	0	0	0	0	0	0	0	4.05252e+09	0	0	0	0	0	0	0	0	0	0	0	0	0	0	0	0	0	0	0	0	0	0	0	0	0	3.688e+08	0	0	1.3871e+08	0	0	0	0
Algoriphagus	0.000220653133274493	1.89737e+09	0.000292838018741633	7.7717e+08	0.000751987395258898	1.85278e+09	1.53115e+09	4.3246e+09	1.01073e+09	0	6.06337e+08	0.000560077664102756	1.38207e+08	0.000529614264277518	0	3.67755e+09	0	0	1.11024e+07	3.58089e+09	0	1.70128e+08	0	0	0	0	0	0	0	0	0.000220653133274493	3.16229e+09	0	1.88741e+09	0.000644560624507627	0	3.91294e+09	6.42138e+09	0	3.1005e+09	0.000183922356469823	0	2.07311e+09	0.00141230470474005	0
Alicyclobacillus	0.000154712544093075	1.31926e+09	0.0119490999379268	1.29771e+08	0.00346136668155427	0.000124064618076868	0.0902489626556017	0.000290029799140147	0.00030690125326397	0	0.015625	0.00475493782004389	0.00196463654223969	0.00185731974473759	0.009375	6.1885e+07	2.63852e+08	0	2.8838e+08	0	0	0	0	1.50935e+09	2.39831e+08	0	0	0	9.52472e+09	0.0015625	3.09425e+08	0.000134564466273791	0	0.000111026199299237	0.00781598928092899	1.1427e+09	0.0632780082987552	0.000356850390118514	0	0.000233835379892556	0.557291666666667	0	0.181728880157171	0.00709591389656158	0
Alishewanella	0	0	0	0	0	0	0	0	0	0	0	0	0	0	0	0	0	0	0	0	0	0	0	0	0	0	0	0	0	0	0	6.93752e+08	0	0	0	0	0	0	0	0	2.7107e+08	0	0	0	0
Alistipes	0.000167336010709505	7.7717e+08	3.58089e+09	1.13225e+08	1.19089e+09	1.31049e+09	0	9.79106e+08	2.02112e+09	0	5.52828e+08	0.000353076176185012	0	0.000330979699911739	2.10819e+08	0.000167336010709505	1.33229e+09	0	2.05864e+08	0	0	0	1.63184e+07	0	0	4.14621e+08	0	0	0	0	0.000251004016064257	7.21658e+09	0	0.00012660651313311	0.000221165918672188	1.31049e+08	2.6279e+09	0.000236617254456564	0	0.000112015532820551	9.25987e+09	0	9.24827e+09	0.00558987937628714	0
Alkalibacillus	0	0	0.000223313979455114	0	0	0	0	1.19916e+08	0	0	0	0.000190494332793599	0.00625	0.000154712544093075	0	0	0	0	0	0	0	0	0	0	0	0	0	0	0	0	0	1.4419e+08	0	1.1427e+09	0.00103734439834025	1.42171e+08	1.00623e+09	5.99578e+08	0	0	0.00294695481335953	0	0	6.1885e+07	0
Alkalibacter	0.000168331275951072	3.64479e+08	0.000951109883872551	2.5816e+09	1.22414e+09	8.66846e+08	0.000145646016373386	0.00320149132760577	1.89749e+09	5.58316e+09	1.16637e+09	0.00264339152119701	2.72481e+08	0.000132301382549448	3.46876e+08	0.000112220850634048	0	0	2.5816e+09	0	0	2.77421e+08	0	0	8.37474e+09	0	0	0	9.9226e+09	0	0.000617214678487263	0.000196818824627138	0	0.000169647796422644	0.000162635179563228	6.19176e+08	1.52582e+09	0.00328254174096288	0	0.000111663223717269	0.000223553608155236	0	0.000243870538804026	0.00453132235231858	0
Alkalibacterium	7.16178e+09	0	1.70128e+09	2.62097e+08	2.02146e+08	0	4.04225e+08	0.000224031065641102	4.14621e+08	0	2.49953e+08	0.000183877611062077	0	4.1834e+09	0	0	0	0	0	0	0	0	0	0	0	0	0	0	0	0	0	0	0	2.62097e+08	6.06438e+08	0	6.06337e+08	0	0	4.41345e+09	7.49859e+08	0	4.21638e+08	8.3668e+09	0
Alkalibaculum	0.000334970969182671	3.26486e+08	0.004149377593361	1.27954e+09	6.0374e+09	0.000191864927091328	0.0121527777777778	0.00182882223847842	0.00785854616895874	0.000428612248785599	0.0140625	0.0006188501763723	0	0.000620732464307883	0	0	1.63243e+08	0	0	0	0	0	0	0	0	0.0015625	0	1.31926e+08	0	0	0	1.95892e+09	0	1.70606e+09	4.02493e+09	1.19916e+08	0.0208333333333333	0.000548646671543526	0	0.000380988665587199	0.0234375	0	1.45119e+09	0.00116387337057728	0
Alkaliflexus	0	0	0	0	0	8.10504e+09	0	0	0	0	0	0	0	0	0	0	0	0	0	0	0	0	0	0	0	0	0	0	0	0	1.53405e+09	1.4752e+09	0	1.23835e+09	4.16131e+08	0	0	5.58316e+09	0	9.97506e+09	3.81473e+09	0	6.93752e+08	0.000420828189877679	0
Alkalilactibacillus	0	0	0	0	0	3.73385e+09	0	0	0	0	0	0	0	0	0	0	0	0	0	0	0	0	0	0	0	0	0	0	0	0	0	0	0	0	0	0	0	0	0	0	0	0	0	0	0
Alkalilimnicola	0	2.84343e+08	0	0	0	0	0	0	0	0	0	0	0	0	0	0	0	0	0	0	0	0	0	0	0	0	0	0	0	0	0	0	0	0	0	0	0	0	0	0	0	0	0	0	0
Alkalimonas	0	0	0	0	0	0	0	0	0	0	0	0	0	0	0	0	0	0	0	0	0	0	0	0	0	0	0	0	0	0	0	6.81093e+09	0	0	1.35535e+08	0	0	0	0	0	0	0	1.45792e+09	7.67024e+08	0
Alkaliphilus	7.4794e+09	0.000296995450421342	0.000218281478008141	0.00280038832051378	0.000178287116890009	0.00494306646659017	6.99869e+09	0.00746543100912033	0.000373150061137581	0.00221720214190094	0.000172087611468363	0.00494163145455848	5.14661e+08	6.29472e+09	3.66936e+09	1.21288e+09	8.15922e+08	0	0.000261369576581286	4.14621e+08	8.8269e+08	1.99963e+09	0.000183877611062077	2.10819e+08	0.000167336010709505	4.44097e+08	7.16178e+09	5.14661e+08	8.50638e+08	1.31049e+08	5.05365e+09	5.05871e+09	0	0.00268837278769323	5.8047e+09	0.000441345220231265	0.000247453602449541	0.00250073551044425	0	0.00225903614457831	0.00012323693466444	0	0.000132782440603018	0.000306229733546106	0
Alkalitalea	3.0187e+09	5.99578e+08	0.0295138888888889	0.00207266520360888	0.0157170923379175	0.00438136965425279	0.003125	0.00194937805557275	9.89445e+09	0	1.00933e+09	0.00502456453774006	3.26486e+08	0.0580912863070539	1.56389e+09	1.00623e+09	4.19705e+09	0	0.000182882223847842	0.000982318271119843	0	0.003125	0	0	0	0	0	0	0.00103734439834025	0	0.000110685697898481	0.000197860706062932	0	0.00134113630821751	0.0284872298624754	0.000666730164777598	0.0703125	0.0030942508818615	0	0.00162942271880819	0.000115351895375831	0	4.5708e+09	0.0186721991701245	0
Alkanindiges	0	0	0	0	3.88789e+08	0	0	0	0	0	0	0	0	0	0	0	0	0	5.58316e+09	0	0	0	0	0	0	0	0	0	0	0	0	0	0	0	0	0	0	0	0	0	0	0	7.37599e+08	3.49753e+08	0
Allisonella	0.000588147315744158	0.00541408408632664	3.04056e+09	0.00406037602612764	0.00023495594576017	0.00106649014416005	2.74065e+08	0.0105003346720214	0.000551790599353395	0.000931032013177684	6.17593e+09	6.29472e+09	0.0021754058573458	0.000491214735633485	6.201e+09	0	0.000336046598461653	0	0	2.49953e+08	7.3551e+09	8.43277e+08	0.000585676037483266	2.10946e+09	7.16178e+09	3.08796e+07	0	0	1.01073e+09	1.63184e+07	2.82957e+09	0.0407736539466806	0	0.000529614264277518	0.00010248078485284	0.00283171521035599	0.00191423873171143	0.00343038821954485	0	0.00333022989328941	2.67624e+09	0	3.53831e+08	0.00012735196849757	0
Allobacillus	0	0.000121921482565228	0	0	0	0	0	0	0	0	0	0.00103734439834025	0	0	0	0	0	0	0	0	0	0	0	0	0	0	0	0	0	0	0	0	0	4.76236e+09	0.0015625	3.09425e+08	2.63852e+08	0.000155183116076971	0	0	1.63243e+08	0	0	0	0
Allobaculum	0.000237185864264629	0.00474568700798392	0.000499593715616483	0.00269326683291771	0.000570847797535681	0.00644969239928557	6.47502e+09	0.0137470542026709	0.000790920091557201	0.000138064337981499	0.000376175548589342	0.000299038878551742	7.43011e+09	0.000190033373744323	0.000729453720213973	1.35535e+08	5.58316e+09	0	9.97506e+09	1.22616e+09	6.61507e+09	8.09378e+08	0.00014027606329256	4.00927e+09	0	2.5816e+09	0	3.71506e+09	8.32263e+08	0.000243151240071324	8.13209e+08	0.00307073865222489	0	0.00174563591022444	5.85834e+09	0.000363828802010981	0.000111000367688718	0.00302996296711929	0	0.000767024099897219	0.000442559468928637	0	0.00015169808984242	4.30003e+08	0
Allochromatium	0	0	0	0	0	0	0	0	1.02932e+08	0	0	0	0	0	0	0	0	0	0	0	0	0	0	0	0	0	0	0	0	0	0	0	0	0	0	0	0	0	0	0	1.31049e+08	0	0	0	0
Allofustis	0.00294695481335953	9.52472e+09	0	0	5.27704e+08	0	2.8838e+08	5.58285e+09	0	0.0020746887966805	0	2.51558e+08	1.19916e+08	0.00694444444444444	0	0	0	0	0	0	0	1.4419e+08	0.000111656989727557	0	0.0020746887966805	0	0	0	0	0	0	9.52472e+09	0	3.09425e+08	0	0	1.4419e+08	5.58285e+09	0	0.00311203319502075	2.84343e+08	0	0	0.00173611111111111	0
Alloiococcus	0	0	0	0	0	0	0	0	0	0	0	4.16131e+08	0	8.13209e+08	0	0	0	0	0	0	0	0	0	0	0	0	0	0	0	0	0	0	0	0	1.15625e+08	0	3.64479e+07	0	0	0	0	0	0.000162100826714216	0	0
Alloprevotella	0.00438667749796913	0.0486540158870256	0.00114685668507821	0.260416666666667	0.0040979056382563	0.0473752059013106	0.00011116669445834	0.00290577991609305	0.00172197788948938	0.000881356480395883	0.0113608919001834	0.00415745370613654	0.0102680905085505	0.00367354385033833	0.0695118721864242	9.99813e+09	0.00893645189761695	5.69212e+09	0.000460174029451138	0.000104362809535652	0.00243500680369548	3.39676e+09	0.000197348050507491	5.63509e+09	2.6279e+09	0.000119124548795373	7.68027e+09	0.00153087894854753	0.000310965901552342	0.00180951540294819	0.000324939073923639	0.147506619593998	8.43277e+08	0.0541750334672021	0.00848003339609905	0.0244216858841223	0.00162221028209578	0.00377683338040198	0	0.00282397936493818	0.00175586321238112	1.41479e+09	0.0253901874393249	0.00124386360620937	0
Alloscardovia	0	0	0	0	0	0	0	0	0	0	0	0	0	0	0	0	0	0	0	0	0	0	0	0	0	0	0	0	0	0	0	0	0	0	0	0	0	0.00103734439834025	0	0	0	0	0	0	0
Altererythrobacter	0	0	0	0	7.28959e+08	0	0	0	0	0	0	0	0	0	0	0	0	0	0	0	0	0	0	0	0	0	0	0	0	0	0	0	0	0	0	0	0	0	0	5.54842e+07	4.05252e+09	0	5.58316e+09	0	0
Alterococcus	2.10819e+08	0	2.22049e+08	0	0	3.40255e+08	3.93146e+08	4.04292e+07	0	0	3.73385e+09	0	8.8269e+08	7.49859e+08	3.67755e+09	0	0	0	0	0	0	0	0	0	0	0	0	0	0	0	0	0	0	0.000107426770751271	5.14661e+08	0	1.04839e+09	1.41502e+09	0	0	0	0	8.8269e+08	4.99906e+07	0
Alteromonas	1.31926e+08	0	1.4419e+08	0	3.26486e+08	0.00103734439834025	0	5.03117e+07	0	0.00173611111111111	0.000121921482565228	0	0	0.00625	0	0	0	0	0	0	0	0	0	0	0	0	0	0	0	0	0	0.000543140906269398	0	0	0	0.00103734439834025	0	5.03117e+07	0	0	0	0	0.000190494332793599	0.0046875	0
Amaricoccus	0	0	0	0	3.688e+08	0	0	0	4.05252e+09	0	0	0	0	0	0	0	0	0	0	0	0	0	0	0	0	0	0	0	0	3.30753e+09	0	0	0	7.67024e+08	3.688e+08	0	0	0	0	0	0	0	0	0	0
Aminiphilus	0	0	0	0	0	0	0	0	0	0	0	0	0	0	0	0	0	0	0	0	0	0	0	0	0	0	0	0	0	0	0	0	0	0	1.31049e+08	0	0	0	0	0	4.41345e+09	0	0	2.10819e+08	0
Aminobacter	0	0	0	0	0	0	0	0	0	0	0	0	0	0	0	0	0	0	0	0	0	0	0	0	0	0	0	0	0	0	0	5.58285e+09	0	0	0	0	0	0	0	0	0	0	0	0	0
Aminobacterium	1.09344e+09	7.67024e+09	4.0568e+09	8.74383e+08	2.16712e+09	9.70973e+08	0	2.03302e+09	5.58316e+09	3.88789e+08	0.000598503740648379	1.49865e+09	0.000760732949659324	1.96563e+09	0	0	0	0	0	0	0	0	0	0	0	0	0	0	0	0	3.64479e+07	3.0681e+09	7.37599e+08	1.04926e+09	6.19176e+08	0	0.000283676446749878	0	0	7.77578e+08	0.000448877805486284	0	0.000132301382549448	4.62502e+08	0
Aminomonas	0	0	0	0	0	0	0	0	0	0	0	0	0	0	0	0	0	0	0	0	0	0	0	0	0	0	0	0	0	0	0	1.02077e+09	0	0	3.26369e+08	0	0	0	0	0	3.67755e+09	0	0	1.11024e+07	0
Ammonifex	0	0	0	0	0	0	0	0.000982318271119843	0	0	0	0	0	0	0	0	0	0	0	0	0	0	0	0	0	3.09425e+08	0	0	0	0	0	0	0	0	0	0	0	0	0	0	0	0	0	0	0
Ammoniphilus	0	0	0	0	0	1.35535e+08	0	0	9.97506e+09	0	0	0	0	3.64479e+07	0	0	0	0	0	0	0	0	0	0	0	0	0	0	0	0	0	0	0	0	0	0	0	0	0	0	0	0	0	0	0
Amphibacillus	0	0	0	0	0	0	0	0	0	0	0	0	0	0	0	0	0	0	0	0	0	0	0	3.67755e+09	0	0	0	0	1.02932e+08	0	0	0	0	0	0	0	0	0	0	0	0	0	0	0	0
Amphritea	0	0	0	0	0	0	0	0	0	0	0	0	0	0	0	0	0	0	0	0	0	0	0	0	0	0	0	0	0	0	0	5.03117e+07	0	0	0	0	0	0	0	0	0	0	0	0	0
Amycolatopsis	0	0	4.05252e+09	0	0	1.94394e+08	0	1.36241e+08	3.30753e+09	0	0	2.18688e+09	0	7.37599e+08	0	0	0	0	0	0	0	0	0	0	0	0	0	7.67024e+08	0	0	0	2.77421e+08	0	2.7107e+08	2.79158e+09	0	0	0	0	0	8.41656e+09	0	0	0	0
Anabaena	0	0	3.73385e+09	1.38207e+08	4.41345e+09	9.99813e+08	0	1.26492e+09	0	0	3.58089e+09	4.11728e+08	1.70128e+08	1.31049e+08	0	0	0	0	0	0	0	0	0	0	0	0	0	0	0	0	3.26369e+08	0	0	0	8.8269e+08	0	3.67755e+09	4.21638e+08	0	0	0.000143235694335028	0	1.70128e+08	3.93146e+08	0
Anabaenopsis	0	0	0	0	9.52472e+09	0	0	0	0	0	0	0	0	0	0	0	0	0	0	0	0	0	0	0	0	0	0	0	0	0	0	0	0	0	0	0	0	0	0	0	0	0	0	0	0
Anaeroarcus	0	0	2.79158e+09	0	0	4.08722e+08	6.61507e+09	6.93752e+08	5.61104e+09	0	7.67024e+08	0	0	0	0	0	0	0	0	0	0	0	0	0	0	0	0	0	0	0	0	0	0	1.94394e+08	0	0	0	2.31251e+08	0	0	7.67024e+08	0	0	0	0
Anaerobacillus	0	0	0	0	0	0	0	0	0	0	0	0	0	0	0	0	0	0	0	0	0	0	0	0	0	0	0	0	0	0	0	4.14621e+08	0	0	0	0	0	0	0	3.08796e+07	0	0	0	0	0
Anaerobacter	0	0	4.76236e+09	0	0	0	0	0	0	0	0.00103734439834025	0	5.03117e+07	0	0	0	0	0	0	0	0	0	0	0	0	0	0	0	0	0.00173611111111111	6.09607e+08	0.000982318271119843	0	0	0	0	7.75916e+09	0	0	1.63243e+08	0	0	0	0	0
Anaerobiospirillum	0.000334989671151806	9.71972e+07	0.000249376558603491	3.26977e+09	0.000429979493285705	1.15625e+09	0	0	4.60214e+09	7.37599e+08	8.74383e+08	6.19176e+09	0	0.00133733182039228	1.35535e+08	0	0	0	0	0	0	0	0	0	0	0	0	0	8.10504e+09	0	5.58316e+09	0	0	0	0	1.15625e+08	0	7.28959e+08	0	7.37599e+08	6.99506e+08	0	0	0.00020262603339277	0
Anaerobranca	4.41345e+09	1.24977e+09	0	1.26492e+09	0.000292838018741633	0	7.16178e+09	8.23457e+08	0	0	1.61717e+08	0	4.04225e+08	0	0	0	0	0	0	0	0	0	0	0	0	0	0	0	0	0	0	0	0	6.32458e+08	0.000167336010709505	0	0.000214853541502542	1.02932e+08	0	3.93146e+08	1.21288e+09	0	8.0845e+08	0	0
Anaerococcus	9.52472e+09	0.0015625	0.000216597561730305	0	0.000698324022346369	4.3257e+08	0.000167485484591335	2.77513e+09	0.00518672199170124	0	1.00623e+09	2.99789e+07	0.00173611111111111	6.09607e+08	0	4.76236e+09	0	0	0	0	1.4419e+08	0	0	0	0	5.03117e+07	0	0	6.09607e+08	0.000982318271119843	0	0.0109375	0	6.5963e+08	0.000310366232153942	0	0.000279142474318892	1.63243e+08	0	8.53029e+08	2.51558e+08	0	0.00347222222222222	6.09607e+08	0
Anaerofilum	0.000798004987531172	1.08992e+09	0.000463054838923067	1.50313e+09	0.000392772977219167	2.55136e+09	0.000153404819979444	0.000121703853955375	3.49753e+08	1.85753e+09	9.70973e+08	0.000688928513535419	4.06604e+08	0.000334989671151806	3.88789e+08	0	0	0	1.15625e+08	0	0	0	0	0	0	0	0	0	0	0	0.00029925187032419	1.36241e+08	0	6.93752e+08	0.000420828189877679	3.64479e+07	2.30107e+09	3.688e+08	0	2.4767e+09	5.54842e+07	0	0	2.79158e+09	0
Anaerofustis	0.000110326566637246	1.0541e+09	0.000292838018741633	8.88194e+08	0.000429707083005085	2.05864e+09	1.36102e+09	4.8488e+08	3.84077e+09	3.26369e+08	1.41479e+09	0.000373385109401837	5.52828e+08	0.000264807132138759	4.99906e+07	7.3551e+09	0	0	0	0	0	3.40255e+08	0	0	0	0	0	0	0	0	0.000220653133274493	6.32458e+08	0	2.22049e+09	0.000214853541502542	1.02932e+08	2.21166e+09	1.17944e+09	0	2.61095e+09	2.22324e+09	0	6.91035e+08	0.000308941654161885	0
Anaeroglobus	0.0053530540256204	0.000419524512500643	0.0101644941030416	3.02799e+09	0.00608530594015185	0.000257923811265067	0.205394190871369	0.00186244625918428	0.00398468512434532	0.000539620107444359	0.333333333333333	0.0336503291880029	0.62573673870334	0.0351462044004191	0.09375	9.28275e+08	2.63852e+09	0	8.5072e+09	0.00106074140241179	4.5708e+09	0.00103734439834025	1.56389e+09	0.000176090883020311	0.000305784727551804	0.046875	0.00091441111923921	0.0432220039292731	0.00214306124392799	0.025	0.00024754007054892	1.58311e+09	0.000310366232153942	0.000242238980289245	0.00273559624832515	9.46809e+09	0.180497925311203	0.000274390937421806	0	0.000311780506523408	0.217013888888889	0	0.0579567779960707	0.00442899323745119	0
Anaerolinea	0	0	2.80552e+08	0	1.53405e+09	0	0	6.19176e+08	1.3871e+08	0	0	8.37474e+09	0	0	1.36241e+08	0	0	0	7.28959e+08	0	0	0	0	0	0	0	0	0	0	0	0	0	0	0	0	0	1.74877e+08	1.23835e+09	0	0	1.35535e+08	0	0	0	0
Anaeromusa	0	2.22049e+08	0	0	0	0	0	4.89553e+08	2.02112e+08	0	1.38207e+08	0	4.99906e+07	0	0	0	0	0	1.02932e+08	0	0	0	0	0	0	0	0	0	0	0	0	1.11024e+07	0	1.02932e+08	0	0	2.02146e+08	0	0	0	0	0	2.49953e+08	7.3551e+09	0
Anaeromyxobacter	0.000155183116076971	4.3257e+08	0.00530370701205895	3.26486e+08	0.0103734439834025	9.952e+08	1.00623e+09	2.39831e+08	0.00173611111111111	0	0	0.00319078007429279	0	0	2.63852e+08	0	0	0	3.26486e+08	0	0	0	0	0	0	0	0	0	0	0	0	1.4419e+08	0	2.93837e+08	0.004149377593361	2.84343e+08	2.01247e+09	0.000125911358403684	0	0	0.012770137524558	0	0.0328125	0.000587907667553685	0
Anaerophaga	0.00014027606329256	0	0.000122723855983555	3.688e+09	4.19704e+09	0.000222903315686821	1.80324e+09	0.00239098719403469	5.96353e+09	2.79158e+09	7.77578e+08	0.00229426433915212	0	0.000562280875835153	4.62502e+08	5.61104e+09	1.09344e+09	0	7.37599e+08	5.2463e+08	0	0	8.10504e+09	0	0	0	0	0	3.30753e+09	0	2.80552e+08	6.92511e+09	0	0.000147519822976212	6.64531e+09	6.19176e+08	3.60647e+09	0.00174258388717782	0	0.000307073865222489	0.000163291331174259	0	1.77113e+08	0.00162069193623073	0
Anaerorhabdus	0.00411802621213206	4.42608e+09	0.000124193169715921	0.000120564661973381	0.000561965829243246	0.000210507764309632	3.43591e+09	0.00421925173624076	6.21932e+09	0.00088269044046253	4.49916e+09	0.00150779641070903	2.10819e+09	0.00138052208835341	1.11024e+07	0	2.05864e+08	0	5.24194e+08	0	0	1.21267e+09	7.4677e+09	5.52828e+08	0.000308941654161885	4.99906e+07	3.67755e+09	2.10819e+08	0.000251004016064257	0	0.000179044617918785	5.14661e+09	0	1.44153e+09	2.6279e+09	8.15922e+08	3.63802e+09	0.00134418639384661	0	0.00105922852855504	0.000124976566893707	0	0.000101193236918666	0.000627510040160643	0
Anaerosalibacter	0	3.26486e+08	0.00622406639004149	5.68686e+08	2.51558e+08	3.59747e+09	0.00694444444444444	0.00060960741282614	0.00196463654223969	4.76236e+09	0.003125	0	5.27704e+08	0	0	5.58285e+09	0	0	0	0	0	0	0	0.00196463654223969	4.76236e+09	0	0	0	0	0	0.000111656989727557	0	0	1.13737e+09	6.0374e+09	0	0	0.000792489636673982	0	0.000285741499190399	0.00625	0	2.63852e+08	0.000543140906269398	0
Anaerosinus	0.000115053614984583	3.688e+09	6.99506e+08	0.000148602210457881	5.40971e+09	0.000243151240071324	4.06604e+08	0.00089330578973815	3.88789e+09	0.000149625935162095	4.90466e+09	0.000826883640934048	6.93752e+08	0.00086971159241387	0.00010205420536222	1.53405e+09	7.37599e+08	0	0	2.77421e+08	4.05252e+09	0	2.79158e+09	7.77578e+08	9.97506e+09	1.36241e+08	6.61507e+09	0	2.80552e+08	1.09344e+09	7.67024e+08	4.79439e+08	0	4.02464e+09	6.93552e+08	0.00170205868049927	2.7107e+09	5.58316e+09	0	0.000598503740648379	4.08722e+08	0	0	8.41656e+09	0
Anaerosphaera	0	5.24194e+08	0	0	4.04225e+08	0.000224031065641102	1.38207e+08	0	0	0	2.10819e+08	0	2.22049e+08	0	1.02932e+08	0	0	0	0	0	0	0	0	0	0	0	0	0	0	0	0	0	0	3.26369e+08	0	0	2.76414e+08	4.41345e+09	0	0	4.21638e+08	0	2.22049e+08	7.16178e+09	0
Anaerospora	0.0134854771784232	1.42171e+09	0.000105654529812187	2.39831e+08	0.00694444444444444	0.000487685930260912	0.00196463654223969	0.000666730164777598	0.0265625	0.00012377003527446	1.71504e+08	0.00256052141527002	7.20949e+08	0.00072577043322912	0	0	2.84343e+08	0	0	0	0	0	0	0.0015625	0	2.63852e+08	0	4.3257e+08	0.000111656989727557	3.26486e+08	0.00103734439834025	1.70606e+09	0	2.39831e+08	0.0138888888888889	6.09607e+08	0.0068762278978389	0.000428612248785599	0	0.00043319512346061	1.45119e+09	0	1.73028e+09	0.000167485484591335	0
Anaerosporobacter	0.000225590732942543	0.000142410451688802	0.000115129708180867	0.00684875992867564	0.000192459387003299	0.00153536932611244	4.66547e+09	0.00209476309226933	7.22075e+09	0.00274525368790104	0.000135281698120625	0.000813601167096847	6.56063e+09	0.000651970484912636	9.58879e+09	6.99506e+08	0	0	0.000121575620035662	2.7107e+08	2.79158e+09	3.88789e+08	0	0	9.9226e+09	2.31251e+08	0	0	0	0	5.2463e+09	0.000294108541531222	0	0.0035256929810342	2.16856e+09	0.000111663223717269	0.000103029054193283	0.00139650872817955	0	0.00274525368790104	5.89689e+09	0	0.000236911548162295	0.000237777470968138	0
Anaerostipes	0.000220339120098971	9.13832e+08	0.000679097931580883	0.0222164140094093	0.000762903011808412	0.00807661753023215	7.9985e+09	0.00294204177699323	0.000134924315891555	0.0138888888888889	0.000621735886595374	0.00143235694335028	1.13225e+08	5.95447e+09	3.01412e+09	2.02146e+08	3.26369e+08	4.04225e+08	3.73385e+09	0	0.000529614264277518	4.99906e+07	0.000183877611062077	2.10819e+08	0.000251004016064257	6.66146e+08	0	2.26451e+09	8.50638e+08	2.62097e+08	0.000147566566671788	0.000168079842820869	0	0.00313643491897543	5.66649e+09	0.000970959484508783	0.000389926888708367	0.00246395998823183	0	0.0192854752342704	0.000176528582086901	0	3.29383e+09	6.63498e+09	0
Anaerotruncus	0.00163009845995945	0.000857396392939371	0.612847222222222	0.010424286759327	0.226915520628684	0.0102866939708544	0.7609375	0.0582028590878148	0.000395777841981739	0.00729360645561763	0.000178795437832538	0.072577043322912	1.30594e+09	0.684647302904564	5.11817e+09	0.000206277891538078	0.000173877590176516	0.0121527777777778	0.00201170446232626	0.00982318271119843	0	0.034375	0.00092827526455845	5.27704e+08	0.0037243947858473	8.65139e+08	0	1.95892e+09	0.0394190871369295	0	0.000699332363994949	0.00288396968534152	0.00347222222222222	0.0240794928066325	0.407662082514735	0.00338127440708639	0.9578125	0.023547249210966	0	0.0368559900682806	0.000837743140166972	0	0.000728063416608987	0.723029045643154	2.84343e+08
Anaerovibrio	0.00527654710747011	0.102934024963527	0.000467594989550268	0.254229244598292	0.00686989957583133	0.0258852867830424	0.000230246486356874	0.0367136336574717	0.000456720262885871	0.0263999551116597	0.0139960053068187	0.0164986883887892	0.00191775769869076	0.00962695337092013	0.0017305965759574	2.21937e+09	0.0035256929810342	2.03302e+09	0.000642063536374295	7.38699e+09	0.00184538653366584	1.49865e+09	0.00148839055368129	4.50939e+09	0.000785545954438335	0.000240556341210946	7.67024e+09	0.000239719712336345	6.82018e+08	3.09588e+09	0.000461905937641311	0.220051872264549	1.35535e+08	0.0113338172073028	0.00143463098103099	0.0182044887780549	0.00135014359751279	0.0150492822649997	0	0.0689036022893054	0.000583166887784112	7.67024e+08	0.00127235847316983	0.000692511087172456	0
Anaerovirgula	0	0	0	0	2.49953e+08	0	6.32458e+08	0.000251004016064257	0	0	0	0	0	0	0	0	0	0	0	0	0	0	0	0	7.16178e+09	0	0	0	0	0	0	0	0	8.8269e+08	4.99906e+07	3.67755e+09	4.21638e+08	0	0	0	0	0	0	2.02146e+08	0
Anaerovorax	0.0295138888888889	0.00128017556693489	0.0068762278978389	0.00252404990951519	0.0515625	0.0010211027910143	9.23482e+08	0.00248292985723153	1.00933e+09	0.000837427422956677	8.16215e+09	0.016597510373444	2.84343e+08	0.000181122051106605	1.79873e+08	0	0.000121921482565228	0	0	0.0015625	0	0	0	0	0	3.26486e+08	0	0	0	0	0.0190972222222222	0.00316995854669593	0	0.001428707495952	0.096875	0.00012377003527446	3.43007e+08	0.00155183116076971	0	0.00161902635104958	4.89729e+09	0	3.9808e+09	0.000301870085177676	0
Anaplasma	1.89749e+09	0.00069789514823293	0.000194394441874118	0.000698254364089776	8.31067e+08	0.00271217834226368	2.54376e+09	0.00603187072158007	0.000342610546573166	2.30107e+09	0.000154895814125023	0.000234334559800781	6.81093e+09	8.60005e+09	0.000405252066785541	1.35535e+08	0.000167494835575903	3.88789e+08	0.000498753117206983	2.72481e+08	9.9226e+09	2.31251e+08	0.000224441701268096	7.28959e+08	3.0681e+09	1.4752e+09	0	1.23835e+09	8.32263e+08	8.10504e+09	1.49088e+09	0.00284741220479035	0	0.00314214463840399	6.26706e+09	0.000231527419461533	6.59065e+09	0.00148692627090113	0	0.000230107229969166	0.000372487553014936	0	0.000312683817838457	8.73876e+09	0
Ancylobacter	2.76414e+08	0.000176538088092506	4.99906e+07	0.000147102088849662	4.21638e+08	0.000334672021419009	1.11024e+07	0.000393898159421328	5.14661e+08	0	0	1.41502e+09	0	6.06337e+08	3.73385e+09	0	4.41345e+09	0	0	0	4.1834e+09	0	0	0	0	0	0	0	4.04225e+08	0	1.38207e+08	0.000308941654161885	0	0.000220653133274493	6.32458e+08	0	2.22049e+08	0.000286471388670057	0	0	2.22783e+09	0	0	1.21267e+09	0
Aneurinibacillus	0.00196463654223969	9.52472e+09	0.0109375	0	9.23482e+08	0.000232774674115456	1.4419e+08	0	0	0	1.42171e+08	0	0	0.00347222222222222	0	0	0	0	0	0	0	0	0	3.26486e+08	0.00103734439834025	0	0	0	0	0	0	0.0001428707495952	0	9.28275e+08	5.27704e+08	0	1.4419e+08	0.000111656989727557	0	0	1.42171e+08	0	5.99578e+08	0.00520833333333333	0
Anoxybacillus	0	0	1.49865e+09	3.30753e+09	1.04063e+09	0.000252496913926608	1.09344e+09	9.20429e+09	9.95759e+09	3.49753e+08	1.23835e+09	1.66453e+09	0	4.06604e+08	2.79158e+09	3.88789e+08	4.98753e+09	0	3.30753e+09	0	0	3.64479e+07	0	1.844e+09	0	0	1.3871e+08	0	0	2.79158e+09	0	0.00029925187032419	0	0.000661506912747238	1.96563e+09	5.61104e+09	5.46719e+09	3.83512e+09	0	5.2463e+08	3.09588e+09	0	0.00020262603339277	6.77674e+07	0
Anoxynatronum	0	0.000147102088849662	0	0.000251004016064257	2.10946e+09	0	0	2.21166e+09	0	0	3.26369e+08	2.02112e+08	0	2.76414e+08	0	0	7.3551e+09	0	8.3668e+09	1.11024e+07	0	0	0	0	2.83004e+09	0	0	0	0	0	4.99906e+07	0.000147102088849662	0	4.1834e+09	7.7717e+08	3.58089e+09	1.44105e+09	1.19089e+09	0	1.01073e+09	4.89553e+08	0	7.4677e+09	1.38207e+08	0
Aphanizomenon	0	0	0	0	0	0.000223313979455114	0	0.00622406639004149	2.84343e+08	0	3.59747e+09	0	0	0.00589390962671906	0	0	0	0	0	0	0	0	0	0	0	0	0	0	0	0	0	0	0	0.000310366232153942	0	0	0	0.00103734439834025	0	0	1.79873e+08	0	0.000121921482565228	0	0
Aphanothece	2.72481e+08	0.000661506912747238	5.89689e+09	0.000561104253170239	0.000149436514994679	0.000774694340896191	7.37599e+08	0.000106674687670505	2.4767e+09	2.77421e+08	0.000283676446749878	8.26762e+09	0	4.08228e+09	0.000149625935162095	0	6.61507e+09	0	0	0	0	0	1.74877e+08	0	0	0	0	0	0	0	6.81203e+08	0.000463054838923067	0	0.00171136797216923	0.000142146928897377	3.83512e+09	0.00017333579199705	7.51969e+09	0	4.30003e+08	0.0118738855568163	0	0.00142370610239518	0.000167179220011741	0
Aquabacterium	0	8.3668e+09	1.11024e+07	0	0	3.40255e+08	0	2.02146e+08	0	0	0	0	0	4.99906e+07	3.67755e+09	0	0	0	0	0	0	0	0	0	0	0	0	0	0	0	0	0	0	0	0	0	0	0	0	0	0	0	0	0	0
Aquamicrobium	3.95778e+08	7.75916e+09	1.4419e+08	0.000223313979455114	3.26486e+08	0	0	2.01247e+09	4.19705e+09	0.00347222222222222	0.000121921482565228	0.00392927308447937	0	0.0109375	0	0	0.000155183116076971	0	0	0	0	0	0	0	0	0	0	0	0	0	0	0.000310366232153942	0	0	0	0	4.26514e+08	0	0	0.00520833333333333	0.000182882223847842	0	4.76236e+09	0.003125	0
Aquaphilus	0	0.000112220850634048	0	0	7.37599e+08	3.49753e+08	0	2.77421e+08	0.000121575620035662	0	0	1.94394e+08	0	2.72481e+08	0	1.15625e+08	0	0	0	0	0	0	0	0	0	0	0	0	0	0	0	0	0	1.53405e+09	0	0	6.19176e+08	0	0	0	0.000111663223717269	0	0	1.36241e+08	0
Aquaspirillum	0	7.16178e+09	2.05864e+08	8.50638e+08	2.62097e+08	1.01073e+09	3.26369e+08	4.04225e+08	7.4677e+09	1.38207e+08	0	2.49953e+08	3.67755e+09	0	8.3668e+09	0	7.16178e+09	0	0	0	0	0	0	0	0	0	0	0	0	0	5.55121e+08	0.000501324930172599	0	2.38179e+09	3.27621e+09	2.02146e+08	3.26369e+08	4.04225e+08	0	4.14621e+08	0.000264807132138759	0	0.000257428655486908	4.21638e+08	0
Aquicella	1.4419e+08	0	0	0	2.84343e+08	0	0	0.00520833333333333	0	0	0	0	0	0	0	0	0	0	0	0	0	0	0	0	0	0	0	0	0	0	1.4419e+08	0	0	0.0020746887966805	0	0	0	0	0	0	0	0	3.09425e+08	0	0
Aquifex	0	0	3.688e+08	0	0	0	0	2.7107e+08	0.000111663223717269	0	4.98753e+09	0	0	0	0	0	0	0	0	0	0	0	0	0	0	0	0	0	1.15625e+08	0	0	0	0	0	0	0	0	0	0	0	0	0	0	0	0
Aquiflexum	0	0	3.66936e+09	8.08584e+06	1.30547e+09	3.84014e+09	0.000261369576581286	5.52828e+08	0.000353076176185012	0	0.000183877611062077	4.21638e+09	0	6.66146e+08	0	2.05864e+08	0	0	0	0	0	0	0	0	0	7.3551e+09	0	0	0	0	0	1.8714e+09	0	3.03219e+09	1.14229e+09	0	0.00029870808752147	2.34952e+09	0	1.24977e+09	0.000441306266548985	0	0.000962182061579652	1.55434e+09	0
Aquimarina	0	0	2.84343e+08	0	0	0	0	0	0	0	0	0	0	0	0	0	0	0	0	0	0	0	0	0	0	0	0	0	0	0	0	0	0	0	0	0	0.000121921482565228	0.00196463654223969	0	0	3.09425e+08	0	0	0	0
Aquimonas	0	0	0	2.77421e+08	8.10504e+09	1.35535e+08	0	1.94394e+08	0	0	0	0	0	0	0	0	0	0	0	0	0	0	0	0	0	0	0	0	0	0	0	0	0	2.77421e+08	4.05252e+09	0	0	0	0	0	0	0	0	3.64479e+07	0
Aquincola	6.55243e+08	3.84077e+09	6.201e+09	6.06337e+08	0.000634754685983123	6.08111e+09	0.000573748786300644	0.00016246953696182	0.00125036775522212	0	0.000167336010709505	1.22127e+09	0	4.01435e+09	3.40255e+08	0	0	0	4.04225e+08	0	0	0	0	0	0	0	0	0	0	0	5.24194e+08	1.61717e+08	0	8.0845e+08	0.000261369576581286	1.79669e+09	0.00185364992497131	3.24939e+09	0	1.26492e+09	4.1834e+09	0	0.000572942777340113	5.14661e+08	0
Aquisalimonas	0	0	1.19916e+08	0.00347222222222222	0.000243842965130456	0.00491159135559921	0	0.028125	0	0	0	2.8838e+08	0	1.63243e+09	0	0	0	0	0	0	0	0	0	0	0	0	0	0	0	0	0	1.50935e+09	0	0.0104166666666667	0.000121921482565228	0	9.52472e+09	0	0	0	0.0010862818125388	0	0.000279142474318892	1.1427e+09	0
Aquitalea	0	0	0	0	0	1.94394e+08	0	0	0	0	0	0	0	0	0	0	0	0	0	0	0	0	0	0	0	0	0	0	0	0	0	0	0	0	0	0	0	0	0	0	2.80552e+08	0	0	0	0
Aranicola	0	0	0	1.38207e+08	0	0	0	2.10819e+08	0	0	0	0	0	0	0	0	0	0	0	0	0	0	0	0	0	0	0	0	1.31049e+08	0	0	0	0	0	0	0	0	0	0	0	7.16178e+09	0	0	0	0
Arcanobacterium	0	0	0	0	0	0	0	1.31926e+08	0	0	5.58285e+09	0	0	0	0	0	0	0	0	0	0	0	0	0	0	0	0	0	0	0	0	0	0	0	0	0.0015625	0	0	0	0	0	0	0	0	0
Archangium	4.05252e+09	2.7107e+08	0.00371280218859918	0	0.000249376558603491	0	3.30753e+09	1.73438e+09	0	0	7.67024e+08	1.844e+09	0	3.40547e+08	0	0	0	0	0	0	0	0	0	0	0	0	0	0	0	0	0	2.7107e+08	0	0.000192450497455377	0.000498753117206983	0	0.000330753456373619	1.04063e+09	0	0	6.90322e+09	0	5.77093e+09	4.95341e+09	0
Arcicella	7.4677e+09	8.29242e+08	0.000176538088092506	1.74967e+08	0.00102971462194763	1.89737e+09	4.1834e+09	8.88194e+08	7.16178e+09	0	2.04153e+09	1.44153e+09	0	1.63184e+08	0	0	1.38207e+08	0	0	3.67755e+09	0	0	0	0	0	0	0	0	1.63184e+07	0	3.73385e+09	1.38207e+09	0	3.99925e+09	0.000625183877611062	0	0.000418340026773762	1.44332e+09	0	1.02932e+08	8.50638e+08	0	1.61717e+08	3.26369e+08	0
Arcobacter	6.09607e+08	0.00589390962671906	0.000904848080769597	0.0015625	0.00012377003527446	3.95778e+08	0.000232774674115456	4.03732e+09	0.000111656989727557	3.26486e+08	0.0020746887966805	7.10857e+08	0	0.000143898695318496	0	6.09607e+08	0	0	0.003125	0	0	0	2.8838e+08	0	6.52972e+08	0	0	0	0	0	6.09607e+08	0	0	0.0265625	0.00012377003527446	2.63852e+08	0.000775915580384854	2.16285e+09	0	0	0.0643153526970954	0	2.51558e+08	0.00011991557943208	0
Arenibacter	0	0	0	0	0	0	0	0	7.67024e+08	0	0	3.09588e+08	0	0	0	0	0	0	0	0	0	0	0	0	0	0	0	0	0	0	0	0	0	0	0	0	0	0	0	0	0	0	0	0	0
Arhodomonas	0	0	0	0	0	2.22049e+08	0	0	0	0	0	0	0	0	0	0	0	0	0	0	0	0	0	0	0	0	0	0	0	0	0	0	0	0	0	0	7.16178e+09	0	0	0	0	0	0	0	0
Armatimonas	9.52472e+09	0.0203125	9.28275e+08	0	0.000232774674115456	1.29771e+08	0.000334970969182671	0.000114270042965536	0.0632780082987552	2.84343e+08	6.0374e+09	0.000377734075211051	0.0138888888888889	0.000853450377956596	0.00196463654223969	0	0	0	0	0.000155183116076971	0	0	0	0.00103734439834025	0	0	0	0	0	0.00294695481335953	0	0	0	1.31926e+08	0.000155183116076971	1.4419e+08	0.000558284948637785	1.63243e+09	0	2.84343e+08	1.00623e+09	0	0.00694444444444444	0.000182882223847842	0
Arsenophonus	0	0	6.61507e+09	0	0	0	0	7.37599e+08	1.74877e+08	6.19176e+08	0	0.000121575620035662	0	0	0	0	0	0	0	0	0	0	0	0	0	0	0	0	0	0	0	1.36241e+09	0	0	0.00014027606329256	0	0	0	0	0	0	0	0	0	0
Arthrobacter	0.000220653133274493	3.16229e+09	0.00112951807228916	1.11024e+08	0.0010026498603452	5.24954e+09	1.19089e+09	6.42138e+09	0.000105115910505931	0	2.42535e+09	0.0013815249047868	6.91035e+08	0.000353076176185012	4.99906e+07	0.000110326566637246	0	0	1.11024e+07	7.16178e+09	0	8.50638e+08	0	6.06438e+08	0	0	0	5.52828e+08	0	4.99906e+07	0.000110326566637246	2.31901e+09	0	1.99844e+09	0.000465516006588842	0	3.74281e+09	4.19355e+08	0	1.30547e+09	0.000133394236560531	0	2.21131e+09	0.000441345220231265	0
Arthrospira	3.09425e+08	0	7.75916e+09	0	0	0	0	1.42171e+08	0	0	0	0	0	0	0	0	0	0	0	0	0	0	0	0	0	0	0	0	0	0	0	0	0	0	0	0	0	0	0	0	0.00173611111111111	0	0	0	0
Asaccharobacter	6.61507e+09	5.78127e+08	0.000476938615194703	3.64479e+07	3.0681e+09	1.1064e+09	1.92364e+09	9.28764e+09	2.77421e+09	0.000121575620035662	1.35535e+08	0.000334989671151806	0	0.000199501246882793	1.22616e+09	0	0	0	0	0	0	0	6.19176e+08	0	0	0	0	0	0	0	6.61507e+09	9.25003e+07	0	2.91583e+09	2.30107e+09	7.37599e+08	2.09852e+09	5.57258e+09	0	0.000283676446749878	9.48743e+08	0	7.77578e+08	4.98753e+09	0
Asaia	0	0	0	0	0	0	0	0	0	0	0	0	0	0	0	0	0	7.16178e+09	0	0	0	0	0	0	0	0	0	0	0	0	0	0	0	0	0	0	2.02146e+08	0	0	0	0	0	0	3.67755e+09	0
Asteroleplasma	0.000155183116076971	2.8838e+08	0.000111656989727557	3.26486e+08	0.00622406639004149	1.84823e+08	0	3.59747e+09	0.00173611111111111	0	0.00196463654223969	4.76236e+09	0.003125	0.00024754007054892	0	0	0	0	3.26486e+08	0	0	0	0	0.00347222222222222	0	0	0	0	0	0	0	0	0	3.26486e+08	0	2.84343e+08	5.03117e+07	5.3962e+09	0	0.000243842965130456	0.00392927308447937	0	0.0125	9.28275e+08	0
Asticcacaulis	0	0	0	0	0	0	0	0	0	0	0	0	0	0	1.15625e+08	0	0	0	0	0	0	0	0	0	0	0	0	0	0	0	0	0	0	0	0	0	2.77421e+08	0	0	0	1.16637e+09	0	2.72481e+08	0	0
Atopobacter	0	0	3.40255e+08	0	0	0	4.04225e+08	0	0	0	4.99906e+07	0	4.21638e+08	0	1.11024e+07	3.58089e+09	0	0	0	0	0	2.02112e+08	0	0	8.8269e+08	0	0	0	4.1834e+09	1.11024e+07	0	1.23519e+09	0	7.07662e+07	4.04292e+08	0	3.84014e+09	0.000373385109401837	0	0.00586989142907582	3.99925e+09	0	0.000143357085634777	0.000292838018741633	0
Atopobium	0.00228896828941492	8.48863e+09	0.0995850622406639	3.69646e+09	0.000704363532081243	0.000593582118188795	0.0381944444444444	0.0101194830529139	0.110019646365422	0.000333365082388799	0.06875	0.00191843554675413	3.16622e+09	0.00589695841092489	1.4419e+09	0.000111656989727557	6.52972e+08	0	5.68686e+08	1.00623e+09	0	0.00520833333333333	6.09607e+08	0.0166994106090373	0.000190494332793599	0.0078125	0.00012377003527446	9.23482e+08	0.000232774674115456	0	0.000390799464046449	2.61189e+09	0	3.83863e+09	9.0561e+09	5.99578e+08	0.0954861111111111	0.00457205559619605	0	0.000666730164777598	0.0890625	0	5.40896e+08	0.00186219739292365	0
Atopococcus	0	3.688e+08	0	0	0	0	0	5.58316e+09	0	0	0	0	2.31251e+08	2.80552e+08	0	0	0	0	0	0	0	0	0	0	0	0	0	2.31251e+08	0	0	0	0	0	3.09588e+08	0	0	0	5.58316e+09	0	0	0	0	1.15625e+08	0	0
Atopostipes	0	2.62097e+08	1.41502e+09	0	0	0	0	8.8269e+08	2.49953e+08	0	0	0.000125502008032129	0	0.000179044617918785	1.02932e+08	0	0	0	0	0	0	0	0	0	3.67755e+09	0	0	0	0	0	0	0	0	0	2.02112e+08	0	0	0	0	0	0	0	0	0	0
Aurantimonas	0.0020746887966805	5.68686e+08	0.000352181766040622	1.79873e+08	0.00868055555555556	0.00195074372104365	0.0166994106090373	0.0010000952471664	0.009375	6.1885e+07	5.27704e+08	0.000931098696461825	0	0.00145154086645824	9.79458e+08	0.0020746887966805	1.42171e+08	0	1.19916e+08	0.00520833333333333	0	0.00196463654223969	4.76236e+09	0.003125	6.1885e+07	0	0	0	0	0	0.0280082987551867	1.13737e+09	0	0.000161886032233308	0.046875	6.09607e+08	0.0402750491159136	0.00214306124392799	0	0.00037131010582338	0.000207123737303777	0	6.05597e+09	0.00318222420723537	0
Aureibacter	1.57389e+09	1.85753e+09	5.54842e+07	0.000567352893499757	3.38837e+08	0.000977053207526101	7.77578e+08	0.00244389027431421	8.17443e+08	6.61507e+09	1.3875e+09	0.000504993827853215	7.28959e+08	6.13619e+09	1.1064e+09	3.49753e+08	6.19176e+08	0	0	4.06604e+08	2.79158e+09	0	4.98753e+09	2.72481e+08	0	0	0	7.28959e+08	0	0	1.74877e+08	0.00011145165784341	0	0.00117523099367807	6.37013e+09	0.000167494835575903	4.27668e+09	0.00329177057356608	0	0.000595356221472514	0.000189625628134893	0	0.000138502135848727	0.000352831085952721	0
Aureimarina	0	0	2.02112e+08	0	0	0	0	0	0	0	0	0	0	0	0	0	0	0	0	0	0	0	0	0	0	0	0	0	0	0	0	0	0	0	0	0	0	0	0	0	0	0	0	0	0
Aureimonas	0	0	0.0104166666666667	0	0	9.52472e+09	0	0	0	0	0	0.000223313979455114	0	0	0	0	0	0	0	0.000982318271119843	0	0	3.09425e+08	0	0	0	0	0	0	0	0	0	0	0	0	0	0	3.09425e+08	0	0	1.15352e+09	0	0	0.004149377593361	0
Aureispira	0	0	0	0	0	0	0	0	0	0	0	0	0	0	0	0	0	0	0	0	0	0	0	0	0	0	0	0	0	0	0	0	0	2.79158e+09	0	0	0	0	0	0	0	0	0	0	0
Auritidibacter	0	0	0	0	0	0	0	0	2.22049e+08	0	0	0	0	0	0	0	0	0	0	0	0	0	0	0	0	0	0	0	0	0	0	0	0	0	0	0	0	0	0	0	0	0	0	0	0
Avibacterium	0	0.000182882223847842	0.000982318271119843	0	0	3.09425e+08	2.63852e+08	0.000155183116076971	0	0	0	0	0	0	0	0	0	0	0	0	0	0	0	0	0	0	0	0	0	0	0	0.00060960741282614	0	9.52472e+09	0.00625	0	3.95778e+08	0	0	0	0	0	2.84343e+08	0	0
Azoarcus	7.58995e+09	0.006336887945955	0.000482098215847812	0.0055860349127182	0.000359674984604821	0.0195144539260435	0.000104062844708173	0.0131859499495006	0.00112988584508172	7.67024e+08	0.000106951871657754	1.22414e+09	3.09588e+09	0.000203904422922741	0.000486302480142649	2.7107e+08	0	0	9.97506e+09	0	0	0	2.80552e+08	3.64479e+07	0	0	0	0	0	0	8.67423e+09	0.00122829546088996	0	0.00199501246882793	1.08992e+09	0.00747502811404379	0.00048447035480805	0.0014027606329256	0	0	7.37599e+08	0	0.000507724219064425	1.66453e+09	0
Azohydromonas	2.76414e+08	0.000176538088092506	2.74948e+09	7.3551e+09	1.89737e+09	0.000794846050870147	0	0.000680369548091384	1.23519e+09	0	0	0	0	1.21267e+09	0	0	0	0	0	0	0	0	0	0	0	0	0	0	0	0	4.14621e+08	0	0	0	0	4.1834e+09	6.66146e+08	0	0	0	0	0	9.79106e+08	4.04225e+08	0
Azomonas	0	0	0	0	0	0	0	0	0	0	0	0	0	0	0	0	0	0	0	0	0	0	0	0	0	0	0	0	0	0	0	9.52472e+09	0	0	0	0	0	0	0	0	0	0	0	0	0
Azorhizobium	0	0	0	0	0	0	0	0	0	0	0	0	0	0	0	0	0	0	0	0	0	0	0	0	0	0	0	0	0	0	0	0	0	0	0	0	0	0	0	0	0	0	0	1.35535e+08	0
Azospira	9.99813e+08	0.000992939099735216	4.21638e+09	0.000627510040160643	2.22049e+09	0.00157559263768531	2.05864e+08	8.50638e+09	4.8488e+08	0	0	7.27605e+09	0	2.62593e+09	0.000308941654161885	0	0	0	8.3668e+09	2.22049e+08	0	0	1.70128e+08	1.31049e+08	0	0	0	0	0	0	2.49953e+08	0.000110326566637246	0	0.000167336010709505	1.11024e+07	0.000966840936761441	3.91142e+08	3.40255e+08	0	1.41502e+09	6.52737e+08	0	0.000112015532820551	8.29242e+08	0
Azospirillum	0.0078125	0.000340367597004765	6.72822e+09	0.000698324022346369	1.29771e+08	0.0015631978561858	3.91783e+09	0.0446058091286307	1.56389e+09	0	8.39409e+09	0.0677083333333333	0.000121921482565228	0.0166994106090373	0.000238117915991999	0.0109375	9.28275e+08	0	0.000232774674115456	0	0	9.79458e+08	0.00103734439834025	0	0	0	0	6.09607e+08	0	0	0.0171875	0.00114487282628876	0	0.00271570453134699	2.73961e+09	5.58285e+09	5.22377e+09	0.0518672199170125	0	7.04364e+09	0.000377734075211051	0	0.00463301633747866	0.0157170923379175	0
Azotobacter	1.77113e+08	0.000793808295296686	4.85627e+09	0.000645269891145775	0.000229621962064994	0.000337490603954776	4.42559e+09	0.000101428391555562	0.000120739295997028	6.93552e+08	0.00125628140703518	8.80976e+09	0.000167494835575903	9.71972e+08	0.000149625935162095	4.08722e+08	0	0	0	0	2.30107e+09	0	0	1.23835e+09	2.77421e+08	0.000162100826714216	0	5.58316e+09	1.94394e+08	0	2.72481e+08	0.00155454124495601	0	0.00143081584558411	0.000193174031578487	3.83512e+09	0.000106951871657754	0.000111920983785447	0	2.49679e+08	0.00741611282217539	0	0.000642063536374295	0.000106916943030765	0
Azovibrio	0	8.3668e+09	0	0	1.02932e+08	0	0	0	0	0	3.73385e+09	0	0	0	0	0	0	0	0	0	0	0	0	0	0	0	0	0	0	0	0	0	0	0	0	0	1.31049e+08	0	0	0	0	0	0.000176538088092506	0	0
Bacillus	0.000984167567061257	0.14548417132216	0.00630109728490476	0.0435462259937472	0.00371704125475037	273651452282158	0.00207428174973272	0.0302171955262853	0.022544128933231	0.284722222222222	0.0847354303828335	378880157170923	0.0466711115344318	4540625	0.0127173711244508	0.000113456314701432	0.00931098696461825	1.15352e+09	0.0118914694059848	0.000163242918522194	0.0767634854771784	9.38332e+09	0.000598709002269057	0.000779451266308519	0.331597222222222	0.00640087783467447	0.0304518664047151	0.00757214972854558	0.275	0.00204220558202859	0.000282321527280307	0.178926132836747	1.4419e+08	0.147443054935239	0.00287797265354629	0.360995850622407	0.00257899046882464	0.0119842423815537	1.19916e+08	320486111111111	0.276944647646915	0.00392927308447937	0.105390989618059	294375	0
Bacteriovorax	1.15625e+08	0.000168331275951072	0.000200463617675788	0	7.37599e+08	0.000157388883448286	0	6.93552e+08	0.00214783595396337	0	0.000334989671151806	3.30471e+06	0	0	0.000132301382549448	0	0	0	0	0	5.2463e+08	0	2.77421e+08	0.000121575620035662	1.08428e+08	0.000446652894869075	0	0	1.90737e+09	0	2.31251e+08	0	0	0.000398852531946554	8.85119e+09	6.99506e+08	0.000136218692919724	7.21295e+09	0	0	5.58316e+09	0	0.000399002493765586	9.53684e+08	0
Bacteroides	0.00201509041816179	0.04422402062594	0.000346881259559821	0.00408646566654304	0.00364839151015102	0.0013846999749339	0.000305154666092258	0.002126223285783	0.0145246807557315	0.0016446641015435	0.147188630947127	0.00125976379428857	0.00209620476610768	0.0028165450942362	0.0112951807228916	4.66302e+09	0.00290052281028432	3.49969e+09	4.76357e+09	4.5867e+09	6.26653e+09	2.1214e+09	9.49929e+09	0.00115749383914569	3.59338e+09	0.00238326418924883	3.7493e+09	0.00114004118858488	8.22195e+09	0.0008785140562249	0.000655043166234412	0.117524887201891	2.05864e+08	0.00291939012647288	0.00376371423029947	0.0011805325333743	0.00213771450577999	0.00397353134966672	0	0.007731303347928	0.0833259775796628	4.99906e+07	0.0811635775228008	0.00317915419319475	4.1834e+09
Balnearium	0	0	0	0	0	0	0	0	0	0	0	0	0	0	0	0	0	0	0	0	0	0	0	0	0	0	0	0	0	0	0	0	0	0	0	0	0	0	0	0.00196463654223969	0	0	0	0	0
Balneola	4.37375e+09	0.000644300243913664	9.95759e+09	2.62315e+09	0.000102164019689793	4.30003e+08	0.000324201653428432	5.69246e+09	0.00290324381664899	1.94394e+09	0.00134663341645885	6.94827e+09	9.9226e+09	3.12189e+09	8.41656e+09	1.09344e+09	0	0	6.99506e+08	3.09588e+08	2.77421e+08	0	0	5.58316e+09	0	9.97506e+09	5.44962e+08	0.000198452073824171	0	0	1.45792e+09	0.000184085783975332	0	2.79802e+09	3.71506e+09	5.54842e+07	0.00133733182039228	2.57516e+09	0	3.88789e+08	0.000947630922693267	0	0.000496130184560429	1.73438e+09	0
Barnesiella	0.00166852973812009	0.00219975025263953	0.00129738060167008	0.0032808292836755	0.00498038524552712	0.0133475081552386	0.0875588081547308	0.0098348149130954	0.120928590343367	0.000237455477098044	0.00970873786407767	0.0101994350044272	0.00891064257028112	0.00208725619071304	0.0450834347919502	0.000209981533976865	0.00025008761572932	3.27621e+09	0.000602395025591681	0.00019908486237035	3.84014e+09	0.00265103427675304	0.000233569943832648	0.00556094977491394	0.000462413297506718	0.00411885848779053	1.26492e+09	0.00359772423025435	0.000232040714818631	0.000572942777340113	0.000381878181889299	0.00631173506364475	5.24194e+08	0.00635344820615656	0.00468991716764251	0.00101056239818584	0.0934209543723396	0.0062165538896997	0	0.00409673186277573	0.269932333039129	0	0.118097389558233	0.00281779585746261	7.16178e+09
Bartonella	0	0.00103734439834025	0	0	0	0.00347222222222222	0	0.0068762278978389	0	0	0	2.63852e+08	0	2.8838e+08	0	0	0	0	0	0	0	0	0	0	0	0	0	0	0	0	0	0	0	0	0	0	0.000243842965130456	0.000982318271119843	0	0	9.28275e+08	0	0.000310366232153942	0	0
Basfia	0	5.2463e+08	6.19176e+08	0	0	2.7107e+08	0	3.88789e+08	0	0	6.61507e+09	3.46876e+08	0	1.8224e+09	0	0	0	0	0	0	0	0	0	0	0	0	0	0	0	0	0	0	0	0	0	0	0	3.88789e+08	0	0	0	0	0	0	0
Bavariicoccus	0	0	0	0	0	0	0	0	0	0	0	0	0	2.05864e+08	0	0	0	0	0	0	0	0	0	0	0	0	0	0	0	0	0	0	0	0	0	0	0	0	0	0	0	0	0	0	0
Bdellovibrio	1.42171e+08	0	2.39831e+08	0	0.000121921482565228	0	0	0.0046875	0	0	0	1.29771e+08	0	4.89729e+08	0	0	0	0	0	0	0	0	0	0	0	0	0	0	0	0	0	0	0	0.03125	0	0.000982318271119843	0.000285741499190399	0.0046875	0	0	0.000543140906269398	0	0.000558284948637785	4.89729e+08	0
Beggiatoa	0	0	8.10504e+09	0	5.58316e+09	0	0	0	0	0	0	1.45792e+09	0	0	0	0	0	0	2.7107e+08	0	0	0	0	0	0	0	0	0	0	0	0	4.16131e+08	0	0	0	0	0.000149625935162095	2.72481e+08	0	0	0	0	0	0	0
Beijerinckia	0	0	0	0	0	0	0	0	0	0	0	1.02932e+08	0	0	0	0	0	0	0	0	0	0	0	0	0	0	0	0	0	0	0	0	0	0	0	2.49953e+08	0	0	0	0	3.58089e+09	0	0	0	0
Belliella	0	0	0	0	0.000190494332793599	0.003125	0	6.5963e+08	0	2.8838e+08	0	0	0	0	0	0	0	0	0	0	0	0	0	0	0	0	0	0	0	0	0	0.0138888888888889	0	0.00392927308447937	0.00119058957996	0.0015625	0.000402252614641995	5.01319e+09	0	2.8838e+08	0.00435462259937472	0	0.012448132780083	4.83383e+09	0
Bellilinea	0	0	2.79158e+09	0	0	0	0	2.31251e+08	0	0	0	7.37599e+08	0	0	0	0	0	0	0	0	0	0	0	0	0	0	0	0	0	0	0	0	0	0	0	0	0	0	0	0	0	0	0	0	0
Bergeyella	0	0	4.41345e+09	0	0	2.10819e+08	0	1.11024e+07	7.16178e+09	0	0	1.31049e+08	0	0	0	0	0	0	0	0	0	0	0	0	0	0	0	0	0	0	0	1.38207e+08	0	0	0	2.10819e+08	0	1.11024e+07	0	0	1.70128e+08	0	0	0	0
Bermanella	0	0	0	0	0	0	0	0	0	0	0	2.84343e+08	0	0	0	0	0	0	0	0	0	0	0	0	0	0	0	0	0	0	0	0	0	0	0	0	0	0	0	0	0	0	0	0	0
Bhargavaea	0	1.94394e+08	0	1.36241e+08	0.00016537672818681	2.31251e+08	0	7.28959e+08	0	0	1.74877e+08	3.09588e+08	1.3871e+08	4.05252e+09	0	0	0	0	0	0	0	0	0	0	0	0	0	0	0	0	0	0	0	0	3.30753e+09	0	2.80552e+08	3.64479e+07	0	3.688e+08	0	0	0	8.10504e+09	0
Bibersteinia	0	4.99906e+07	0	0	0.000209170013386881	1.11024e+07	7.16178e+09	0	0	0	4.04292e+07	0	0	7.4677e+09	0	0	0	0	0	0	0	0	0	0	0	0	0	0	7.4677e+09	0	0	0.000259951259138911	0	4.21638e+08	0.00200803212851406	0	7.16178e+09	0	0	2.62097e+08	0	0	0	0.000186692554700919	0
Bifidobacterium	0.000190494332793599	0.0546875	0.0012377003527446	1.84696e+09	0.00589695841092489	0.000144189869219789	0.0012840553818669	0.000150183485040419	0.045643153526971	0	0.000176090883020311	0.000215848042977744	0.0190972222222222	0.00152401853206535	0.00491159135559921	0.000333365082388799	0.003125	0	1.31926e+09	7.75916e+09	2.8838e+08	0.000334970969182671	3.26486e+08	0.00311203319502075	7.10857e+08	4.02493e+09	0	0.00173611111111111	6.09607e+08	0.00491159135559921	0.000285741499190399	0.0078125	0	4.61741e+09	0.00178460583488516	5.76759e+08	0.00357302367128182	5.87675e+07	0	2.9856e+09	0.000226402563883257	0	0.112847222222222	0.00249939039258717	0
Bifissio	0.000399002493765586	2.45233e+09	0.00115763709730767	1.73438e+09	0.000476938615194703	0.00031345220218396	0.000115053614984583	0.000258159690208372	1.22414e+09	6.19176e+08	5.54842e+07	0.00121575620035662	0	0.000474568700798392	1.94394e+08	0.000199501246882793	6.81203e+08	0	4.62502e+08	0.000196386488609584	7.28959e+08	1.53405e+09	3.688e+08	0	1.23835e+09	0	0	0	0.000111663223717269	0	0.000498753117206983	2.17985e+09	0	3.93126e+09	0.000897766805072382	2.18688e+09	0.000329820362955804	0.000165959800848239	0	4.64382e+09	0.000219162577019001	0	0.00013417943178399	0.00237284350399196	0
Bilophila	0	0	0	2.22049e+08	7.16178e+09	6.17593e+08	0	1.31049e+08	0	3.26369e+08	4.04225e+08	0.000373385109401837	0	4.41345e+09	2.49953e+08	0	0	0	0	0	0	0	0	0	0	0	0	0	0	0	0	4.21638e+08	0	0	0.000179044617918785	1.02932e+08	1.70128e+08	9.1734e+08	0	0	3.63802e+09	0	4.14621e+08	0.000397210698208138	0
Blastocatella	3.09425e+08	0	0.00729360645561763	0	0.000390799464046449	6.52972e+08	0.004149377593361	2.27474e+09	2.51558e+08	0	0	0.000548646671543526	0.000982318271119843	0.0001428707495952	0	3.09425e+08	0	0	0	0	0	0	0	0	1.79873e+08	0	0	0	0	0	3.09425e+08	1.31926e+08	0	7.64206e+08	0.000949084412684234	0	0.00622406639004149	1.13737e+09	0	0	0.0277777777777778	0	0.0648330058939096	0.00185731974473759	0
Blastochloris	0	0	2.80552e+08	0	4.60214e+09	1.4752e+09	0	6.19176e+08	0	0	0	5.58316e+09	0	0	1.36241e+08	0	0	0	0	0	0	0	0	0	0	0	0	0	0	0	3.30753e+09	0	0	0	1.53405e+09	3.688e+08	5.2463e+08	0	0	0	4.06604e+08	0	0	0	0
Blastococcus	8.3668e+09	0	0.000107426770751271	0	0	1.31049e+09	0	0	4.24436e+09	0	2.76414e+08	0.000926824962485656	7.49859e+08	0.00150779641070903	0	0	0	0	0	0	0	0	0	2.02112e+08	0	0	0	0	0	0	0	0	0	0	0	0	6.06438e+08	1.63184e+07	0	0	1.38207e+08	0	4.99906e+07	0	0
Blattabacterium	0	0	0	0	0	0	0	1.19916e+08	0	0	0	4.76236e+09	0	0	0	0	0	0	0	0	0	0	0	0	0	0	0	0	0	0	0	0	0	0	0	0	0	0	0	0.000121921482565228	0	0	0	0	0
Blautia	0.180703624733475	0.0075848143342421	0.0638087348704496	0.0121703853955375	0.00529875907609228	0.0104981269929724	0.00145646016373386	0.147876479170044	0.00119406140809793	0.0453911004410697	0.00380624317189523	0.117805486284289	0.000865127330394171	0.0642653965733942	0.000546908061632954	0.00249691392660756	0.000280649064746104	0.000230107229969166	0.000442559468928637	7.16994e+09	0.000244574471378595	0.000113742603263026	0.00376884422110553	7.86102e+08	0.0035732231589526	7.58138e+08	0.00104738154613466	0.000366487010828397	0.00476284977178012	1.85001e+08	0.0830714846818539	0.00734425799303116	7.67024e+08	0.0199926240088512	0.00290469928230669	0.00177703476672549	0.00389360350438186	0.0761873885556816	1.35535e+08	0.0525654625649042	0.00413088188982501	9.97506e+09	0.00380928506422378	0.0431302507111199	6.93752e+08
Bordetella	0	4.11728e+08	4.59345e+09	2.62097e+08	1.81931e+09	1.79503e+09	0	0.000597416175042939	1.24386e+09	0	2.24958e+09	0.00040453074433657	4.21638e+08	0.000167336010709505	2.22049e+08	0	0	0	0	0	0	2.02112e+08	7.4677e+09	0	0	9.99813e+08	0	0	0	0	0	8.23457e+08	0	5.24194e+08	0	1.63184e+07	2.22324e+09	0.000410723620342021	0	0	4.49916e+09	0	3.16229e+09	0.000251004016064257	0
Borrelia	0	0	0.00311203319502075	0	1.00623e+09	1.19916e+08	0	0	0.00392927308447937	0	0	6.1885e+07	0	0.000232774674115456	0	0	0	0	0	0	0	0	0	0	0	0	0	0	0	0	0	0	0	1.42171e+08	5.03117e+07	0	0	0	0	0	0	0	2.63852e+08	0	0
Bosea	0	0	0	0	1.3871e+08	0	0	0	0	0	0	3.30753e+09	0	0	0	0	0	0	0	0	0	0	0	0	0	0	0	0	0	0	0	0	0	0	0	0	0	0	0	9.97506e+09	0	0	0	2.80552e+08	0
Bowmanella	0	0	0	0	0	0	0	0	0	0	0	0	0	0	0	0	0	0	0	0	0	0	0	0	0	0	0	0	0	0	0	0	0	0	4.04225e+08	0	1.38207e+08	0	0	0	0	0	0	0	0
Boyliae	0	0	2.01247e+09	0	0	0.000121921482565228	0	0.000476235831983998	0	0	0	0.000310366232153942	0	0	0	0	0	0	0	0	0	0	0	0	0	0	0	0	0	0	0	0	0	0	0	0	0	0	0	0	0	0	0	0	0
Brachybacterium	0	0	9.70973e+08	0	0	0	3.88789e+08	4.98753e+09	2.72481e+08	0	0	0	2.55136e+09	3.0681e+09	0	3.49753e+08	6.19176e+08	0	0	2.7107e+08	0	0	0	1.36241e+08	0	0	0	0	0	0	0	1.23835e+09	0	0.000243151240071324	1.35535e+08	0	5.83183e+08	0	0	0.000297678110736257	3.46876e+08	0	1.8224e+09	2.30107e+09	0
Brachymonas	2.02146e+08	1.14229e+09	4.04225e+08	0	5.52828e+08	0.000220672610115632	4.99906e+07	0.0014342453662842	4.21638e+09	0	0	0.000322280312253814	7.20525e+08	1.8714e+09	2.62097e+08	0	0	0	0	0	0	0	0	0	0	0	0	0	0	0	0	3.26369e+08	0	3.73385e+09	2.76414e+08	0	2.74948e+09	0.000110326566637246	0	0.000167336010709505	7.7717e+08	0	3.08796e+07	6.80511e+08	0
Brachyspira	0.000211309059624373	8.39409e+09	0.0520833333333333	0.00353572299439161	0.0609037328094303	0.000666730164777598	0.0078125	0.00012377003527446	3.95778e+08	0.00341402855369336	7.78625e+09	0.00178651183564091	0	0.0103734439834025	5.68686e+08	0	1.19916e+08	0	0	0.00196463654223969	0	0	0	0	0	2.8838e+08	0	0	0	0	1.50935e+09	0.000251822716807368	0	0.000731528895391368	0.00982318271119843	0.0001428707495952	0.13125	0.000773562720465375	0	0.000620732464307883	7.20949e+08	0	1.63243e+08	0.00518672199170124	0
Brackiella	0	0	2.7107e+08	0	0	0	0	6.61507e+09	0	0	0	0	0	3.49753e+08	0	0	0	0	0	0	0	0	0	0	0	0	0	0	0	0	0	0	0	0	0	0	1.36241e+08	0	0	0	0	0	7.37599e+08	0	0
Bradyrhizobium	8.0845e+08	7.4677e+09	4.14621e+08	0.000176538088092506	3.24939e+09	0.00040453074433657	6.32458e+08	0.000460174029451138	2.22049e+09	0	8.23457e+08	3.23242e+08	0	3.03219e+09	0	0	0	0	0	7.49859e+08	0	0	0	1.11024e+07	0	0	0	0	0	0	0	0.000149354043760735	0	0.000132403566069379	3.99925e+09	3.67755e+09	1.0541e+09	8.3668e+09	0	7.16178e+09	7.20525e+08	0	5.24194e+08	1.41502e+09	0
Brasilonema	0	0	0.00392927308447937	0	0	6.1885e+07	0	0	0	0	0	0	0	0	0	0	0	0	0	0	0	0	0	0	0	0	0	0	0	0	0	0	0	0	0	0	0	0	0	0	0	0	0	0	0
Brenneria	0	0	0	0	0	0	0	0	0	0	0	0	0	1.3871e+08	0	0	0	0	0	0	0	0	0	0	0	0	0	0	0	0	0	0.000446652894869075	0	0	2.72481e+08	0	0	2.80552e+08	0	0	0	0	0	0	0
Brevibacillus	3.73159e+08	0.00136817018271692	0.000579891270386802	0.002390408943807	0.00017497997217186	0.00518741633199465	6.32838e+08	0.00572942777340113	7.82284e+08	3.40255e+08	5.37299e+09	0.000266832695899671	6.69056e+09	0.000103077364614956	0.000485400642222388	1.79669e+09	4.41345e+09	0	0.00102971462194763	4.21638e+08	0	3.33073e+08	0.000179044617918785	3.08796e+07	6.80511e+08	5.24194e+08	2.02146e+08	4.89553e+08	4.04225e+08	3.73385e+09	5.52828e+08	0.00229499514520258	0	0.00577375698734922	0.000238225745246026	0.0010458500669344	7.88272e+09	0.00340184774045692	0	0.000154816143070531	0.000214919614822115	0	0.000220298823114732	0.000234450476379114	0
Brevibacterium	0	0	0.0015625	6.1885e+07	1.18733e+09	0.000310366232153942	1.4419e+08	0.000837427422956677	1.30594e+09	0	2.84343e+08	1.50935e+09	0	0.00347222222222222	0	0	0	0	3.09425e+08	0	0	0	0	0	0	0	0	1.19916e+08	0	0	0	0.000190494332793599	0	0.000340367597004765	2.63852e+08	0	4.3257e+08	0.000167485484591335	0	0.00311203319502075	2.84343e+08	0	1.19916e+08	0.00520833333333333	0
Brevinema	0	0	0	0	0	2.80552e+08	0	7.67024e+08	0	0	0	0	0	0	0	0	0	0	0	0	0	0	0	0	0	0	0	0	0	0	0	0	0	0	0	0	0	0	0	0	0	0	0	0	0
Brevundimonas	4.99906e+08	0.00106649014416005	9.48687e+09	0.00171519410977242	4.77404e+09	0.00390317267062952	1.85278e+09	0.000192244221615056	2.62097e+08	6.06438e+08	0.000145234038942305	3.03169e+09	0	6.91035e+08	0.000308941654161885	2.49953e+08	7.3551e+09	0	0.000167336010709505	0	7.16178e+09	7.20525e+08	1.02077e+09	9.1734e+08	2.02146e+09	9.79106e+08	4.04225e+08	0.000224031065641102	2.76414e+08	0	4.99906e+07	0.000330979699911739	0	0.000292838018741633	9.99218e+08	0.0002506624650863	5.35247e+09	5.10383e+08	0	1.81931e+09	5.2219e+09	0	0.000597416175042939	1.65848e+09	0
Brochothrix	0	6.1885e+07	0	0	0	0	0	0.0020746887966805	0	5.03117e+07	0	0	6.09607e+08	0	4.76236e+09	0	0	0	0	0	0	0	0	0	0	0	0	0	0.00196463654223969	0	0	0	0	7.75916e+09	0	0	0	0	0	0	5.99578e+08	0	0.000121921482565228	0	0
Brumimicrobium	0	0	0	0	0	0	0	0	0	0	0	0	0	0	0	0	0	0	0	0	0	0	0	0	0	0	0	0	0	0	0	0	0	0	0	0	0	0	0	0	4.05252e+09	0	0	0	0
Bryobacter	0	8.3668e+09	3.33073e+08	7.16178e+09	9.26389e+08	3.40255e+08	2.62097e+08	1.61717e+08	0	0	0	0	0	0	0	0	0	0	0	0	0	2.62097e+08	0	0	0	0	0	0	0	0	0	0	0	3.58089e+09	3.08796e+07	3.40255e+08	2.62097e+08	6.06438e+08	0	0	3.73385e+09	0	0.000353076176185012	7.49859e+08	0
Bryocella	0	0	1.4419e+08	0	0	0	0	0	0	0	0	0	0	0.0078125	0	0	0	0	0.000167485484591335	0	0	0	0	0	0	0	0	0	0.003125	0	0	0	0	0	1.63243e+08	0	2.84343e+08	1.00623e+09	0	0	0	0	4.76236e+09	0.003125	0
Buchnera	1.15625e+08	0.000420828189877679	8.7475e+09	6.90322e+09	9.58879e+09	4.54679e+08	0	2.08066e+09	0.000648403306856865	2.7107e+08	0.000474568700798392	7.97017e+09	9.97506e+09	2.72481e+09	3.30753e+09	0	5.61104e+09	0	0	0	6.99506e+08	0	0	8.10504e+09	1.35535e+08	5.58316e+09	0	0	0	3.30753e+09	3.46876e+08	0.00145887105824262	0	0.000138064337981499	7.00719e+09	3.49753e+08	5.26299e+08	2.21937e+09	0	4.06604e+08	0.000837474177879515	0	0.000947630922693267	5.44962e+08	0
Bulleidia	0.000212056347035208	0.00444030652438588	0.000269682166185974	0.000226269747564623	0.000601512824410675	0.000460892838372159	6.36419e+09	0.0014774422261477	0.0195280412217161	7.46318e+08	0.00644364021537647	0.000437417984127976	0.00139746984407179	0.000164439009992832	0.00200803212851406	0	0.000358089235837571	2.05864e+08	3.40255e+09	2.09678e+09	1.61717e+08	1.14229e+09	8.0845e+08	0.000597416175042939	3.31697e+09	0.000353076176185012	4.99906e+07	0.00110326566637246	1.26492e+09	8.3668e+09	3.10868e+09	0.0161498245362744	0	0.000159919971962967	7.60082e+09	8.08584e+07	0.000238249097590747	0.000212218103619026	0	0.000121622219273805	0.0060022949951452	0	0.00132391879964696	5.90294e+09	0
Burkholderia	1.4419e+09	0.00312639571237159	6.69296e+09	0.0529045643153527	0.000103785173221719	0.000316963589436559	0.000101928242517268	0.133680555555556	0.00286515484028286	0.00196463654223969	0.00242880274311839	0.1203125	0.000587907667553685	7.38785e+09	0.000620732464307883	5.76759e+08	0.000334970969182671	0	0.004149377593361	0	5.03117e+07	5.99578e+09	0.0208333333333333	0.000121921482565228	0.00589390962671906	9.52472e+09	0.0125	0.00012377003527446	1.05541e+09	0.000155183116076971	1.15352e+09	0.00429879410451094	0	0.00829875518672199	2.84343e+09	5.53428e+09	0.000359746738296239	0.0642361111111111	0	0.0166994106090373	0.00257167349271359	0	0.000773562720465375	2.24274e+09	0
Buttiauxella	0	0	0	0	0	0	0	0	2.79158e+09	0	0	0	0	0	0	0	0	0	0	0	0	0	0	0	0	0	0	0	0	0	0	7.67024e+08	0	0	0	0	0	0	0	0	0	0	0	0	0
Butyricicoccus	0.00184763163474741	0.000575031388547688	0.00328014509694971	0.000652931521027225	0.00145886776195978	0.00280936346695663	0.0140392801135091	0.000699327760824377	0.00944478771294907	0.000654877210523027	0.0162915563401	0.000735759160096134	0.00225903614457831	0.000721657725512488	0.00318699419895438	1.85278e+09	2.04153e+09	1.31049e+08	6.87296e+09	2.28458e+09	1.01056e+09	0.000933462773504593	2.48773e+09	0.000485479742254391	2.99944e+09	0.00040453074433657	4.21638e+08	0.000669344042838019	1.11024e+08	0.000143235694335028	0.000234685243856496	0.00149372058918601	0	0.000527601012347077	0.000437333959961097	0.000204133604433539	0.0342767530430886	0.0009176949272478	0	0.00123226894957196	0.0246395998823183	0	0.0187416331994645	0.000515152591750453	0
Butyricimonas	1.63243e+08	0.0020746887966805	2.84343e+08	0	5.99578e+08	0.0104166666666667	0	0.00491159135559921	0.00438136965425279	0	0	1.31926e+08	0	7.20949e+08	0.000223313979455114	1.63243e+08	0	0	0	5.99578e+08	0.00173611111111111	0	0.000982318271119843	0	0	3.09425e+08	0	0	0	0	0	0.0860995850622407	0	1.00623e+09	5.99578e+08	0	6.09607e+08	0.000982318271119843	0	0.0046875	0.00321802091713596	0	0.000155183116076971	0	0
Butyrivibrio	0.0158215010141988	0.00588109794485094	0.0102411690040556	0.00649997364500656	0.260779704976495	0.00333144488207119	0.0237284350399196	0.00907433254668383	0.04214463840399	0.0032833966397637	0.131077594760865	0.00272644653135414	0.0410167209067445	0.0083465760814101	0.00184085783975333	0.000269223676931588	0.000216846906084304	0.000185752763072351	0.000277420983568355	0.00461987356135516	0.000214144951736065	0.00653229858746022	0.000330470551186001	0.00608478802992519	0.000321527637752794	0.00343983594628564	8.2094e+09	0.0124565144203793	0.000707089851438235	0.000590608556920858	0.00359210768947077	0.00449607577050602	2.4767e+09	0.00418766974696432	0.0436861727994813	0.00109241032341309	0.0786388253028865	0.00375375667258922	0	0.0101335702101919	0.104617318250976	6.93752e+08	0.0467960947143979	0.00502252482104066	3.0681e+09
Byssovorax	2.62097e+08	4.04292e+07	1.95821e+09	2.02112e+08	0.000149354043760735	1.38207e+09	0.000176538088092506	4.99906e+08	7.3551e+09	0	0	9.99218e+08	3.58089e+09	8.23457e+08	1.70128e+08	0	0	0	2.02112e+08	0	0	8.8269e+08	0	0	4.21638e+08	0	0	0	0	0	2.62097e+08	4.04292e+07	0	4.04225e+08	0	0	0.000353076176185012	2.99944e+09	0	1.26492e+09	0.00100401606425703	0	0.000214853541502542	7.20525e+08	0
Caedibacter	0	1.00623e+09	0.000137902916346892	0	0	0	9.52472e+09	0	0	0	0	4.3257e+08	0	0	0	0	0	0	0	0	0	0	0.0015625	0	0	0	0	0	0	0	0	0	0	0.00347222222222222	0.000426725188978298	0	0	0.003125	0	0	7.75916e+09	0	0.000390799464046449	8.16215e+08	0
Caenispirillum	0	0	0	0	0	0	0	0	0	0	0	3.64479e+07	0	0	0	0	0	0	0	0	0	0	0	0	0	0	0	0	0	0	0	0	0	0	0	0	0	0	0	0	0	0	0	0	0
Caldalkalibacillus	3.26369e+08	0	0.000410723620342021	1.24386e+09	0.000264807132138759	7.49859e+08	0	6.32458e+08	0.000167336010709505	1.11024e+07	0.0002506624650863	0	3.40255e+08	5.24194e+08	0	0	0	0	0	0	0	0	0	0	0	0	0	0	0	0	0	0	0	9.67449e+08	0.000485479742254391	0	0	2.10819e+08	0	4.44097e+08	0.000322280312253814	0	6.80511e+08	3.93146e+08	0
Caldanaerobacter	0	0.00520833333333333	0.00268227261643502	0.00196463654223969	0.000238117915991999	0.0046875	0.00012377003527446	1.71504e+08	0.000387957790192427	0	0.000111656989727557	2.61189e+09	0	2.84343e+08	5.03117e+07	2.39831e+08	0	0	0	0	0.003125	0	0	0	0	0	0	0	0	0	0	0.0173611111111111	0	0.00589390962671906	0.0010953424135632	0.003125	0.000649792685190915	9.23482e+08	0	2.45123e+09	0.00212148280482358	0	0.0352697095435685	1.13737e+09	0
Caldanaerobius	0	1.35535e+08	2.79158e+09	0	0	0	0	0	0	0	7.67024e+08	0	0	0	0	0	0	0	0	0	0	0	0	0	0	0	0	0	0	0	0	1.35535e+08	0	3.88789e+08	4.98753e+09	0	0	0	0	0	3.0681e+09	0	0	0	0
Caldanaerocella	0	0	4.41345e+09	0	0	0	0	0	0	0	0	0	0	0	0	0	0	0	0	0	0	0	0	0	0	0	0	0	0	0	0	0	0	0	0	0	0	0	0	0	0	0	0	0	0
Caldanaerovirga	0	0	0	0	0	0	0.000310366232153942	5.76759e+08	0	0	0	0	0	0	0	0	0	0	0	0	0	0	0	0	0	0	0	0	0	0	0	0.00392927308447937	0	0.003125	0.000216597561730305	1.31926e+08	0	0	0	0	0.00311203319502075	0	1.50935e+09	2.39831e+08	0
Calderihabitans	0	1.94394e+08	4.98753e+09	0	6.61507e+09	0	0	0	0	3.688e+08	0	0	0	0	0	0	0	0	0	0	0	0	0	0	0	0	0	0	0	0	0	0	0	1.36241e+08	0	0	0	0	0	0	0	0	0	0	0
Caldicellulosiruptor	0.00123576661664754	4.2492e+09	0.00224330685495734	1.47573e+09	0.0010458500669344	5.44019e+09	0.0048342046838072	7.30818e+09	3.57268e+09	3.93146e+08	1.21288e+09	2.61095e+09	4.04225e+08	0.00070943170786349	5.52828e+08	0.000220672610115632	0	0	2.10819e+09	4.1834e+09	0	7.16178e+09	9.26389e+08	5.10383e+08	3.93146e+08	0	0	1.21267e+09	3.73385e+09	0	0.000573748786300644	0.000339936261950884	0	0.000438504026647552	0.0114206827309237	5.55121e+08	0.000537133853756356	6.27886e+09	0	1.04839e+09	0.000305240432430684	0	0.000206154729229911	0.00701964005675454	0
Caldicoprobacter	0	0.00625	0.0006188501763723	5.27704e+08	0.000465549348230912	1.87447e+09	0.00100491290754801	3.59134e+09	0.00311203319502075	0	2.01247e+09	0.000131907137375288	0.00347222222222222	0.000182882223847842	0.00196463654223969	4.76236e+09	0	0	0	0	0	5.58285e+09	1.63243e+08	0	0	0	5.99578e+08	0.00173611111111111	0	0	0.000190494332793599	0.0171875	0	4.0897e+09	0.00193978895096214	7.20949e+08	0.000279142474318892	1.46919e+09	0	9.952e+08	5.53428e+09	0	0.0381944444444444	0.00207266520360888	0
Caldilinea	4.98753e+09	2.72481e+08	0.000396904147648343	0	0.000112220850634048	2.91583e+09	5.36917e+09	0.000162271805273834	0	0	0	4.05252e+09	0	0.000251242253363855	1.94394e+08	0	0	0	1.15625e+08	0	0	0	0	0	0	0	0	0	0	0	0	5.44962e+08	0	9.25003e+07	5.61104e+09	0	2.30107e+09	1.4752e+09	0	6.19176e+08	2.6355e+09	0	2.7107e+08	0.000502484506727709	0
Caldimicrobium	0	0	0	0	0	0	0	0	0	0	0	3.73385e+09	0	0	0	0	0	0	0	0	0	0	0	0	0	0	0	0	0	0	0	0	0	0	0	0	0	0	0	0	0	0	0	0	0
Caldimonas	0	0	0	0	0	0	0	0	0	0	0	0	0	0	0.0015625	0	0	0	0	0	0	0	0	0	0	0	0	0	0	0	0	0	0	0	0	0	0	0	0	0	0	0	0	0	0
Caldisericum	0	0	0	0	0	0	0	0	0	0	2.7107e+08	0	0	4.98753e+09	0	0	0	0	0	0	0	0	0	0	0	0	0	0	0	0	0	2.31251e+08	0	0	0	0	0	0	0	0	1.35535e+08	0	0	0	0
Calditerricola	0.000125502008032129	0	0.000179044617918785	1.02932e+08	6.80511e+08	7.86291e+08	4.04292e+07	1.30547e+09	0	3.73385e+09	0	0.000132403566069379	2.49953e+08	7.3551e+09	0	0	4.44097e+08	0	1.02932e+08	0	0	0	0	0	0	0	0	0	0	0	0	0	0	3.08796e+07	0	0	2.02146e+08	1.46866e+09	0	0	1.52028e+09	0	0	7.3551e+09	0
Calditerrivibrio	0	0	0	0	0	0	0	5.99578e+08	0.00694444444444444	0	0.00196463654223969	0	0	6.1885e+07	0	0	0	0	0	0	0	0	0	0	0	0	0	0	0	0	0	0	0	0	0	0	0	0	0	0	0	0	0.003125	0	0
Caloramator	0.00227247222533947	0.00041550640754618	0.00164143157378005	0.000331919601696478	0.000211600609969362	0.000517011857218043	0.000489648035998147	0.0166963851515643	0.000246673298835214	0.000530400312657026	0.000136076109311883	0.0056359102244389	2.72481e+09	0.00370443871138453	2.54376e+09	0.000224441701268096	4.37375e+09	1.53405e+09	0.000121703853955375	2.09852e+09	1.23835e+09	2.21937e+09	0.000405252066785541	2.30409e+08	0.000614147730444978	5.83183e+08	0.00029925187032419	6.81203e+08	0.000595356221472514	1.15625e+08	0.00134665020760857	0.00119913691300608	0	0.00234925318089618	0.00151617957721848	6.81093e+09	0.000138710491784178	0.00984762522288864	2.7107e+08	0.00209368544469879	0.000880606821689754	0	0.000333789284955231	0.0104518092214064	0
Caloranaerobacter	3.58089e+09	0	0	1.31049e+08	2.02146e+08	3.26369e+08	4.04225e+08	7.4677e+09	2.76414e+08	0	0	0	0	4.1834e+09	1.11024e+07	0	0	0	0	4.04292e+07	0	0	0	0	0	0	0	0	8.3668e+09	0	3.58089e+09	1.02932e+08	0	1.31049e+08	6.06438e+08	1.63184e+07	4.04225e+08	7.4677e+09	0	0	1.49972e+09	0	0	0	0
Calothrix	0	0	0.00103734439834025	0	0	0	0.00520833333333333	6.09607e+08	0	0	0	0	0	7.75916e+09	0	5.58285e+09	0	0	0	0	0	0	0	0	0	0	0	0	0	0	0	0	0	0	5.03117e+07	0	0	0.000182882223847842	0	0	0.00625	0	3.95778e+08	0	0
Camelimonas	7.67024e+08	0	5.2463e+08	3.09588e+08	2.77421e+08	0	0	0	3.88789e+08	0	0	3.30753e+09	0	2.80552e+08	0	7.67024e+08	0	0	0	0	0	0	0	0	0.000199501246882793	0	0	0	0	0	0	0	0	3.09588e+08	1.3871e+08	0	0	5.58316e+09	0	0.000149625935162095	1.36241e+08	0	4.62502e+08	0.00014027606329256	0
Caminibacter	0	2.62097e+08	1.21288e+09	0	4.04225e+08	7.4677e+09	2.76414e+08	0.000220672610115632	0	3.67755e+09	2.10819e+08	8.3668e+09	2.22049e+08	0	2.05864e+08	0	5.24194e+08	0	0	0	0	0	0	2.49953e+08	0	0	0	0	0	0	0	5.24194e+08	0	1.30547e+09	3.2338e+09	0	1.38207e+08	4.41345e+09	0	0	8.43277e+08	0	2.22049e+08	0.000107426770751271	0
Caminicella	0.0020746887966805	8.53029e+08	7.54675e+09	3.59747e+09	0.0173611111111111	0.000426725188978298	0.00196463654223969	0.000904848080769597	0.009375	0	2.63852e+08	0.00085350713842334	1.00933e+09	0.000111656989727557	1.63243e+08	0.0020746887966805	0	0	0	0	0	0.00196463654223969	0	0	0	2.63852e+08	0.000155183116076971	0	0.000111656989727557	0	0.0020746887966805	8.53029e+08	0	7.19493e+09	0.00520833333333333	0.000121921482565228	0.00785854616895874	0.0001428707495952	0	0.000340367597004765	1.18733e+09	0	7.20949e+08	0.000279142474318892	0
Campylobacter	0.00814400033576295	0.00634345685892078	0.0050005132288196	0.180985573026422	0.00877723232558707	0.020769359611412	0.000808680878196331	0.0128179551122195	0.000470029809426754	0.0996229410597341	0.00787986985206889	0.0630961732689934	5.46719e+09	0.00421096230843573	0.00271805273833671	6.29556e+09	0.000253862109532213	3.05163e+09	0.00141838223374939	5.42139e+09	0	1.36076e+09	0.00114713216957606	1.63489e+09	0.000132301382549448	2.08126e+09	0	0	0.000168745301977388	3.688e+08	0.000325270359126457	0.013550664066128	0	0.033716971956557	0.000532651683748567	0.0150187035899726	0.0133782254897768	0.144239401496259	0	0.0216974267381094	0.000378095002439696	0	0.00268256768380691	0.00302207495359504	3.688e+08
Candidatus_Allobeggiato	0	0	4.04225e+08	0	0	0	0	0	0	0	0	0	0	6.80511e+08	0	0	0	0	0	0	0	0	0	0	0	0	0	0	0	0	0	0	0	0	0	0	2.49953e+08	3.67755e+09	0	0	2.22049e+08	0	0	0	0
Candidatus_Amoebophilus	3.0187e+09	4.79662e+09	0.0243055555555556	0.00060960741282614	0.0245579567779961	0.000428612248785599	0.0046875	0.000154712544093075	0	0.000155183116076971	1.73028e+09	0.000279142474318892	0	0.00829875518672199	1.42171e+08	0	0	0	6.09607e+08	0	0	0	0	0	0	0	0	0	0	0	5.03117e+07	9.59325e+09	0	0.000365764447695684	0.000982318271119843	4.76236e+09	0.003125	0.000340367597004765	0	0.000465549348230912	3.46056e+09	0	1.63243e+08	0.00829875518672199	0
Candidatus_Amphibiichlamydia	0	0	0	0	0	0	0	6.61507e+09	0	0	0	0	0	0	0	0	0	0	0	0	0	0	0	0	0	0	0	0	0	0	0	0	0	0	0	0	0	0	0	0	0	0	0	0	0
Candidatus_Anammoxoglobus	7.47816e+08	0.0096333358225674	0.000106419441864579	0.000132403566069379	0.000127476098231582	0.0030891438658429	0.000181304549479276	0.0389892904953146	0.000580656908373894	0.000179044617918785	9.46976e+09	0.000689016900478739	0.000200504274803558	0.000939978815101113	6.69056e+09	4.04225e+08	0.000186692554700919	0	0.000926824962485656	2.49953e+09	0.000183877611062077	1.26492e+09	0.000125502008032129	2.33151e+09	0.000895223089593927	1.85278e+09	1.19089e+09	4.71775e+09	3.03219e+09	4.89553e+08	0	0.000112015532820551	0	0.00335422367375761	2.74948e+09	0.00110326566637246	0.000198170088965721	0.00451807228915663	0	0.0012533123254315	3.91142e+08	0	3.14517e+09	0.00011522320959304	0
Candidatus_Ancillula	0	0	0	9.52472e+09	0	0	0	7.75916e+09	0	0	0	0	0	0	0	0	6.09607e+08	0	0	0	0	0	0	0	0	0	0	0	0	0	0	0	0	0	0	0	0	7.75916e+09	0	0	0	0	0	5.03117e+07	0
Candidatus_Annandia	0	0	0	4.98753e+09	0	0	0	0	0	0	0	0	6.19176e+08	0	0	0	0	0	0	0	0	0	0	0	0	0	0	0	0	0	0	0	3.88789e+08	0	0	0	0	0	0	0	0	0	0	0	0
Candidatus_Aquiluna	0	0	1.24977e+09	0	0	0	0	3.58089e+09	1.02932e+08	0	0	0	0	0	0	0	0	0	0	0	0	0	0	0	0	0	0	0	0	0	0	0	0	0	0	0	0	0	0	0	2.62097e+08	0	3.26369e+08	4.04225e+08	0
Candidatus_Aquirestis	0	9.52472e+09	0	0	0	0	0	0	0	0	0	0	0	0	0	0	0	0	0	0	0	0	0	0	0	0	0	0	0	0	0	9.52472e+09	0	0	3.95778e+08	0	4.3257e+08	0.000446627958910228	0	0	0	0	0	0.00347222222222222	0
Candidatus_Armantifilum	0.00021383388606153	0.0167082294264339	0.000324252448242225	0.00737580207713171	0.000745783720408574	0.0296263045673886	0.00135586301409806	0.0138908064491386	0.00230499723400332	1.57389e+09	0.000547970651063435	0.00143565358996624	0.00166153347382072	0.000570601422030907	0.00563899279772207	3.4991e+09	0.000897755610972569	4.08722e+08	0.00155454124495601	2.31251e+09	8.41656e+09	7.65407e+09	0.000161075060978416	8.48239e+09	5.77093e+09	1.85753e+09	5.54842e+07	0.000769978926892527	4.47265e+07	8.37474e+09	0.000138020053730624	0.0371072319201995	2.72481e+08	0.0196798306542303	0.000793190127442297	0.00218830658736393	0.00185884445481186	0.00846027582186632	0	0.000617314176191609	0.00563140460047677	0	0.0203841789593127	0.000818630068661919	0
Candidatus_Arthromitus	0	0.000147102088849662	5.4813e+08	0.000125502008032129	7.7717e+08	0.000680369548091384	5.14661e+08	3.23242e+08	2.09678e+09	4.04292e+07	1.14229e+09	1.81901e+09	0.000224031065641102	3.31697e+09	8.8269e+08	2.49953e+08	0	0	0.000125502008032129	0	0	2.05864e+08	0	5.24194e+08	0	3.26369e+08	0	0	0	0	4.99906e+07	0.000294204177699323	0	0.000669344042838019	5.55121e+08	7.16178e+09	1.85278e+09	1.19089e+09	0	6.87296e+09	2.77413e+09	0	0.000560077664102756	1.38207e+09	0
Candidatus_Bacilloplasma	0.0171875	0.000278482579367535	3.0343e+09	0.000543140906269398	2.16285e+09	0.00117239839213935	1.1427e+09	0.0446058091286307	7.81943e+09	0	0.000101928242517268	0.0399305555555556	6.09607e+08	0.0147347740667976	9.52472e+09	0.003125	0	0	0.000387957790192427	1.4419e+08	5.58285e+09	0	0	2.84343e+08	0	0	0.00173611111111111	0.000243842965130456	0.00196463654223969	0	0	0.000711677702828145	0	7.75916e+09	7.20949e+08	0.000111656989727557	1.1427e+09	0.0134854771784232	0	7.04364e+09	5.3962e+09	0	0.00030480370641307	0.00589390962671906	0
Candidatus_Blochmannia	0	3.30753e+09	1.15625e+09	0.000224441701268096	0.000120278170605473	0.000230107229969166	0	5.2463e+08	4.95341e+09	0	4.05252e+09	8.53869e+09	0.000167494835575903	0.000250768830017612	9.97506e+09	0	0	0	0	0	0	0	0	0	0	0	0	0	3.88789e+08	0	0	6.61507e+09	0	2.80552e+08	7.28959e+08	0	0.000143831827401807	5.2463e+08	0	2.77421e+08	0.000405252066785541	0	8.37474e+09	1.94394e+08	0
Candidatus_Branchiomonas	4.21638e+08	0	0	3.58089e+09	1.02932e+08	0	2.62097e+08	0	0	0	0.000149354043760735	4.14621e+08	4.41345e+09	0	0	0	0	0	0	0	0	0	0	0	0	0	0	0	0	0	2.10819e+08	8.3668e+09	0	0	5.14661e+08	0	1.31049e+08	2.02146e+08	0	2.02112e+08	0	0	0.000176538088092506	4.99906e+07	0
Candidatus_Brocadia	1.31926e+08	0	8.65139e+08	0	4.89729e+08	0.00103734439834025	0	2.51558e+08	0	0	6.09607e+08	0.00491159135559921	0	0.0015625	0	0	0	0	0	0	0	0	0	0	0	0	0	0	0	0	2.63852e+08	0	0	0	3.26486e+08	0.00103734439834025	1.42171e+08	1.00623e+09	0	0	6.09607e+08	0	0.000285741499190399	0.0046875	0
Candidatus_Brownia	0	0	7.28959e+08	0	3.688e+08	1.74877e+08	0	2.77421e+08	8.10504e+09	0	8.37474e+09	5.83183e+08	0	0	0	0	0	0	7.67024e+08	0	0	0	0	0	0	0	0	0	0	0	0	0	0	6.13619e+09	3.688e+09	0	6.19176e+08	2.77421e+08	0	0	0.000334989671151806	0	0.000648379052369077	2.72481e+08	0
Candidatus_Captivus	0	0	0	0	1.31049e+08	0	0	0	0	0	4.41345e+09	1.49972e+09	0	0	0	0	0	0	0	0	0	0	0	0	0	0	0	0	2.10819e+08	0	0	0	0	0	0	0	9.79106e+08	2.02112e+08	0	0	4.41345e+09	0	7.3551e+09	0	0
Candidatus_Cardinium	8.65139e+08	0.000334970969182671	5.22377e+09	0.00622406639004149	2.55909e+08	4.52805e+09	0.000155890253261704	0.0347222222222222	0.000853450377956596	0.0068762278978389	0.0001428707495952	0.021875	0	1.31926e+09	0.000155183116076971	0	0	3.26486e+08	0	0	0	0	0	0	0	4.76236e+09	0.0015625	3.09425e+08	2.63852e+08	7.75916e+09	4.3257e+08	0.000781598928092899	0	0.0404564315352697	7.25074e+09	5.03117e+07	2.99789e+07	0.0399305555555556	0	0.00884086444007859	0.0010477188303648	0	0.00074262021164676	3.16622e+09	0
Candidatus_Clavochlamydia	0	0	0	0	0	0	0	1.35535e+08	0	0	0	0	0	0	0	0	0	0	0	0	0	0	0	0	0	0	0	0	0	0	0	0	0	0	0	0	0	0	0	0	0	0	0	0	0
Candidatus_Competibacter	0	3.40255e+08	0	0	3.26369e+08	0	0	0	0	0	0	0	0	0	0	0	0	0	0	0	0	0	0	0	0	0	0	0	0	0	0	3.40255e+08	0	0	1.63184e+07	0	0	0	0	0	0	0	0	0	0
Candidatus_Contubernalis	0	0.0020746887966805	8.53029e+08	1.50935e+09	0	0.00868055555555556	0.00060960741282614	0.00589390962671906	0	0.003125	0	3.95778e+08	0	4.3257e+08	0	0	0	0	0	0	0	0	0	0	0	0	0	0	0	0	0	0.00103734439834025	0	5.03117e+07	0	0	6.09607e+08	0.00392927308447937	0	0	0.000278482579367535	0	0.000387957790192427	4.3257e+08	0
Candidatus_Cryptoprodotis	0	0	0	0	0	0	0	0	0	0	0	5.78127e+08	0	0	0	0	0	0	0	0	0	0	0	0	0	0	0	0	0	0	0	0	0	0	0	0	0	0	0	0	0	0	0	0	0
Candidatus_Curculioniphilus	0	0	0	0	0.000112015532820551	2.76414e+08	0	2.49953e+08	0	0	0	3.33073e+08	0	2.05864e+08	0	0	0	0	0	0	0	0	4.99906e+07	0	0	0	0	0	0	0	0	1.21288e+09	0	2.02112e+08	0	0	0	4.99906e+07	0	0	4.1834e+09	0	0	1.02932e+08	0
Candidatus_Cyrtobacter	0	0	5.99578e+08	0	0	0	0	0.0078125	0	0	0.000155183116076971	4.3257e+08	0	1.63243e+08	0	0	0	0	0	0	0	0	0	0	0	0	0	0	0	0	0	1.00623e+09	0	0	0	0	0.0001428707495952	0	0	0	0.000232774674115456	0	0	0	0
Candidatus_Dactylopiibacterium	0	0	0	0	0	3.88789e+08	0	0	0	0	0	0	0	0	0	0	0	0	0	0	0	0	0	0	0	0	0	0	0	0	0	0	0	0	0	0	4.98753e+09	0	0	0	0	0	0	0	0
Candidatus_Defluviella	0	0	0	0	8.8269e+08	0	0	4.21638e+08	0	0	0	0	0	0	0	0	0	0	0	0	0	0	0	0	0	0	0	0	0	0	3.26369e+08	0	0	2.76414e+08	0	0	0	2.10819e+08	0	0	3.58089e+09	0	0	1.31049e+08	0
Candidatus_Endobugula	0	0	6.09607e+08	0	0	0	0	0	0	0	0	3.26486e+08	0	0	0	0	0	0	0	0	0	0	0	0	0	0	0	0	0	0	0	0	0	0.00196463654223969	0.0001428707495952	0	0	7.91556e+08	0	0	5.58285e+09	0	0	0	0
Candidatus_Flaviluna	0	0	0	0	0	0	0	0	0	0	0	0	0	0	0	0	0	0	0	0	0	0	0	0	0	0	0	0	0	0	0	0	0	0	0	0	0	0	0	3.64479e+07	0	0	0	0	0
Candidatus_Fritschea	0	0	4.41345e+09	0	0	0	0	2.22049e+08	7.16178e+09	0	0	0	0	0	0	0	0	0	0	0	0	0	0	0	1.02932e+08	0	0	0	0	0	0	0	0	0	0	0	0	1.11024e+07	0	0	1.70128e+08	0	0	1.63184e+07	0
Candidatus_Gillettellia	0	0	0	0	0	0	0	0	0	0	0	0	0	0	0	0	0	0	0	0	0	0	0	0	0	0	0	0	0	0	0	0.000982318271119843	0	0	0	0	0	0	0	0	0.0020746887966805	0	0	0	0
Candidatus_Glomeribacter	0	2.13834e+08	0	1.36241e+08	3.30753e+09	1.15625e+08	0	7.28959e+08	3.0681e+09	1.1064e+09	5.2463e+08	6.19176e+08	1.24839e+08	8.10504e+09	0	0	0	0	0	0	0	2.80552e+08	0	0	0	0	0	0	0	0	0	1.55516e+09	0	0	0.000198452073824171	1.15625e+08	0.000224441701268096	2.18688e+09	0	3.688e+08	8.74383e+08	0	1.3871e+08	0	0
Candidatus_Gortzia	0	0	3.67755e+09	4.21638e+08	0.000167336010709505	1.11024e+07	0	4.11728e+08	6.80511e+08	0	1.81931e+09	0	0	7.4677e+09	0	0	0	0	0	0	0	0	0	3.40255e+08	0	0	0	4.04225e+08	0	1.38207e+08	8.8269e+08	0	0	1.0541e+09	4.1834e+09	0	0.000179044617918785	3.08796e+07	0	3.93146e+08	1.01073e+09	0	0	3.73385e+09	0
Candidatus_Hamiltonella	0	0.003125	0	0	0	1.4419e+08	0	0	0	0	0	1.19916e+08	0	0	0	4.76236e+09	0	0	0	0	0	0	1.63243e+08	0	0	0	0	0	0	0	0	0	0	0	0	0	0.000111656989727557	0	0	1.42171e+08	5.03117e+07	0	0.00347222222222222	0	0
Candidatus_Helioclostridium	0	0	3.30753e+09	0	0	0	0	7.37599e+08	0	0	0	0	0	0	0	0	0	0	0	0	0	0	0	0	0	0	0	0	0	0	0	0	0	1.15625e+08	0	0	0	0	0	0	4.16131e+08	0	0	2.79158e+09	0
Candidatus_Hepatincola	0	0	0	0	0	0	0	0	0	0	2.02112e+08	0	0	0	0	0	0	0	0	0	0	0	0	0	0	0	0	0	0	0	0	0	0	0	0	0	0	0	0	0	0	0	0	0	0
Candidatus_Hepatobacter	0.000340367597004765	2.63852e+08	0.00287088764742396	2.8838e+08	0.000949084412684234	0.000145286197484753	0.0508298755186722	0.000139328040763404	0.000764737549116778	0	0.03125	0.00195074372104365	0.000982318271119843	0.000190494332793599	0.003125	0	2.63852e+08	0	5.76759e+08	0.000111656989727557	0	0.0020746887966805	7.10857e+08	6.54052e+09	9.59325e+09	0	0	0.00785854616895874	0	0	0	5.27704e+08	0	5.04665e+08	0.00133988387673068	1.1427e+09	0.0383817427385892	4.54949e+09	0	8.39409e+09	0.116319444444444	0	0.00589390962671906	0.000476235831983998	0
Candidatus_Hepatoplasma	0.000198452073824171	4.62502e+08	0.000112220850634048	7.28959e+08	0.000107383373985611	0	1.74877e+08	5.26299e+08	6.93552e+08	0.000121575620035662	9.48743e+08	5.58316e+09	0	0.000399002493765586	0	0	0	0	3.64479e+07	0	0	0	0	0	0	0	0	0	0	0	6.61507e+09	3.46876e+08	0	7.28959e+08	0	3.688e+08	1.74877e+08	1.23835e+09	0	0	8.13209e+08	0	0	4.98753e+09	0
Candidatus_Hodgkinia	4.1834e+09	0	0	0	0	0	0	0	4.04225e+08	0	0	0	0	0	0	0	0	0	0	0	0	0	0	0	0	0	0	0	0	0	0	0	0	0	0	0	0	3.26369e+08	0	0	0	0	0	0	0
Candidatus_Isobeggiatoa	7.75916e+09	1.4419e+09	0.000446627958910228	1.79567e+09	0.0197095435684647	1.56389e+09	5.53428e+09	0.000173877590176516	0.0173611111111111	0.000121921482565228	0.00785854616895874	0.000952471663967997	0.003125	0	0	0	0	0	0	0	0	0	0	0.00173611111111111	0	0	0	0.0078125	3.09425e+08	0	7.75916e+09	1.87447e+09	0	6.36647e+09	0.0580912863070539	4.26514e+08	0.000130810370243659	7.79451e+09	0	0.000182882223847842	0.0166994106090373	0	0.009375	0.000526022649916455	0
Candidatus_Jettenia	0	0	1.53405e+09	0	0	0	0	8.10504e+09	0	0	0	0	0	0	0	0	0	0	0	0	0	0	4.05252e+09	0	0	0	0	0	0	0	0	3.64479e+07	0	3.688e+08	0	0	0	4.05252e+09	0	0	0	0	0	6.61507e+09	0
Candidatus_Kleidoceria	0	0	0	0	0	0	0	0	0	0	0	0	0	0	0	0	0	0	0	0	0	0	0	0	0	0	0	0	0	0	0	2.05864e+08	0	0	0	0	0	0	0	0	0	0	0	0	0
Candidatus_Kuenenia	5.58285e+09	0	0.0020746887966805	0	0	1.19916e+08	0	0.000243842965130456	0.00589390962671906	0	0	0.000154712544093075	1.31926e+08	0.000465549348230912	0	0	0	0	1.42171e+08	0	0	0	0	0	0	0	0	0	0	2.8838e+08	5.58285e+09	0	0	1.42171e+08	0	0	0	0.000121921482565228	0	0	0	0	3.95778e+08	0.000155183116076971	0
Candidatus_Liberibacter	1.53405e+09	3.688e+08	3.49753e+08	1.23835e+09	1.10968e+09	0.00020262603339277	5.42139e+08	0.000669979342303612	1.16637e+09	4.98753e+09	0	6.61507e+09	2.31251e+08	0.000252496913926608	3.64479e+07	0	7.37599e+08	0	0	0	0	0	0	1.94394e+08	9.97506e+09	0	0	0	0	0	3.83512e+09	3.688e+09	0	4.02464e+09	5.54842e+07	4.05252e+09	5.42139e+08	5.58316e+09	0	9.97506e+09	1.49865e+09	0	4.62502e+08	8.41656e+09	0
Candidatus_Magnetananas	0	0	0	0	2.02112e+08	0	0	8.8269e+08	0	0	2.10819e+08	0	0	3.58089e+09	1.02932e+08	0	0	0	0	0	0	0	0	0	0	0	0	0	0	0	0	0	0	3.26369e+08	0	0	0	0	0	0	0	0	0	3.58089e+09	0
Candidatus_Magnetomorum	0	0	5.03117e+07	0	0	0	0	0	0	0	0	0	0	0	0	0	0	0	0	0	0	0	0	0	0	0	0	0	0	0	0	0	0	0	0	0	0.000982318271119843	0	0	0	0	0	0	0	0
Candidatus_Magnetoovum	3.49753e+08	0	0	0.000121575620035662	0	0.000139579029646586	3.88789e+08	0.000648379052369077	4.08722e+08	0	2.31251e+08	0.00014027606329256	0	0	0	0	6.19176e+08	0	0	0	0	0	0	0	0	0	0	0	0	0	0	0	0	4.05252e+09	0	0	9.71972e+07	4.98753e+09	0	6.61507e+09	9.25003e+07	0	7.28959e+08	1.53405e+09	0
Candidatus_Magnospira	0	0	2.02112e+08	0	0	0	0	0	0	0	0	0	0	0	0	0	0	0	0	0	4.41345e+09	0	0	0	0	0	0	0	0	1.31049e+08	0	0	0	0	0	0	0	0	0	0	2.22049e+08	0	4.11728e+08	0	0
Candidatus_Marithrix	1.00623e+09	0	0.0138888888888889	0.000548646671543526	0.0225933202357564	0.00195256691113439	0.0515625	0.00538399653443901	0	0.000698324022346369	0	0	0	0	0	1.00623e+09	3.59747e+09	0	0.000426725188978298	0	0	0.0015625	6.1885e+07	0	0.000310366232153942	0	0	3.26486e+08	0	0	4.02493e+09	3.59747e+09	0	0.0052426237503048	0.0736738703339882	0.000761977331174398	0.34375	0.00860201745157497	0	0.000155183116076971	1.29771e+08	0	3.59134e+09	0.0269709543568465	0
Candidatus_Metachlamydia	0	0	0	0	3.88789e+08	0	2.72481e+08	0	0	0	0	7.67024e+08	0	0	0	0	0	0	0	0	0	0	0	0	0	0	0	0	0	0	0	0	0	5.58316e+09	0	0	0	0	0	0	1.09344e+09	0	0	3.49753e+08	0
Candidatus_Microthrix	2.02112e+08	0	1.38207e+08	0	0	0	2.10819e+08	0	0	0	0	0	0	0	0	0	0	0	4.41345e+09	0	0	0	0	0	0	0	0	0	0	0	0	0	0	0	4.99906e+07	0	0	0	0	0	0	0	0	2.02146e+08	0
Candidatus_Midichloria	0	0	0	0	0	0	0	0.000155183116076971	0	0	0	0.00622406639004149	0	0	0	0	0	0	0	0	0	0	0	0	0	0	0	0	0	0	0	0	0	4.76236e+09	0	0	1.84696e+09	0.000155183116076971	0	0.000390799464046449	0	0	1.42171e+08	0	0
Candidatus_Monilibacter	0	0	0	0	0	0	0	2.80552e+08	0	0	0	0	0	0	0	0	0	0	0	0	0	0	0	0	0	0	0	0	0	0	0	0.000111663223717269	0	0	2.72481e+08	0	0	0	0	0	3.688e+08	0	0	0	0
Candidatus_Nardonella	0	4.41345e+09	1.74967e+08	0.000147102088849662	1.0541e+09	8.3668e+09	1.11024e+07	3.58089e+09	5.14661e+08	0	0	0	4.73235e+09	4.04225e+08	0	0	0	0	0	0	0	0	3.58089e+09	0	3.40255e+08	0	0	0	2.02112e+08	0	0	0.00172124635890193	0	0.000294204177699323	2.10819e+09	0	0	0.0002506624650863	0	1.70128e+09	1.04839e+09	0	9.79106e+08	2.02112e+08	0
Candidatus_Nasuia	0	0	0	0	0	0	0	0	0	0	0	0	0	0	0	0	0	0	0	0	0	0	0	0	0	0	0	0	0	0	0	0	0	0	0	0	0	0	0	0.00103734439834025	0	0	0	0	0
Candidatus_Neoehrlichia	0	0	4.08722e+08	0	0	5.61104e+09	0	2.30107e+09	0	0	6.19176e+08	2.77421e+08	0	1.35535e+08	0	0	0	0	0	0	0	0	0	0	0	0	0	0	0	0	0	0	0	0	0	0	0	0	0	0	3.09588e+08	0	0	0	0
Candidatus_Nitrosoarchaeum	4.99906e+07	0.000514857310973816	0.000299363325884387	0.000167336010709505	1.77639e+09	0.00060875170092387	8.23457e+08	4.76357e+09	1.04839e+09	0	1.14229e+09	0.000113182988596814	7.4677e+09	1.10566e+09	0.000132403566069379	0	0	0	0.000334672021419009	0	0	0	1.70128e+08	1.31049e+08	4.04292e+07	0	4.04225e+08	3.73385e+09	4.14621e+08	0	4.99906e+07	0.000330979699911739	0	0.0028028781793842	6.66146e+08	0	2.47037e+09	4.08306e+09	0	1.01073e+09	6.69056e+09	0	0.00130684788290643	3.17876e+09	0
Candidatus_Nitrotoga	0.0125	0.00386781360232688	8.57519e+09	0.00085350713842334	5.76759e+09	0.00279142474318892	2.77513e+09	0.154564315352697	0.000108050317326721	5.03117e+07	0.000353750959324635	0.0121527777777778	0.00243842965130456	0.0304518664047151	0.000238117915991999	0	0.00024754007054892	0	0.000155183116076971	4.3257e+08	0	0	0	0	0	1.19916e+08	0	0	0	0	0.0078125	0.00024754007054892	1.31926e+08	0.00139664804469274	1.00933e+09	0.000558284948637785	0.000150183485040419	0.0280082987551867	0	4.02493e+09	2.39831e+08	0	0.00225554742745672	0.00982318271119843	0
Candidatus_Odyssella	0	0	0	0	0	1.53405e+09	0	0	0	0	8.10504e+09	0	0	0	0	0	0	0	0	0	0	0	0	0	0	0	0	0	0	0	0	0.000132301382549448	0	0	0	0	0	0	0	0	0	0	0.00069789514823293	0	0
Candidatus_Parabeggiatoa	6.32458e+08	4.1834e+09	1.11024e+07	7.16178e+09	1.02932e+09	2.21166e+09	2.09678e+09	4.64936e+09	3.26369e+08	4.04225e+08	0.000149354043760735	8.29242e+08	8.8269e+08	1.99963e+09	0	0	4.1834e+09	0	0	0	0	0	2.02146e+08	0	0	3.73385e+09	0	8.8269e+08	0	0	1.47573e+09	0.00117135207496653	2.22049e+08	0.000680369548091384	2.8821e+09	1.70128e+08	1.17944e+09	2.22361e+09	0	8.0845e+08	0.000896124262564409	0	0.000397210698208138	2.99944e+09	0
Candidatus_Parilichlamydia	0	0	0	0	0	0	2.84343e+08	0	0	0.00347222222222222	0	0.00196463654223969	0	0	3.09425e+08	0	0	0	0	0	0	0	0	0	0	0	0	0	0	0	0	0	0	0	0	0	1.42171e+08	0	0	0	0	0	0	0	0
Candidatus_Photodesmus	0	0	7.28959e+08	0	0	0	0	0	0	0	0	0	0	0	0	0	0	0	0	0	0	0	0	0	0	0	0	0	0	0	0	0	0	0	0	0	0	0	0	0	2.79158e+09	0	0	0	0
Candidatus_Phytoplasma	9.32604e+09	0.0100981164506195	0.000500250125062531	0.000340255259495674	0.000774496904633352	0.0011340389575736	0.000270885960274411	0.00250619474750088	0.0163169292808603	4.14621e+09	0.0168152528908112	0.00134974692245204	0.00316269491026773	0.000754732892018383	0.00271921017402945	3.2197e+09	0.000931032013177684	1.02932e+09	6.63498e+09	2.22783e+09	3.63863e+09	3.42687e+09	5.86126e+09	0.00156821745948772	8.01601e+09	0.00163297731485568	9.99813e+08	0.000772285966460724	5.27048e+09	0.000376506024096386	5.10712e+09	0.0134283463439089	2.05864e+08	0.000741756465700569	0.000585786998935886	0.000192038682655066	0.000814289723957415	0.00103077364614956	0	0.000478196453053823	0.0311589725483273	0	0.00959841129744042	0.000771598431504828	0
Candidatus_Piscichlamydia	0	0	1.63243e+08	0.0020746887966805	0	0	0	0.00520833333333333	0	0	0	0	0	0	0	0	0	0	0	0	0	0	0	0	0	0	0	0	0	0	0	0	0	0	0	0	0	0	0	0	4.76236e+09	0	0	0	0
Candidatus_Planktophila	3.64479e+07	0	1.4752e+09	1.74877e+08	1.85753e+09	0	0	1.21981e+09	2.79158e+09	0	0	0	0	4.62502e+08	0	0	0	0	0	0	0	0	0	0	0	0	0	0	0	0	0	0	0	0	0	0	8.10504e+09	0	0	0	0	0	0	0	0
Candidatus_Portiera	2.05864e+08	5.10383e+08	1.83468e+09	1.41502e+09	6.52737e+09	2.02112e+09	0.000485400642222388	2.48773e+09	0.000264807132138759	4.99906e+07	0.00040453074433657	4.4272e+09	4.1834e+09	1.77639e+09	0	0	0	0	0	0	0	0	2.76414e+08	4.41345e+09	4.99906e+07	3.67755e+09	0	0	0	0	1.02932e+08	8.50638e+08	0	4.64936e+09	5.38508e+09	4.04225e+08	0.000224031065641102	1.65848e+09	0	4.2492e+09	0.000698734922035893	0	8.3668e+09	1.11024e+08	0
Candidatus_Profftia	0	0	0	0	0	0	0	0	0	0	0	0	0	0	0	0	0	0	0	0	0	0	0	0	0	0	0	0	0	0	0	0.004149377593361	0	0	1.79873e+08	0	0	0.00196463654223969	0	0	0	0	0	0	0
Candidatus_Protochlamydia	0	0	6.19176e+08	0	0	1.35535e+08	0	5.83183e+08	4.98753e+09	0	0	0	0	0	0	0	0	0	0	0	0	0	0	0	0	0	0	0	0	0	0	1.74877e+08	0	4.16131e+08	0	0	0	0	0	4.08722e+08	0.000132301382549448	0	5.61104e+09	3.64479e+07	0
Candidatus_Purcelliella	0	0	3.26369e+08	0	0	0	0	0	0	0	8.3668e+09	0	0	0	0	0	0	0	0	0	0	0	0	0	0	0	0	0	0	0	0	2.42575e+08	0	0	7.4677e+09	0	0	4.99906e+07	0	0	8.3668e+09	0	0	0	0
Candidatus_Regiella	0	6.0374e+09	5.99578e+08	0.00173611111111111	0.000426725188978298	0.000982318271119843	4.76236e+09	0.0078125	0	0	0.000775915580384854	4.03732e+09	5.58285e+09	1.95892e+09	0.00103734439834025	0	5.03117e+07	0	0	0	0	0	0	0	0	0	0	0	0	0	0	1.50935e+09	0	0	0.000121921482565228	0	0.0001428707495952	0.0015625	0	0	0.000387957790192427	0	0	1.63243e+08	0
Candidatus_Rhabdochlamydia	0	0	4.05252e+09	0	0	0	0	0	0	0	0	7.28959e+08	7.67024e+08	0	0	0	0	0	0	0	1.94394e+08	0	0	0	0	0	0	1.53405e+09	0	0	0	0	0	4.06604e+08	0	0	0	0	0	0	0	0	0	3.688e+08	0
Candidatus_Rhodoluna	0	0	3.73385e+09	1.38207e+08	8.8269e+08	4.99906e+07	0	0	0	0	0	0	0	0	0	0	0	0	0	0	0	0	0	0	2.22049e+08	0	0	0	0	0	0	0	0	0	0	0	3.67755e+09	0	0	0	3.58089e+09	0	6.80511e+08	5.24194e+08	0
Candidatus_Riegeria	0	0	0.000121921482565228	0	0	0	0	0	0	0	0	0	0	0	0	0	0	0	0	0	0	0	0	0	0	0	0	0	0	0	0	0	0	0	4.76236e+09	0	0.00012377003527446	1.31926e+08	0	0	0	0	0	0	0
Candidatus_Riesia	0	0	0	0	0	1.36241e+08	0	0	0	0	0	0	0	0	0	0	0	0	0	0	0	0	0	0	0	0	0	0	0	0	0	0	0	1.94394e+08	0	0	0	0	0	0	0	0	0	0	0
Candidatus_Rohrkolberia	0	0	0	0	0	0	0	0	0	0	0	0	0	0	0	0	0	0	0	0	0	0	0	0	0	0	0	0	0	0	0	1.38207e+08	0	4.99906e+07	0	0	0	0	0	0	0	0	0	0	0
Candidatus_Scalindua	6.09607e+08	0	0.00176207257834079	0	0.000216597561730305	2.63852e+08	0.000155183116076971	5.76759e+08	0.000446627958910228	0	0	2.55909e+08	5.03117e+07	1.79873e+08	0.00173611111111111	0	0	0	0.0015625	0	0	0	2.8838e+08	0	0	0	0	0	0	0	0	0	0	0.0171875	0.00037131010582338	1.31926e+08	0.000310366232153942	4.03732e+09	0	1.63243e+08	0.012448132780083	0	5.03117e+08	5.99578e+09	0
Candidatus_Schneideria	0	0	0.000199501246882793	0	9.9226e+09	0	0	0	0	0	0	6.19176e+08	0	0	0	0	0	0	0	0	0	0	0	0	0	0	0	0	0	0	0	1.94394e+08	0	0	0	0	0	3.64479e+07	0	7.37599e+08	5.2463e+08	0	0	0	0
Candidatus_Similichlamydia	8.8269e+08	4.99906e+07	0.000183877611062077	0	0.000125502008032129	0	0	1.54398e+09	0	2.62097e+08	1.01073e+09	4.89553e+08	0	7.4677e+09	0	0	0	0	2.10819e+08	0	0	0	0	0	0	0	0	0	0	0	0	4.99906e+07	0	2.10819e+08	0	0	3.58089e+09	2.05864e+08	0	0	4.04292e+07	0	2.02112e+08	0	0
Candidatus_Solibacter	0	0	0	0	0	5.76759e+08	0.000111656989727557	6.52972e+08	0.0020746887966805	0	0	0	0	0	0	0	0	0	0	0	0	0	0	0	0	0	0	0	0	0	0	0.003125	0	1.31926e+08	7.75916e+09	0	0.000111656989727557	4.89729e+08	0	0	1.00623e+09	0	0	0.000243842965130456	0
Candidatus_Stammerula	0	1.36241e+08	0	0	0	0	0	0	0	0	0	0	0	0	0	4.98753e+09	0	0	0	0	0	0	0	0	0	0	0	0	0	0	0	1.08992e+09	0	0	0.000196386488609584	0	0	0	0	0	0	0	0	0	0
Candidatus_Steffania	0	0	0	0	0	0	0	0	0	0	0	0	0	0	0	0	0	0	0	0	0	0	0	0	0	0	0	0	0	0	0	4.21638e+08	0	0	0	0	0	0	0	0	0	0	0	0	0
Candidatus_Sulcia	0.0006188501763723	4.48548e+09	0.00162942271880819	2.16285e+09	0.00357302367128182	3.59134e+09	0.004149377593361	0.000102363458520052	0.000115716865984776	0	0.0625	0.00152401853206535	0.00294695481335953	0.0013334603295552	0.00625	0	2.63852e+08	0	0	0.000111656989727557	0	0	5.68686e+08	1.00623e+09	5.99578e+08	0	0	0	0	0	6.1885e+07	2.90237e+09	0	4.46989e+09	0.00111656989727557	1.46919e+09	0.029045643153527	7.81943e+09	0	0.000167881811204912	0.175347222222222	0	0.0206286836935167	0.00171444899514239	0
Candidatus_Symbiothrix	0	0	0.00014027606329256	0.000149436514994679	0.000122723855983555	5.16319e+09	1.39901e+09	0.000123835175381567	8.32263e+08	0	5.42139e+08	0.000167494835575903	1.94394e+08	0.000249376558603491	0	0	0	0	0	0	7.37599e+08	0	0	0	0	0	0	0	4.98753e+09	0	0.000198452073824171	1.15625e+09	0	5.83167e+09	0.000744013376900302	3.688e+08	8.74383e+08	6.19176e+09	0	0.00113470578699951	6.09907e+09	0	8.35896e+09	0.000648379052369077	0
Candidatus_Tammella	0	0	0	0	0	0	2.02146e+08	6.52737e+08	0	0	0	0	0	0	0	0	0	0	0	0	0	0	0	0	0	0	0	0	0	0	4.1834e+09	0	0	6.17593e+08	1.02077e+09	0	0	1.63184e+07	0	0	2.76414e+08	0	0	7.3551e+09	0
Candidatus_Thiopilula	0.000931098696461825	1.00933e+09	0.00145154086645824	4.24432e+09	0.0155601659751037	1.9904e+09	6.0374e+09	0.00023983115886416	0.0121527777777778	0.000121921482565228	0.0157170923379175	0.000761977331174398	0	0.00024754007054892	5.27704e+08	0	1.4419e+08	0	0	0.0020746887966805	0	0	0	0.00173611111111111	0	0	0	0	0	0	0.000232774674115456	2.73961e+09	0	5.38702e+09	0.0134854771784232	1.42171e+08	0.000100623361725892	0.00023983115886416	0	0.00213362594489149	0.101178781925344	0	0.0296875	0.0006188501763723	0
Candidatus_Tremblaya	0	1.45792e+09	6.90322e+09	5.90079e+08	5.9458e+08	3.40547e+08	5.54842e+07	0.000364726860106987	9.48743e+08	0	3.11031e+09	0.000548628428927681	0	0.000264602765098895	0	5.61104e+09	3.64479e+07	0	7.37599e+08	0	0	0	4.05252e+09	2.7107e+08	2.79158e+09	0	9.97506e+09	2.72481e+08	0	1.15625e+08	0	2.91583e+09	0	2.5816e+09	1.74877e+09	3.09588e+08	2.77421e+09	0.000567352893499757	0	0.000530400312657026	3.4991e+09	0	6.81203e+08	0.000198452073824171	0
Candidatus_Vidania	7.16178e+09	8.23457e+08	1.19089e+09	2.62097e+08	1.81931e+09	6.52737e+08	4.04225e+08	0.000186692554700919	2.76414e+08	0	9.99813e+08	0.0004780817887614	2.10819e+08	0.00054384203480589	1.11024e+07	0	0	0	2.62097e+08	0	0	0	0	0	0	2.49953e+08	0	0	0	0	0	2.16157e+09	0	1.04839e+09	1.61717e+08	0	1.21267e+09	0.000149354043760735	0	4.41345e+09	2.24958e+09	0	1.47573e+09	0.000209170013386881	0
Candidatus_Zinderia	0.00245645377400625	0.000122432188891646	0.169087136929461	4.12297e+09	0.000352181766040622	0.000293793169608596	0.0486111111111111	0.0114606193611314	0.0451866404715128	0.0001428707495952	0.0890625	0.00457949130515502	3.43007e+08	0.007991930477964	1.29771e+08	0.000167485484591335	3.26486e+08	0	2.84343e+08	5.03117e+07	1.19916e+08	0.00520833333333333	0	0.00589390962671906	0	0.0078125	0	0	0.000465549348230912	1.4419e+08	0.000223313979455114	3.4281e+09	0	5.82903e+09	0.000150935042588838	4.19705e+09	0.154513888888889	0.00225554742745672	0	0.00276216782550719	0.1328125	6.1885e+07	3.82585e+09	0.00116387337057728	0
Candidimonas	0	3.688e+08	0	6.19176e+08	0	0	0	5.58316e+09	0	0	0	0	0	0	0	0	3.688e+08	0	0	0	0	0	0	0	0	0	0	0	0	0	0	1.4752e+09	0	3.09588e+08	6.93552e+08	0	4.06604e+08	0	0	9.97506e+09	0	0	1.15625e+08	2.80552e+08	0
Capnocytophaga	2.21166e+09	3.53831e+08	0.000149588026489209	4.73235e+09	0.000149563234931504	0.00168023299230827	2.34952e+09	0.00419277959219702	8.99831e+09	0	6.11376e+09	0.00414156626506024	1.11024e+07	0.000751987395258898	1.02932e+09	3.40255e+08	3.93146e+08	0	0	2.02112e+08	0	2.76414e+08	0.000220672610115632	7.49859e+08	0.000147102088849662	0	8.3668e+09	0	3.58089e+09	0	1.36102e+09	0.000154637283835424	0	0.000104437960587725	9.09506e+09	0.00029870808752147	9.39808e+09	0.00295701297554947	0	0.00110326566637246	0.000328878019985664	0	0.000112134508118094	0.00103845878392896	0
Carboxydocella	0.0269709543568465	5.68686e+09	0.00067920769164977	8.39409e+09	0.0121527777777778	0.0107290904657401	0.0206286836935167	0.00447661682064959	0.0421875	9.28275e+08	2.24274e+09	0.00488826815642458	1.00933e+09	0.00429879410451094	9.79458e+08	0	7.10857e+08	5.03117e+07	2.39831e+08	0	0	0.00196463654223969	0.0001428707495952	0	0.000154712544093075	1.31926e+08	0	2.8838e+08	0.000111656989727557	0	0.00518672199170124	2.13257e+09	0	0.000203856485034536	0.0208333333333333	0.000426725188978298	0.0206286836935167	0.00304790932469759	0	0.00018565505291169	0.000146437801533243	0	5.33503e+09	0.00256811076373381	0
Carboxydothermus	6.99506e+08	2.78629e+09	4.16131e+08	0	8.13209e+08	2.79158e+09	1.36076e+09	0.00129675810473815	3.13353e+09	0	6.93752e+08	0.000392772977219167	1.09344e+09	0.000138064337981499	7.37599e+08	0	0	0	0	0	0	0	0	1.36241e+08	6.61507e+09	0	0	3.64479e+07	0	3.688e+08	0	1.85753e+09	0	0	1.35535e+08	5.58316e+09	1.16637e+09	0.000249376558603491	0	0.000264602765098895	1.15625e+08	0	1.09344e+09	2.30107e+09	0
Cardiobacterium	0	0	0	0	2.76414e+08	0	0	7.3551e+09	0	4.1834e+09	0	3.58089e+09	0	0	0	0	0	0	0	0	0	0	0	0	0	0	7.16178e+09	0	0	0	0	8.15922e+08	0	0	8.29242e+08	0	4.99906e+07	0	0	0	1.11024e+07	0	0	0	0
Carnimonas	0	0	0.00520833333333333	0	0	0	0	6.1885e+07	0	0	0	0.000167485484591335	0	0	0	0	0	0	0	0	0	0	0	0	0	0	0	0	0	0	0	5.99578e+08	0	0.000243842965130456	0	0	0.003125	9.28275e+08	0	0	0	0	1.63243e+08	0.00103734439834025	0
Carnobacterium	4.16131e+08	0.00020262603339277	1.35535e+08	5.58316e+09	1.94394e+08	0.000199501246882793	2.72481e+08	0.000198452073824171	1.04063e+09	0	1.8224e+09	3.0681e+09	3.688e+08	3.49753e+08	9.28764e+08	0	0	0	2.79158e+09	1.94394e+08	9.97506e+09	1.36241e+08	0	0	2.80552e+08	0	0	3.688e+08	1.74877e+08	0	0	0.000121575620035662	0	0.000111663223717269	1.94394e+08	4.98753e+09	0	0	0	5.61104e+09	2.18688e+09	0	7.37599e+08	1.74877e+08	0
Castellaniella	0	0	0	0	0	0	0	0	0	0	0	0	0	4.04292e+07	0	0	0	0	0	0	0	0	0	0	0	0	0	0	0	0	0	0	0	8.8269e+08	0	0	2.10819e+08	0	0	0	0	0	0	2.02146e+08	0
Catabacter	0.0329861111111111	0.00243842965130456	0.0392927308447937	0.00190494332793599	0.1640625	0.00191843554675413	1.71504e+08	0.00884543761638734	0.000165818349602757	0.000334970969182671	5.06053e+09	0.037344398340249	8.53029e+08	0.000125779202157365	0.00017987336914812	0.0104166666666667	0.00060960741282614	0	9.52472e+09	0.003125	0.00012377003527446	9.23482e+08	0.000155183116076971	6.05597e+09	0.000223313979455114	8.16215e+08	0.0269709543568465	0	5.03117e+08	0.00032976784343822	0.0173611111111111	0.00213362594489149	0	0.00595294789979998	0.065625	0.000340367597004765	0.000197888920990869	0.00457790192427064	0	0.00893255917820455	0.000174669922818748	0	9.952e+09	0.000462867463939103	0
Catellicoccus	1.49088e+09	0	3.4991e+09	0.000598503740648379	2.72481e+08	6.61507e+09	0	0.000168331275951072	7.28959e+08	3.0681e+09	7.37599e+08	3.49753e+08	0.000102164019689793	3.05163e+09	8.10504e+09	0	0.000111663223717269	0	0.000349127182044888	0	3.30753e+09	0	0	0	3.0681e+09	0	0	0	1.3871e+08	0	2.7107e+08	0.00164703254982971	0	0.00179551122194514	2.04361e+09	6.61507e+09	3.70001e+08	0.000533049040511727	0	0.00110451470385199	4.42559e+09	0	0.000318875576607535	1.80324e+09	0
Catenibacterium	6.91035e+08	0.000176538088092506	4.2492e+09	0.000441306266548985	4.84884e+09	0.00138052208835341	9.99218e+08	0.00232758003294421	6.27886e+09	1.70128e+08	1.44153e+09	3.84077e+09	4.89553e+08	1.81901e+09	3.73385e+09	0	0	0	0	0	0	0	0.000143235694335028	0	1.70128e+08	0	0	1.63184e+07	1.21267e+09	0	2.76414e+08	0.000441345220231265	0	0.000625183877611062	2.95147e+09	0.000167336010709505	3.44175e+09	0.00114588555468023	0	8.50638e+08	1.44153e+09	0	1.14229e+09	1.6169e+09	0
Catenulispora	0.000982318271119843	0	0	0	0	0	0	0	0	0	0	0	0	0	0	0	0	0	0	0	0	0	0	0	0	0	0	0	0	0	0	0	0	0	0	0	0	0	0	0	0	0	0	0	0
Catenuloplanes	0	0	0	0	0	0	0	7.67024e+08	0	0	0	0	0	0	0	0	0	0	0	0	0	0	0	0	0	0	0	0	0	0	0	0	0	0	0	0	0	0	0	0	0	0	0	0	0
Catonella	0.000159970005623946	0.00228008237716976	0.000210819243580554	0.00606593038821954	0.000208725619071304	0.00232758003294421	2.47037e+09	0.000132699551203313	3.27621e+09	5.45794e+09	0.000156656940881587	0.000258703973935575	0.000896124262564409	6.35753e+09	0	1.99963e+09	0.000220653133274493	8.43277e+08	0.000209170013386881	2.22049e+08	0.000143235694335028	1.02932e+08	5.10383e+08	6.55243e+08	1.01073e+09	0	0	0.000672093196923307	5.52828e+08	0	9.74817e+09	0.00330979699911739	0	0.00246820615796519	4.21892e+09	0.00085941416601017	0.000134841083092987	9.18689e+09	0	0.000501322034720594	7.18011e+09	0	0.00179224852512882	0.000113329795232409	0
Caulobacter	0.0078125	0.000154712544093075	1.97889e+09	0.000620732464307883	1.29771e+08	0.00178651183564091	3.4281e+09	0.0778008298755187	3.55429e+09	2.01247e+09	3.59747e+09	0.0677083333333333	0.00030480370641307	0.00589390962671906	4.76236e+09	0.0015625	9.28275e+08	2.63852e+08	0.000387957790192427	0	0	3.26486e+08	0.0020746887966805	2.84343e+08	3.0187e+09	0	0	0.000121921482565228	0.00196463654223969	0	0.0046875	0.00030942508818615	0	0.00100869025450031	1.00933e+09	0.000111656989727557	1.30594e+09	0.0176348547717842	0	0	0.000167881811204912	0	0.000731528895391368	0.00589390962671906	0
Cecembia	0	0	0	0	0	1.53405e+09	0	1.74877e+09	3.09588e+08	0	0	0	0	3.88789e+08	0	0	0	0	0	0	0	0	0	0	0	0	0	0	1.94394e+08	0	0	0	0	0.000168331275951072	1.45792e+09	0	0	3.49753e+08	0	2.77421e+08	0.000162100826714216	0	5.58316e+09	5.83183e+08	0
Cedecea	0	0	0	0	0	0	0	0	0	0	0	0	0	0	0	0	0	0	0	0	0	0	0	0	0	0	0	0	0	0	0	0.000376506024096386	0	0	5.14661e+08	0	0	0	0	0	0	0	0	0	0
Celeribacter	0	0	1.4419e+08	0.000334970969182671	3.26486e+08	0.00622406639004149	0	0	0	0.00173611111111111	0.000975371860521824	0.0265225933202358	0	0	0	0	7.75916e+09	0	0	0	0	0	0	0	0	0	0	0	0	0	0	0	0	0	6.52972e+08	0.00103734439834025	0	0	0	0	0.000243842965130456	0	0	0	0
Cellulomonas	0	0	0	0	0	0	0	0	0	0	0	0	0	0	0	0	0	0	0	0	0	0	0	0	0	0	0	0	0	0	1.15625e+08	0	0	0	0	0	0	0	0	0	0	0	4.98753e+09	1.36241e+08	0
Cellulophaga	1.11024e+07	0	2.05864e+08	0	0	0	0	2.02112e+08	0	0	0	4.99906e+07	7.3551e+09	2.10819e+08	0	0	0	0	0	0	0	0	0	0	0	0	0	0	0	0	0	7.16178e+09	0	3.40255e+08	0	0	0	4.04225e+08	0	4.14621e+08	0.000132403566069379	0	0.000110326566637246	2.10819e+08	0
Cellulosibacter	4.3257e+08	0.000334970969182671	2.2854e+09	0.0103734439834025	5.68686e+08	6.54052e+09	0.000143898695318496	0.0503472222222222	0.000121921482565228	0.00196463654223969	0.000285741499190399	0.015625	0	5.27704e+08	7.75916e+09	0	0	0	0	4.26514e+08	0	1.19916e+08	0.00173611111111111	0	0.00196463654223969	0	0	0	0	0	1.29771e+08	0.000446627958910228	0	0.0155601659751037	1.42171e+09	5.03117e+07	4.79662e+09	0.0295138888888889	0	0.00785854616895874	0.00242880274311839	0	0.00055696515873507	1.97889e+09	0
Cellulosilyticum	0.000149436514994679	0.000329820362955804	0.00109902268117278	6.99506e+09	0.000492244822141729	0.000123452337687918	0.000810504133571081	0.000124691997213405	0.000781642566020881	1.36076e+09	0.0027930174563591	8.99187e+09	9.9226e+09	2.19688e+09	0.000112220850634048	2.91583e+09	5.36917e+09	0	0	0	1.3871e+08	0.000283676446749878	2.7107e+08	5.58316e+09	5.83183e+08	9.97506e+09	0	0.000330753456373619	2.31251e+08	2.80552e+08	4.73823e+09	0.000345160844953748	0	7.16994e+09	0.000130026934150646	8.32263e+08	0.00409304587453396	4.74372e+09	0	0.000106916943030765	0.00408977556109726	0	0.00191837004696699	7.86253e+09	0
Cellulosimicrobium	0	0	0	0	4.89553e+08	0	0	0	0	0	0	2.10819e+08	0	0	0	0	0	0	0	0	0	0	0	0	0	0	0	0	0	0	0	0	0	0	0	0	0	0	0	2.49953e+08	0	0	0	0	0
Cellvibrio	3.26486e+08	0	8.53029e+08	1.50935e+09	3.59747e+09	0.0173611111111111	0	0	0.000238117915991999	0	6.1885e+07	2.24274e+09	0	2.45123e+09	0.000167485484591335	0	0.00103734439834025	0	0	0	0	0	0	0	0	3.09425e+08	0	0	0	0	0	0.00829875518672199	0	0	1.79873e+08	0	0	0.000982318271119843	0	0.015625	0.00030942508818615	0	0	1.4419e+08	0
Centipeda	7.37599e+08	0	0	0	0.000162100826714216	0	0	0	0	0	3.30753e+09	1.15625e+08	2.80552e+08	3.64479e+07	0	0	0	0	0	0	0	0	0	0	2.72481e+08	0	0	0	3.64479e+07	0	0	1.74877e+08	0	1.3871e+08	0	1.35535e+08	0	0	0	4.08722e+08	3.30753e+09	0	5.61104e+09	0	0
Cerasicoccus	6.55243e+08	1.01073e+09	9.79106e+08	0	0.000448062131282204	6.91035e+08	8.8269e+08	2.74948e+09	0.000183877611062077	0	0.000292838018741633	6.66146e+08	0	9.26389e+08	1.70128e+08	1.31049e+08	4.04292e+07	0	0	0	0	0	0	0	0	0	0	0	0	0	0	1.61717e+08	0	1.21267e+09	3.73385e+09	0	4.41345e+09	9.99813e+08	0	0	0.000334672021419009	0	7.16178e+09	6.17593e+08	0
Cetobacterium	0	0	0	0	0	0	0	0	0	0	0	0	0	0	0	0	0	0	0	0	0	0	0	0	0	0	0	0	0	0	0	0.000191184387279195	0	0	0	0	0	0	0	0	0	0	5.58285e+09	0	0
Chelatococcus	0	0	0	0	0	0	0	0	0	0	0	0	0	0	0	0	0	0	0	0	0	0	0	0	0	0	0	0	0	0	0	2.77421e+08	0	0	0	1.94394e+08	0	0	0	0	0	0	0	0	0
Chelonobacter	0	0	0	0	0	0	0	0	0	0	0	1.02932e+08	0	0	0	0	0	0	0	0	0	0	0	0	0	0	0	0	0	0	0	6.06337e+08	0	0	0	0	0	0	0	0	0	0	0	0	0
Chitinimonas	0	0.0121527777777778	0	0.00196463654223969	9.52472e+09	0	0	0	0	0	0	0	0	0	0	0	0	0	0	0	0	0	0	0	0	0	0	0	0	0	0	0	0	0	0	0	0	0	0	0	0	0	0	0	0
Chitinophaga	8.10504e+09	5.42139e+08	0.000223326447434537	9.71972e+07	0.000199501246882793	3.81473e+09	0	4.04689e+09	0.000224441701268096	0	1.53405e+09	5.90079e+08	0	1.85753e+09	1.3871e+08	0.000121575620035662	0	0	0	9.97506e+09	0	0	4.62502e+08	0	0	0	0	0	0	0	0	5.42139e+08	0	4.08228e+09	0.00029925187032419	5.44962e+08	0.000363828802010981	2.08126e+09	0	2.18688e+09	0.00042186325494347	0	2.62315e+09	5.26299e+08	0
Chlamydia	7.4677e+09	6.91035e+08	0.00180951540294819	4.99906e+07	7.3551e+09	3.79475e+09	0.000669344042838019	5.55121e+08	3.58089e+09	0	0	3.93146e+08	4.04292e+07	0	4.24436e+09	0	0	0	0	0	0	0	0	0	0	3.40255e+08	0	4.04292e+07	0	0	0.000186692554700919	1.38207e+08	0	0.000252452665125289	0.00158134745513386	4.21638e+08	0.000292838018741633	2.77561e+09	0	0	3.23242e+08	0	4.04292e+08	0	0
Chlamydophila	6.09607e+08	0	4.76236e+09	0	0	0	0	0	0	0	0	4.26514e+08	0	0	0	0	0	0	0	0	0	0	0	0	0	0	0	0	0	0	0	0	0	0	0	0	0	0	0	0	0	0	0	0	0
Chlorobaculum	0	0	0	0	0	0	0	7.28959e+08	0	0	0	0	0	0	1.35535e+08	0	0	0	0	0	0	0	0	0	0	0	0	0	0	0	0	3.88789e+08	0	2.72481e+08	9.9226e+09	0	0	1.09344e+09	0	0	0	0	2.77421e+08	0.000121575620035662	0
Chlorobium	8.8269e+08	4.99906e+07	0.000294204177699323	4.21638e+08	0.000167336010709505	1.22127e+09	0.000143235694335028	1.13225e+08	3.40255e+08	0	2.02146e+08	9.79106e+08	2.02112e+08	0.000149354043760735	0	0	0	3.67755e+09	0	0	0	0	0	0	0	2.02146e+08	0	0	0	0	0	0	0	8.43277e+08	0	0	0.000143235694335028	0	0	2.62097e+08	6.06438e+08	0	0	7.4677e+09	0
Chondromyces	0	0	0.00068073519400953	0	0.000155183116076971	4.3257e+08	5.58285e+09	9.79458e+08	0.00103734439834025	2.84343e+08	0	2.99789e+07	0	6.09607e+08	0	9.52472e+09	0	0	0	0	0	5.58285e+09	0	0	0	0	0	0	0	0	0	0.003125	0	0	0	0	0.000167485484591335	3.26486e+08	0	0	4.02493e+09	0	0	0.000182882223847842	0
Christensenella	9.97506e+09	9.53684e+08	0.000297678110736257	9.25003e+07	0.000645269891145775	3.64479e+08	5.36917e+09	5.53199e+09	1.74877e+09	9.28764e+08	1.94195e+09	0.000486302480142649	0	0.000139579029646586	9.71972e+07	4.98753e+09	1.36241e+08	0	0	0	0	0	3.688e+08	0	0	0	8.10504e+09	0	0	3.88789e+08	0.000548628428927681	2.58857e+09	0	1.27188e+09	0.000308607339243631	1.09344e+09	0.000122723855983555	8.48239e+09	0	1.85753e+09	2.08066e+09	0	3.25283e+09	0.000362905477081123	0
Chromatium	0	0	0	0	0	0	0	0	0	0	0	7.4677e+09	0	0	0	0	0	0	0	0	0	0	0	0	0	0	0	0	0	0	0	4.21638e+08	0	0	0	0	0	0	0	0	0	0	0	0	0
Chromobacterium	3.09425e+08	2.63852e+08	0.000155183116076971	0	0.000111656989727557	3.26486e+08	0.00103734439834025	1.42171e+08	5.03117e+07	0	0.00173611111111111	0.000243842965130456	0	4.76236e+09	0	0	0	0	0	0	0	0	0	0	0	0	0	0	0	0	0	2.63852e+08	0	0	0	0	0.0020746887966805	4.26514e+08	0	2.39831e+08	0.00173611111111111	0	0	0	0
Chromohalobacter	6.61507e+09	4.62502e+08	0.000420828189877679	1.45792e+09	8.43727e+09	1.4752e+09	1.39901e+09	5.26299e+08	2.77421e+08	0	0	0.000446652894869075	5.83183e+08	0.000399002493765586	0	6.61507e+09	0	0	3.64479e+07	0	0	0	0	0	0	0	0	0	0	0	0	5.78127e+08	0	7.28959e+08	3.0681e+09	0	1.22414e+09	1.23835e+09	0	0	8.13209e+08	0	1.94394e+08	4.98753e+09	0
Chroococcidiopsis	8.3668e+09	2.22049e+08	0.000107426770751271	0	5.10383e+08	0	8.08584e+06	9.79106e+08	0	0	0	0.000132403566069379	0	0.000147102088849662	0	0	0	0	2.05864e+08	0	0	0	0	0	0	0	0	0	0	0	0	1.11024e+07	0	4.11728e+08	0	0	1.81931e+09	0	0	3.73385e+09	4.14621e+08	0	0	0	0
Chroococcus	7.75916e+09	0	0	0	0	0	0	5.99578e+08	0	0	0	0	0	0	0	0	0	0	0	0	0	0	0	0	0	0	0	0	0	0	7.75916e+09	0	0	0	0	0	0	0	0	0	0	0	0	0	0
Chroogloeocystis	2.80552e+08	0	0	0	1.74877e+08	0	0	0	0	0	0	0	0	0	0	0	0	0	0	0	0	0	0	0	0	0	0	0	0	0	0	0	0	0	0	0	0	0	0	0	0	0	0	0	0
Chryseobacterium	0.000107426770751271	4.11728e+08	5.10383e+08	3.93146e+08	1.81931e+09	9.79106e+08	2.02112e+08	0.000336046598461653	6.91035e+08	8.8269e+08	9.99813e+08	0.000257428655486908	0	0.000167336010709505	0	7.16178e+09	2.05864e+08	0	0	0	1.63184e+07	4.04225e+08	3.73385e+09	0	0	0	3.67755e+09	0	0	1.11024e+07	0	2.77917e+09	0	2.09678e+09	5.05365e+09	0	3.43591e+09	0.00212829512359047	0	0.000529614264277518	0.000304942823220646	0	5.90294e+09	0.00158969210174029	0
Chryseomicrobium	0.000167485484591335	1.63243e+09	0.0280082987551867	2.55909e+08	0.000286776580918792	0.000167881811204912	0.015625	0.00365764447695684	0.0206286836935167	0	0.065625	0.00176372300266106	1.58311e+09	0.00232774674115456	8.65139e+08	0.000167485484591335	0	0	0	0	5.99578e+08	0	0.000182882223847842	0.00196463654223969	0	0.009375	0.00012377003527446	0	0	0	0	1.30594e+09	0	4.69166e+09	6.54052e+09	3.59747e+09	0.107638888888889	0.000975371860521824	0	0.00166682541194399	0.021875	0	1.18733e+09	0.000620732464307883	0
Chrysiogenes	0	0	0	3.09588e+08	2.77421e+08	0	0	0	5.83183e+08	0	0	0	0	0	0	0	0	0	0	0	0	0	0	0	0	0	0	0	0	0	0	0	0	0	0	0	0	0	0	0	0	0	0	2.80552e+08	0
Chthoniobacter	0	0	7.07511e+09	0	2.02112e+08	0.000112015532820551	0	4.41345e+09	2.49953e+08	0	0	0.000167336010709505	1.11024e+07	0.000107426770751271	0	0	0	0	0	0	0	0	0	0	0	0	0	0	0	0	3.40255e+08	0	0	5.05871e+09	4.04225e+08	3.73385e+09	1.38207e+08	0.000132403566069379	0	0	6.32458e+08	0	1.11024e+08	0.000143235694335028	0
Chthonomonas	0	0	5.03117e+07	0	0	0	0.00196463654223969	0	0	0	0	0	0	0	0	0	0	0	0	0	0	0	0	0	0	0	0	0	0	0	0	0	0	0	0	0	0	0	0	0	0	0	0	5.58285e+09	0
Chungangia	0	0	0	0	0	0	0	0	0	0	0	0	0	0	0	0	0	0	0	0	0	0	0	0	0	0	0	0	0	0	0	0	0	0	0	2.79158e+09	0	0	0	0	0	0	0	0	0
Citreicella	0	0	2.02112e+08	0	2.76414e+08	4.41345e+09	0	0	0	0	0	3.58089e+09	0	0	0	0	0	0	0	0	0	0	0	0	0	0	0	0	0	0	0	0	0	0	0	0	0	0	0	0	1.11024e+07	0	0	0	0
Citrobacter	0	0	0	0	0.00196463654223969	0	0	0	7.91556e+08	7.75916e+09	0	0.000223313979455114	0	0.0020746887966805	0	0	0	0	0	0	0	0	0	1.31926e+08	0	0	0	0	0	0	0	0.000185869148119724	0	0	0.0157170923379175	0	0.003125	6.1885e+07	0	7.75916e+09	5.76759e+08	0	9.79458e+08	0.0020746887966805	0
Cloacibacillus	0	0	0	0	0	4.98753e+09	2.72481e+08	6.61507e+09	0	0	3.64479e+07	0	0	0	0	0	0	0	5.58316e+09	0	0	0	0	0	0	0	0	0	0	0	0	0	0	0.000362905477081123	5.83183e+08	4.98753e+09	0	3.30753e+09	0	0	3.64479e+08	0	7.00719e+09	2.79802e+09	0
Cloacibacterium	0	3.73385e+09	0	0	0	0	0	0	0	0	0	0	0	0	0	0	0	0	0	0	0	0	0	0	0	0	0	0	0	0	0	7.4677e+09	0	4.41345e+09	0	0	4.21638e+08	0	0	0	2.05864e+08	0	1.31049e+08	0	0
Clostridiisalibacter	0	0	0.00294695481335953	0.0001428707495952	0	9.28275e+08	0	7.75916e+09	2.8838e+08	0	0	0.0020746887966805	2.84343e+08	1.00623e+09	0	0	0.000121921482565228	0	4.76236e+09	0.003125	0	0	0	0	0	0	0	1.42171e+08	0	0	0	6.09607e+08	0	9.52472e+09	0.0046875	0	2.63852e+08	0.000155183116076971	0	0.000111656989727557	3.26486e+08	0	4.26514e+08	1.00623e+09	0
Clostridium	0.0428804935634533	0.484115906426219	0.0560536373144019	160548628428928	0.0342971896304612	0.799232651981213	0.0124621037807188	0.877202334193693	0.032336603927629	0.0982711276788317	0.0783551539738152	0.0278525860742316	0.00578000681093465	0.0178853308106519	0.142243475441725	0.00130113388396596	0.0240075930992128	0.000359629717467118	0.0713715710723192	0.000570847797535681	0.0110471654428789	0.0007550337510493	0.0209291886432499	0.00205566327943899	0.00832221148388482	0.0013866863359764	0.000313029001524923	0.0025757716479366	0.000830875845787224	0.00834819257578214	0.0136713932162132	0.988833677628273	2.52713e+09	119890274314214	0.0269865230873193	0.313851954752927	0.0300579745670408	0.588373919874313	7.28959e+08	0.348021844846365	0.106977687626775	6.99506e+08	0.0664406674715953	0.0214307709806554	0.000486302480142649
Cobetia	0	0	9.99813e+08	3.67755e+09	0	0	0	0	0	0	1.31049e+08	0	0	0	3.73385e+09	0	0	0	0	0	0	0	0	0	3.40255e+08	0	0	0	0	0	0	0	0	3.67755e+09	4.21638e+08	4.1834e+09	1.11024e+07	0	0	0	0	0	0	2.02112e+08	0
Coccinimonas	0	0	0.003125	3.09425e+08	5.27704e+08	0.000387957790192427	0	0	1.63243e+08	0	0	5.03117e+07	0	0	0	0	0	0	0	0	0	0	0	0	0	0	0	0	0	0	0	4.76236e+09	0	0	0	0	1.4419e+08	5.58285e+09	0	0.00103734439834025	2.84343e+08	0	0	0	0
Coccinistipes	0	4.98753e+09	0	0	0	0	0	3.0681e+09	3.3192e+09	0	0	6.93552e+08	0	0	2.79158e+09	0	0	0	0	0	0	0	0	0	0	0	0	8.10504e+09	0	0	0	0	0	0	0	0	0	2.30107e+09	0	0	0	0	0.000121575620035662	0	0
Cocleimonas	0	0	0	0	0	0	0	0	1.31049e+08	0	0	0	0	0	0	0	0	0	0	0	0	0	0	0	0	0	0	0	0	0	0	0	0	0	0	0	0	0	0	0	0	0	0	0	0
Coenonia	0.0015625	6.1885e+07	6.5963e+08	7.75916e+09	1.58609e+09	0.000614113443501563	1.46919e+09	0.0259336099585062	1.27954e+09	0	0	0.0138888888888889	0	0.00294695481335953	0	0	0	0	0	2.8838e+08	0	0	0	1.42171e+08	0	0	0	0	0.00196463654223969	0	0	6.1885e+07	0	0.000543140906269398	1.4419e+08	0	1.30594e+09	0.0186721991701245	0	1.00623e+09	8.39409e+09	0	0.000243842965130456	0.00196463654223969	0
Cohnella	9.53684e+08	0.000297678110736257	3.23751e+09	0.000673325103804287	8.01854e+09	0.000153404819979444	0.000154895814125023	9.09358e+09	6.19176e+08	6.93552e+08	0.000162100826714216	3.79497e+09	0.000111663223717269	7.77578e+08	4.98753e+09	2.72481e+08	0	0	0.000168331275951072	0	0	7.37599e+08	6.99506e+08	0	6.93552e+08	8.10504e+09	0	0.000167494835575903	3.88789e+08	0	8.17443e+08	0.000529205530197791	0	0.000981932443047918	8.7475e+09	0	4.79439e+08	6.29556e+09	0	1.80324e+09	0.00380936942778408	0	0.000390821283010441	4.66547e+09	0
Coleodesmium	0	0	0	0	0	0	0	0	0	0	0	0	0	0	0	0	0	0	0	0	0	0	0	0	0	0	0	0	0	0	0	0	0	0	0	0	1.31049e+08	0	0	0	0	0	0	2.49953e+08	0
Collimonas	0	0	0	0	0	0	0	1.00623e+09	0	0	0	0	0	0	0	0	0	0	0	0	0	0	0	0	0	0	0	0	0	0	0	0	0	0.000111656989727557	0	0	0	0	0	0	0	0	0	0	0
Collinsella	0.000220844481547345	0.00401189541016721	0.0015672610109198	0.0010201420528633	0.00148626221648534	0.000328767889869752	0.000250766230147673	0.000751810865470242	0.0482249959474793	2.98177e+09	0.00619730891630841	0.000421835938866836	0.00174563591022444	0.000592646281451125	0.00297678110736257	4.62502e+08	0.000448883402536191	7.28959e+08	6.90322e+09	3.688e+08	0	3.09588e+09	1.3871e+09	4.05252e+09	6.77674e+07	0.00019541064150522	0	0.00199501246882793	2.99729e+09	0	5.43439e+09	0.0244080350129054	0	0.00042186325494347	0.000110639867232159	4.54679e+08	0.000393176681836476	0.000199743108169216	0	0.000151798953129363	0.00759309921277427	0	0.005785536159601	4.22346e+09	0
Colwellia	0	0	0	0	0	0	0	2.02112e+08	0	0	0	0	0	0	0	0	0	0	0	0	0	0	0	0	0	0	0	0	0	0	0	7.16178e+09	0	0	0	0	0	0	0	0	8.8269e+08	0	0	0	0
Comamonas	0	0.000111656989727557	9.79458e+08	0.00103734439834025	9.952e+08	1.00623e+09	0	0.00868055555555556	0	0	4.76236e+09	0.0015625	0	0	0	0	0	0	0	0	0	0	0	0	0	0	0	0	0	0	0	5.58285e+09	0	0.00311203319502075	0	0	1.79873e+08	0	0	0.00196463654223969	0.0001428707495952	0	0	0	0
Commensalibacter	7.28959e+08	0	0	0	0	0	0	2.7107e+08	0	1.94394e+08	0	2.72481e+08	0	0	0	0	0	0	0	0	0	0	0	0	0	0	0	0	0	0	7.28959e+08	0	0	0	3.09588e+08	0	0	0	0	0	9.97506e+09	0	0	0	0
Conchiformibius	0	0	0	0	0	0	0	2.76414e+08	0	0	0	0	0	2.22049e+08	0	0	0	0	0	0	0	0	0	0	0	0	0	0	0	0	0	3.40255e+08	0	0	0	0	0	0	0	0	0	0	0	0	0
Conexibacter	0	0	0	0	0	0	0	0	0	0	0	0	0	0	5.58285e+09	0	0	0	0	0	0	0	0	0	0	0	0	0	0	0	0	0	0	0	0	0	0	0	0	0	0	0	0	0	0
Coprobacillus	7.37599e+08	3.49753e+08	3.71506e+09	2.35808e+09	0.000688928513535419	6.77674e+07	0	0	0.000349127182044888	5.44962e+08	0.000231527419461533	3.46876e+08	0	1.09344e+09	3.0681e+09	0	0	6.19176e+08	0	0	0	0	0	0	0	0	0	0	0	0	0	3.49753e+08	0	1.3871e+08	0.000121575620035662	0	0.000111663223717269	3.88789e+08	0	5.44962e+08	0.000132301382549448	0	8.41656e+09	0	0
Coprobacter	6.02823e+09	9.50086e+09	0.00028557254848206	9.90351e+09	0.00522739153162572	0.000503073725178011	0.00167711183687881	0.000492407673561207	0.00669314504265961	6.32458e+08	0.00238453815261044	0.00052403453298753	0	0.000155427507992679	5.95447e+09	3.93146e+08	2.42575e+08	3.26369e+08	6.06337e+08	0.000224031065641102	0	0.000264807132138759	9.99813e+08	0.000330979699911739	0	8.3668e+09	0	7.16178e+09	2.05864e+08	0	1.83468e+09	0.000412377802754037	0	0.00095194977909106	0.00955865880068703	8.29242e+09	0.00710565804572337	0.00090982940698619	0	0.000145465278070582	0.0766398929049531	0	0.0120317983241424	0.000931535726711092	0
Coprococcus	0.00108334660267055	0.00258602039635542	0.0193963449731389	245486111111111	0.0846135089002682	115618860510805	0.0209543766072959	20109375	0.00668358190482084	0.00118601426647194	0.0967566728739913	0.000718065548714547	0.00429879410451094	0.00137777023232732	0.202282157676349	1.13737e+09	0.000211309059624373	5.99578e+09	0.126736111111111	0.00091441111923921	0.0068762278978389	0.000380988665587199	0.04375	0.00055696515873507	3.0343e+09	0.000931098696461825	1.15352e+09	0.0023447967842787	2.77513e+09	0.0259336099585062	0.000581481312981961	0.00208290358772596	0	0.725694444444444	0.0212143379663497	0.0933202357563851	0.0522430707686446	2.95	6.1885e+07	0.00141688467429462	0.0667287399130975	0	0.0222755694506476	0.000236702231857182	0
Coprothermobacter	3.09588e+08	2.77421e+08	8.10504e+09	1.35535e+08	0.000167494835575903	9.71972e+07	0	1.08992e+09	0.00016537672818681	0	0.000112220850634048	0	7.67024e+08	3.688e+09	0	0	0	0	0	5.58316e+09	0	0	1.36241e+08	0	0	0	0	0	0	0	6.19176e+08	8.32263e+08	0	4.06604e+08	8.37474e+09	0	4.98753e+09	1.36241e+08	0	3.46876e+08	8.41656e+09	0	0	7.37599e+08	0
Coraliomargarita	0	4.04225e+08	0.000410723620342021	1.10566e+09	0.000264807132138759	7.49859e+08	0.000220653133274493	4.21638e+09	0.000711178045515395	0	0.000322280312253814	6.17593e+08	1.70128e+09	9.1734e+08	0	0	0	0	0	4.41345e+09	0	0	0	0	0	0	0	0	0	0	0	0	0	9.67449e+08	0.000132403566069379	4.99906e+07	0.000514857310973816	1.0541e+09	0	0	0.000322280312253814	0	6.80511e+08	1.31049e+08	0
Corallococcus	1.79873e+08	0.0190972222222222	0.00195074372104365	0.00196463654223969	9.52472e+09	0.0375	9.28275e+08	2.90237e+09	0.00155183116076971	4.3257e+08	0.000167485484591335	3.4281e+09	0	1.42171e+09	5.03117e+07	5.99578e+08	0	0	0	0	0.003125	0	0	0.000232774674115456	0	0.000279142474318892	0	0	0	0	0	0.0104166666666667	0	0.00884086444007859	0.000333365082388799	0.0015625	0.000649792685190915	3.95778e+08	0	0	0.00072577043322912	0	0.004149377593361	2.27474e+09	0
Coriobacterium	0.000364726860106987	1.08428e+08	0.000558316118586344	7.77578e+08	0.00109725685785536	1.22616e+09	0.000264602765098895	1.73438e+09	0.000953877230389406	7.28959e+08	1.53405e+09	3.3192e+09	0	2.16712e+09	1.3871e+08	8.10504e+09	0	0	3.88789e+08	0	0	3.30753e+09	2.31251e+08	2.80552e+08	2.18688e+09	0	0	0	6.19176e+08	0	0.00020262603339277	5.42139e+08	0	3.88789e+08	9.97506e+09	0	0.0006945822583846	6.93752e+08	0	6.19615e+09	0.000199426265973277	0	1.04926e+09	2.4767e+09	0
Corynebacterium	0.000522739153162572	9.12167e+09	0.00737046517786212	0.000117477972880085	0.00661959399823478	0.000417422102289497	0.00054384203480589	7.43863e+08	0.00397479051779704	5.14661e+08	0.000171828906045315	0.000397077093238419	0.000111180289958196	0.000282308862213693	3.43591e+09	0.000112015532820551	1.10566e+09	8.8269e+08	0	0.000147102088849662	4.21638e+08	0	1.11024e+07	0.000358089235837571	2.05864e+08	1.70128e+08	3.93146e+08	1.01073e+09	8.15922e+08	4.04225e+08	0.000261369576581286	0.000684124983415152	0	0.000289945635193401	0.00422918505442777	4.4272e+09	0.00405789825970549	0.00016431591288592	0	9.67562e+09	0.000498473955161162	0	0.000212253280829284	0.000176239058491785	0
Coxiella	0	0	0	0	0	2.63852e+08	0	2.8838e+08	0.000223313979455114	0	0	2.84343e+08	0	0	0	0	0	0	0	0	0	0	0	0	0	0	1.42171e+08	0	0	0	0	0	0	0	0	0	0	0	0	0	0.00103734439834025	0	0	0	0
Craurococcus	0	0	0	0	0	0	0	7.28959e+08	0	0	0	0	0	0	0	0	0	0	0	0	0	0	0	0	0	0	0	0	0	0	0	0	0	0	0	1.15625e+08	0	0	0	0	0	0	0	0	0
Crenothrix	0	4.99906e+07	0	4.21638e+08	0	0	0	7.20525e+08	0	0	0	0	0	3.73385e+09	0	0	0	0	0	0	0	0	0	0	1.31049e+08	0	0	0	0	0	8.8269e+08	4.99906e+07	0	0	8.3668e+09	1.11024e+07	0.000214853541502542	3.08796e+07	0	0	4.04292e+07	0	0	0.000149354043760735	0
Criblamydia	0	0	0	0	0	0	0	0	0	0	0	0	0	0	0	0	0	0	0	0	0	0	0	0	0	0	0	0	0	0	0	0.003125	0	0	0	0	5.58285e+09	1.63243e+08	0	0	0	0	0	0	0
Crocinobacterium	9.97506e+09	0	6.61507e+09	0	0	0	0	0	0	0	0	0	0	0	0	0	0	0	0	0	0	0	0	1.74877e+08	0	0	0	0	0	0	0	0	0	0	0	0	0	3.688e+08	0	0	0	0	0	0	0
Cronobacter	3.67755e+09	6.32458e+08	0	2.22049e+08	0	0	0	0	0	0	0	0	0	8.8269e+08	0	0	2.10819e+08	0	0	0	0	0	0	0	0	0	0	0	0	0	0	0.000278281401526331	0	2.22049e+08	0.0002506624650863	0	0	0	0	0	6.06337e+08	0	2.76414e+08	0	0
Cryobacterium	0	0	0	0	0.000111656989727557	1.63243e+08	0	0	0	0	0	0	0.00196463654223969	0	0	0	0	0	0	0	0	0	0	0	0	0	0	0	0	0	0	0	0	0	0	0	0	0	0	0	0.00173611111111111	0	0	0	0
Cryocola	0	0	0	0	0	0	3.49753e+08	3.09588e+08	0	0	0	8.37474e+09	0	0	0	0	0	0	0	0	0	0	0	0	0	0	0	0	0	0	0	0	0	0	0	0	0	6.19176e+08	0	0	0	0	0	4.98753e+09	0
Cryomorpha	0	0	0	0	0	0	0	0	0	0	0	0	0	0	0	0	0	0	0	0	0	0	0	0	0	0	0	0	0	0	0	0	0	2.05864e+08	0	0	0	3.26369e+08	0	0	2.76414e+08	0	0	0	0
Cryptanaerobacter	0.000543140906269398	1.15352e+09	0.000223313979455114	6.52972e+08	0.0103734439834025	7.10857e+08	0.000110685697898481	0.000137902916346892	0.0260416666666667	0.000182882223847842	0.0068762278978389	0.001428707495952	0	0.000526022649916455	0	0.000155183116076971	0	0	3.26486e+08	0	0	2.51558e+08	0	0	0	0	0	0	0	0	0.000155183116076971	7.20949e+08	0	1.30594e+09	0.00829875518672199	1.42171e+08	4.52805e+09	5.3962e+09	0	0.000426725188978298	0.00392927308447937	0	0.0203125	0.000154712544093075	0
Cryptobacterium	2.80552e+08	2.18688e+09	6.90322e+09	0	2.44827e+09	2.16712e+09	8.32263e+08	0.000243151240071324	1.62642e+09	2.79158e+09	1.94394e+08	0.00029925187032419	0	0	0	0	0	0	7.37599e+08	0	0	0	0	0	0	0	0	2.72481e+08	0	0	5.61104e+09	7.28959e+08	0	0	0	0	5.54842e+07	8.10504e+09	0	2.79158e+09	1.55516e+09	0	2.72481e+08	0	0
Cryptosporangium	0	0	0	0	0	0	0	7.4677e+09	0	0	0	0	0	0	0	0	0	0	0	0	0	0	0	0	0	0	0	0	0	0	0	0	0	0	0	0	0	0	0	0	0	0	0	0	0
Cucumibacter	0	0	0	0	5.03117e+07	0	0	0	0	0	0	0	0	0	0	0	0	0	0	0	0	0	0	0	0	0	0	0	0	0	0	0	0	0	0	0	0	0	0	0	0	0	0	7.75916e+09	0
Cupriavidus	7.67024e+08	7.37599e+08	3.49753e+08	0	0	0.000324201653428432	0	0.000446652894869075	0	0	0	0.000231527419461533	0	2.80552e+08	0	0	7.37599e+08	0	0	0	0	0	0	0	0	0	0	0	0	0	0	0	0	3.09588e+08	0	0	5.42139e+08	0	0	0.000249376558603491	1.36241e+08	0	5.78127e+08	0	0
Curtobacterium	0	1.96573e+09	3.84077e+09	1.63184e+07	1.41479e+09	0.000373385109401837	0	0.00088269044046253	1.99963e+09	0	8.43277e+08	0.000418340026773762	1.11024e+07	0.000179044617918785	0	0	0	0	0	0	0	0	0	0	0	0	0	1.11024e+07	3.58089e+09	0	0	1.57258e+09	0	1.79503e+09	8.0845e+08	0	1.52028e+09	0.000529614264277518	0	7.3551e+09	5.69212e+09	0	5.55121e+08	0.000429707083005085	0
Curvibacter	0	0	0	0	0	0	0	9.52472e+09	0	0	0	0	0	0	0	0	0	0	0	0	0	0	0	0	0	0	0	0	0	0	0	0	0	0	0	0	0	0	0	0	0	0	0	0	0
Cyanobacterium	0	0	1.3871e+08	0.000121575620035662	1.35535e+09	5.58316e+09	0	0.000149625935162095	6.81203e+08	6.61507e+09	2.31251e+08	0.000168331275951072	0	2.30107e+09	3.688e+08	0	0	0	0	0	0	0	0	2.72481e+08	0	0	0	0	0	0	0	0	0	0.000162100826714216	6.77674e+07	0	3.88789e+08	4.98753e+09	0	0	6.93752e+08	0	0	0	0
Cyanobium	0	0	0	0	0	0	0	0	0	0	0	0	0	0	0	0	0	0	0	0	0	0	0	0	0	0	0	0	0	0	0	0	0	0	0	0	2.49953e+08	0	0	0	0	0	0	0	0
Cyanothece	0	0	0.00173611111111111	0	0	0	0	6.1885e+07	0	0	0	0	0	0.0020746887966805	0	0	0	0	0	0	0	0	0	0	0	0	0	0	0	0	0	0	0	0	0	0	0	0	0	0	0	0	6.52972e+08	0.00103734439834025	0
Cyclobacterium	1.3871e+08	0	5.42139e+08	5.58316e+09	9.71972e+07	0	0	3.30753e+09	5.78127e+08	0	0	9.20429e+09	0	3.49753e+08	6.19176e+08	0	0	0	0	0	0	0	3.30753e+09	0	0	0	0	0	0	0	0	4.05252e+09	0	5.58316e+09	9.71972e+07	0	4.08722e+08	0.000396904147648343	0	0	1.09344e+09	0	3.688e+08	1.04926e+09	0
Cycloclasticus	8.0845e+08	7.4677e+09	1.38207e+08	0	0	0	0	8.3668e+09	0	0	4.11728e+08	0	0	0	0	0	0	0	0	0	0	0	0	0	0	0	0	0	0	0	4.04225e+08	0	0	8.8269e+08	2.49953e+08	0	0	0	0	0	0	0	0	2.02146e+08	0
Cylindrospermopsis	0	0.000365764447695684	0.0108055009823183	0.000523859415182398	0.0421875	0.000216597561730305	2.63852e+08	0.000543140906269398	5.76759e+08	0	2.44864e+09	0.00933609958506224	0	0.000110685697898481	0	0	0.000121921482565228	0	9.52472e+09	0.003125	0	0	0.000155183116076971	2.8838e+08	0.000111656989727557	0	0	0	0	0	0.00173611111111111	0	0	0.0010000952471664	0.003125	0.00012377003527446	1.45119e+09	0.000310366232153942	0	0.000223313979455114	2.44864e+09	0	8.53029e+08	2.01247e+09	0
Cystobacter	0	5.58316e+09	2.13834e+08	0	6.81203e+08	0.000132301382549448	0	0.000224441701268096	3.64479e+07	0	0	3.49753e+08	0	5.54842e+07	4.05252e+09	0	0	0	0	0	0	0	0	0	0	0	0	0	0	0	0	0	0	0.00029925187032419	1.36241e+08	0	0	0.000112220850634048	0	0	3.3192e+09	0	0	1.3871e+08	0
Cytophaga	8.29242e+08	0.000573748786300644	1.74967e+08	0.00360400117681671	0.000126491546148332	0.00125502008032129	6.66146e+08	0.00186206402635537	1.74985e+09	1.70128e+08	9.1734e+08	6.06438e+09	0	2.22324e+09	0.000112015532820551	9.67449e+08	0.000353076176185012	0	0.000147102088849662	0	0	2.22049e+08	7.16178e+09	2.05864e+08	0	1.31049e+08	0	0	4.04225e+08	0	3.59338e+09	0.00132403566069379	0	0.00169167402177111	0.000183412741915082	0.000209170013386881	3.44175e+09	0.00279309603953305	0	1.8714e+09	0.000406250491432046	0	5.54827e+09	0.000169774482895221	0
Dactylococcopsis	0	0	0	0	0	7.75916e+09	0	0	0	0	0	0	0	0	0	0	0	0	0	0	0	0	0	0	0	0	0	0	0	0	0	0	0	0	0	0	0	0	0	0	0	0	0	0	0
Dactylosporangium	0	0	0	0	0	0	0	0	0	0	0	0	0	0	0	0	0	0	0	0	0	0	0	0	1.74877e+08	0	0	0	0	0	0	0	0	0	0	0	0	0	0	0	0	0	4.05252e+09	1.35535e+08	0
Dasania	2.49953e+08	0	2.10819e+08	0	1.11024e+07	0	0	0	0	0	0	0	0	0	0	0	0	0	0	0	0	0	0	0	0	0	0	0	0	0	0	0	0	0	0	0	1.02932e+08	0	0	0	1.63184e+07	0	3.73385e+09	1.38207e+08	0
Dechloromonas	0	0	0	0	0	5.58285e+09	0	0.00103734439834025	4.26514e+08	0	0	0	6.09607e+08	0	0	0	0	0	0	0	0	0	0	0	0	0	0	0	0	0	0	0	0	0	0	0.000167485484591335	8.16215e+08	0.00103734439834025	0	0	0	0	6.09607e+08	0	0
Deefgea	0	0	0	0	0	0	0	0	0	0	0	0	0	0	0	0	0	0	0	0	0	0	0	0	0	0	0	0	0	0	0	0	0	0	0	0	3.688e+08	0	0	0	0	0	0	0	0
Deferribacter	0	0	0	0	0	0	0	0	0	0	0	0	0	2.49953e+08	0	0	0	0	0	0	0	0	0	0	0	0	0	0	0	0	0	0	0	0	0	0	0	0	0	0	0	0	8.8269e+08	4.99906e+07	0
Deferrisoma	0	0	0	5.58285e+09	0	0	0	3.0187e+09	0	0	0	0.000982318271119843	0	0.003125	0	1.31926e+08	0	0	5.58285e+09	0	0	0	0	0	0	0	0	0	0	0	0	0	0	0.000167485484591335	3.26486e+08	0.00103734439834025	0	5.03117e+07	0	0	0.000365764447695684	0	0	0.0015625	0
Defluviicoccus	0	0	0	0	7.37599e+08	0	0	0	0	0	0	0	0	0	0	0	0	0	0	0	0	0	0	0	0	0	0	0	0	0	0	0	0	0	0	0	0	0	0	0	0	0	0	0	0
Dehalobacter	0	0	3.08796e+07	6.80511e+08	6.55243e+08	0	3.26369e+08	1.01056e+09	0.00029870808752147	1.38207e+08	0	9.99813e+08	0	8.43277e+08	0	0	0	0	0	0	0	0	0	0	0	0	0	3.67755e+09	0	0	0	0.000143235694335028	0	0	0	4.04292e+07	3.26369e+08	0	0	0	0.000397210698208138	0	0.000220653133274493	0	0
Dehalobacterium	2.30704e+09	0.00273559624832515	5.55026e+09	0.029045643153527	6.68206e+09	0.000125779202157365	0.000137902916346892	0.223958333333333	0.00249939039258717	0.0147347740667976	0.00209543766072959	0.0515625	0.000278482579367535	6.20052e+09	0.000698324022346369	2.8838e+08	0.000111656989727557	9.79458e+08	0.004149377593361	5.68686e+08	0	0	0	0	0.00196463654223969	0.000238117915991999	0	0.00012377003527446	2.63852e+08	7.75916e+09	8.65139e+08	0.00106074140241179	0	0.037344398340249	3.55429e+09	0.000100623361725892	0.000281801611665388	0.0364583333333333	0	0.0442043222003929	0.00228593199352319	0	0.00080450522928399	4.48548e+09	0
Dehalogenimonas	0	0	1.1064e+09	1.74877e+08	2.16712e+09	1.3871e+08	4.05252e+09	8.13209e+08	0	1.94394e+08	4.98753e+09	1.36241e+08	0	0	0	0	0	0	0	0	0	0	0	0	0	4.98753e+09	0	0	1.15625e+08	0	0	0	0	8.74383e+08	1.54794e+09	0	8.10504e+09	2.7107e+08	0	0	0.000249376558603491	0	0	0	0
Deinobacterium	0	0	0	0	0	0	0	0	0	0	0	0	0	0	0	0	0	0	2.02146e+08	0	0	0	0	0	0	0	0	0	0	0	0	5.10383e+08	0	0	1.63184e+07	0	0	1.38207e+08	0	2.49953e+08	0.000147102088849662	0	0	3.33073e+08	0
Deinococcus	0	0.0020746887966805	1.27954e+09	5.03117e+07	3.59747e+09	0.0243055555555556	0.000487685930260912	0.0255402750491159	0.000428612248785599	0	9.28275e+08	4.74933e+09	7.75916e+09	1.58609e+09	0.000167485484591335	0	0.0020746887966805	0	1.00623e+09	0	0	0	0	0	0	3.09425e+08	0	0	0	0	0	0.00311203319502075	0	5.53428e+09	1.79873e+08	0	0.000670568154108754	0.0176817288801572	0	0.0046875	0.000526022649916455	0	0.000698324022346369	1.58609e+09	0
Delftia	0	5.2463e+08	3.09588e+08	0	0	1.35535e+08	0	9.71972e+07	0	0	3.30753e+09	5.78127e+08	0	0	7.67024e+08	0	0	0	0	0	0	0	0	0	0	0	0	0	0	0	0	0	0	0	0	0	2.79158e+09	0	0	5.44962e+08	6.61507e+09	0	0	3.64479e+07	0
Demequina	0	0	0	0	0	0	0	4.99906e+07	0	0	0	0	0	0	0	0	0	0	0	0	0	0	0	0	0	0	0	0	0	0	0	0	0	0	0	0	4.41345e+09	0	0	0	4.1834e+09	0	0	1.02932e+08	0
Demetria	0	0	0	0.00347222222222222	0	0.00196463654223969	0	0.0046875	0	0	0	1.15352e+09	0	0	0	0	0	0	0	0	0	0	0	0	0	0	0	0	0	0	0	0	0	0	0	0	4.76236e+09	0	0	0	0	0	0	0	0
Dendrosporobacter	6.81093e+09	0.000138710491784178	0.00174258388717782	2.16856e+09	0.000977053207526101	3.88789e+09	0.00189526184538653	0.000204360786707284	0.00284447972481312	5.78127e+08	0.000673325103804287	0.000331676167427213	3.0681e+09	0.000269223676931588	1.92364e+09	6.19176e+08	5.54842e+07	8.10504e+09	1.08428e+08	0	1.36076e+09	4.98753e+09	2.72481e+08	0	9.25003e+07	2.80552e+08	7.28959e+08	4.60214e+09	1.844e+09	0	3.71506e+09	1.94195e+09	0	3.79497e+09	0.000279158059293172	1.36076e+09	0.000698254364089776	2.58857e+09	0	1.85001e+08	0.000813601167096847	0	0.000222436988970193	5.53199e+09	0
Denitratisoma	0	0	7.4677e+09	1.38207e+08	8.8269e+08	9.99813e+08	0	4.21638e+08	4.1834e+09	0	0	0	0	0	0	0	0	0	0	0	0	0	0	0	0	0	0	0	0	0	0	0	0	2.76414e+08	0	0	0	0	0	0	0	0	0	0	0
Denitrobacterium	3.59747e+09	0.00520833333333333	0.000548646671543526	0.00392927308447937	0.00119058957996	0.0265625	0.00012377003527446	2.37467e+09	0.00100869025450031	4.3257e+08	0.000223313979455114	1.95892e+09	0	5.68686e+08	2.01247e+09	0	0	0	0	0	0	0	0	0	0	0.000111656989727557	0	0	0	0	2.99789e+07	0.133680555555556	0	0.0147347740667976	0.000571482998380798	0.015625	0.000649792685190915	1.84696e+09	0	3.17218e+09	0.00106074140241179	0	0.0197095435684647	2.9856e+09	0
Denitromonas	0.000162100826714216	2.84623e+09	0.000921221595667467	1.16637e+09	0.00129675810473815	6.81203e+09	0.00016537672818681	5.08752e+09	0.000841656379755359	0	3.0681e+09	7.37599e+08	3.49753e+08	4.64382e+09	1.3871e+08	0	0	0	0	0	0	0	0	0	0	0	0	0	0	0	0.000162100826714216	2.7107e+08	0	1.55516e+09	0	5.44962e+08	0.000562280875835153	8.09378e+08	0	3.64479e+07	0	0	1.92364e+09	1.23835e+09	0
Denitrovibrio	0	0	0	0	0	0	0	0	0	0	0	0	0	0	0	3.73385e+09	0	0	0	0	0	0	0	0	0	0	0	0	0	0	0	0	0	0	0	0	0	0	0	0	0	0	0	0	0
Dermabacter	0	0	0	0	0	0	0	2.8838e+08	0	0	0	0	0	0	0	0	0	0	0	0	0	0	0	0	0	0	0	0	0	0	0	0.00196463654223969	0	0	0	0	0	0	0	0	0	0	0	0	0
Dermacoccus	0	0	0	0	0	1.15625e+08	0	0	0	0	0	3.09588e+08	0	0	0	0	0	0	0	0	0	0	0	0	0	0	0	0	0	0	0	0	0	1.36241e+08	0	0	0	0	0	0	0	0	0	0	0
Dermocarpa	0	0	7.3551e+09	0	0	3.33073e+08	0	2.05864e+08	0	0	0	0	0	7.4677e+09	0	0	0	0	0	0	0	0	0	0	0	0	0	0	0	0	0	0	0	0	8.3668e+09	0	0.000214853541502542	1.02932e+08	0	2.62097e+08	8.08584e+06	0	0	3.73385e+09	0
Dermocarpella	0	0	0	0	0	0	0	6.52972e+08	0	0	0	0	0	0	0	0	0	0	0	0	0	0	0	0	0	0	0	0	0	0	0	0	0	0	7.75916e+09	0	0	0	0	1.42171e+08	0	0	0	0	0
Derxia	0	0	0	0	0	7.28959e+08	7.67024e+08	0	0	0	0	0	0	0	0	0	0	0	0	0	0	0	0	0	0	0	0	0	0	0	0	0	0	0	2.80552e+08	0	7.67024e+08	0	0	0	0	0	0	0	0
Desemzia	0.00040453074433657	4.00557e+09	0.000669344042838019	4.44097e+08	0.00146816586693404	1.44105e+09	2.04153e+09	8.51816e+09	2.02146e+09	0	6.06337e+09	0.000448062131282204	6.91035e+08	0.00114749757260129	2.49953e+08	0	0	0	3.33073e+08	0	0	0	0	4.04292e+07	4.89553e+08	0	0	0	4.41345e+09	0	7.3551e+09	1.26492e+09	0	2.22049e+08	3.58089e+09	1.02932e+08	1.19089e+09	6.55243e+08	0	4.89553e+08	3.84014e+09	0	9.67449e+08	0.000220672610115632	0
Desertibacter	0	0	0	0	0	0	0	0	0	0	0	0	0	0	0	0	0	0	0	0	0	0	1.42171e+08	0	0	0	0	0	0	0	0	0	0	2.8838e+08	5.58285e+09	0	0	0	0	0	0	0	0	0	0
Desmospora	6.61507e+09	0	0	0	0	0	0	0	0	0	1.35535e+08	0	0	9.97506e+09	0	0	0	0	0	0	0	0	0	0	0	0	0	0	0	0	0	0	0	0	0	0	1.74877e+08	0	0	0	0	0	0	0	0
Desulfacinum	0	0	0	0	0	0	0	0	0	0	0	0	0	0	2.10819e+08	0	0	0	0	0	0	0	0	0	7.4677e+09	0	0	0	0	0	8.3668e+09	0	0	0	0	0	0	3.26369e+08	0	0	0	0	0	3.67755e+09	0
Desulfarculus	7.75916e+09	0	0.000167485484591335	3.26486e+08	0	1.42171e+09	0	5.99578e+08	0	0	0	9.52472e+09	0	6.1885e+07	0	0.000155183116076971	0	0	0	0	0	5.03117e+07	0	0	0	0	0	0	0	0	0	0	0	1.63243e+09	0.00726141078838174	1.42171e+08	5.03117e+07	5.99578e+08	0	6.09607e+08	0.0166994106090373	0	0.00625	0.000154712544093075	0
Desulfatibacillum	0	0	7.67024e+08	0	0	0	0	0	0	0	0	0	0	0	0	0	0	0	0	0	0	0	0	0	0	0	0	0	0	0	0	0	0	0	0	0	0	8.10504e+09	0	0	0	0	0	0	0
Desulfatiferula	0	0	0	0	0	3.26369e+08	0	3.73385e+09	0	0	0	0.000220653133274493	0	0	0	0	0	0	0	0	0	0	0	0	0	0	0	0	0	0	0	0	0	2.62097e+08	0	0	4.04225e+08	3.73385e+09	0	0	4.99906e+07	0	0	4.1834e+09	0
Desulfatirhabdium	0	0	0	0	0	0	0	0	0	0	0	0	0	0	0	0	0	0	0	0	0	0	0	0	0	0	0	0	0	0	0	0	0	0	0	0	0	0	0	0	0.0015625	0	0	0	0
Desulfatitalea	0	0	0	0	0	8.10504e+09	0	0	0	0	0	0	0	0	0	0	0	0	0	0	0	0	0	0	0	0	0	0	0	0	0	0	0	0	0	0	0	0	0	0	0	0	0	0	0
Desulfitibacter	1.70128e+08	1.31049e+08	2.83004e+09	9.79106e+08	1.81901e+09	0.000261369576581286	2.76414e+08	0.000441345220231265	9.99813e+08	3.67755e+09	0	0.000502008032128514	0	0.000143235694335028	0	0	0	0	0	0	0	0	4.41345e+09	0	0	0	0	0	3.58089e+09	0	0	1.96573e+09	0	2.28458e+09	1.6169e+09	3.73385e+09	1.38207e+08	0.000220672610115632	0	0.000220653133274493	2.74065e+08	0	6.66146e+08	0.0002506624650863	0
Desulfitispora	0.0446058091286307	3.41212e+09	0.000140872706416249	9.59325e+09	0.0833333333333333	0.00316995854669593	0.00785854616895874	0.00304790932469759	0.0125	0.000216597561730305	2.37467e+09	0.00178460583488516	1.00933e+09	0.00161902635104958	1.63243e+08	0	0	0	2.99789e+07	0.00347222222222222	0	0.000982318271119843	9.52472e+09	0.003125	0.00012377003527446	0	0	0	0.000334970969182671	3.26486e+08	0.00311203319502075	1.84823e+08	0	0.000233835379892556	0.0381944444444444	0.000426725188978298	0.0216110019646365	0.000857224497571197	0	0.000649792685190915	5.01319e+09	0	1.29771e+08	0.00106074140241179	0
Desulfitobacterium	1.74877e+09	8.97805e+09	6.51939e+09	0.000769978926892527	6.09907e+09	0.00089330578973815	7.58138e+08	0.00314214463840399	3.13353e+09	0.000231527419461533	9.25003e+07	0.00109415329368197	7.28959e+08	9.20429e+09	1.4752e+09	1.04926e+09	1.23835e+09	2.77421e+08	0.00020262603339277	0	5.58316e+09	1.55516e+09	0.000399002493765586	0	6.61507e+09	1.15625e+08	0	2.18688e+09	1.53405e+09	0	2.27339e+08	0.000105259899074332	2.77421e+08	0.00271518884746312	4.33711e+09	0.000111663223717269	6.9982e+09	0.00159600997506234	0	0.000959185023483495	0.000130656682800262	0	0.000127567756702774	0.000329820362955804	0
Desulfobacter	6.06438e+08	0	4.04225e+08	0	0	0.000397210698208138	0	0.000147102088849662	1.47573e+09	0	2.22049e+08	0.000107426770751271	4.11728e+08	5.10383e+08	0	0	0	0	0	1.38207e+08	0	0	0	0	0.000125502008032129	2.22049e+08	0	0	0	0	6.06438e+08	0	0	7.4677e+09	0	0	1.99963e+09	7.3551e+09	0	0	1.11024e+07	0	0	0	0
Desulfobacterium	0	2.39831e+08	0.015625	6.09607e+08	0.00196463654223969	9.52472e+09	0.003125	0.00030942508818615	0	0	0	5.58285e+09	0	0	0	0	1.19916e+08	0	0	0	0	0.003125	0	0	0	0	0	0	0	0	0	0	0	0.000182882223847842	0.00589390962671906	0	0	0.000402252614641995	0	0.000310366232153942	2.16285e+09	0	3.26486e+08	0.00622406639004149	0
Desulfobotulus	0	8.10504e+09	0	0	1.94394e+08	0.000199501246882793	5.44962e+08	0.000429979493285705	8.09378e+08	0	7.28959e+08	3.0681e+09	7.37599e+08	6.99506e+08	0	0	4.05252e+09	0	0	0	0	0	0	0	0	7.28959e+08	0	0	0	0	4.16131e+08	0	0	0	0	0.000199501246882793	6.81203e+08	6.61507e+09	0	5.61104e+09	2.18688e+09	0	0	5.2463e+08	0
Desulfobulbus	0	0.000112015532820551	1.10566e+09	0.000353076176185012	7.9985e+09	0.000294204177699323	0	0.000167336010709505	7.7717e+08	0	4.11728e+08	1.02077e+09	1.31049e+08	2.42575e+08	1.63184e+07	0	0.000112015532820551	0	0	0	0	0	0	0	0	0	0	0	0	0	0	0	0	0.000617883308323771	9.99813e+08	0	2.10819e+08	8.3668e+09	0	0	1.02932e+09	0	5.24194e+08	6.06438e+08	0
Desulfocapsa	0	0	0	0	0	0	0	0	0	0	0	0	0	0	0	0	0	0	0	0	0	0	0	0	0	0	0	0	0	0	0	0	0	0	0.003125	0	0	0	0	0	0	0	0	0	0
Desulfocella	5.42139e+08	0	0	9.97506e+09	1.49865e+09	0.000132301382549448	0	5.61104e+09	7.28959e+08	7.67024e+08	7.37599e+08	6.99506e+08	9.28764e+08	1.94195e+09	0	0	0	0	0	0	0	0	0	0	0	0	0	0	0	0	0	0	0	9.97506e+09	6.81203e+08	0	3.46876e+08	0	0	8.43727e+09	2.2128e+09	0	0	0	0
Desulfococcus	0	0	9.99813e+08	0	0	0	0	0	0	0	0	0	0	2.02112e+08	0	0	0	0	0	0	0	0	0	0	0	0	0	0	0	0	0	0	0	0.000110326566637246	0	0	2.22049e+08	0	0	0	2.62097e+08	0	0	2.02112e+08	0
Desulfocurvus	0	9.52472e+09	0.0140625	0	5.27704e+08	0.000387957790192427	2.8838e+08	5.58285e+09	1.63243e+08	0.00103734439834025	4.26514e+08	2.01247e+09	0	0.00347222222222222	6.09607e+08	0.00196463654223969	0	0	0	0	0	1.4419e+08	5.58285e+09	0	0	0	0	1.19916e+08	0	0	0	0.000285741499190399	0	0	6.5963e+08	0	7.20949e+08	0.000223313979455114	0	0	3.55429e+09	0	2.39831e+08	0.00694444444444444	0
Desulfodehalobacter	0	0	2.72481e+08	0	0	0	0	0	0	0	0	0	0	0	0	0	0	0	0	0	0	0	0	0	0	0	0	0	0	0	0	0	0	0	0	0	0	0	0	0	0	0	0	0	0
Desulfofaba	0	0	0	4.1834e+09	1.11024e+07	0.0002506624650863	2.05864e+08	3.40255e+08	0	0	3.26369e+08	1.81901e+09	0	0	0	0	0	0	0	0	0	0	3.40255e+08	0	0	0	0	0	0	0	4.99906e+07	0	0	8.3668e+09	0	0	3.08796e+07	1.70128e+08	0	2.02146e+08	9.79106e+08	0	0	1.38207e+08	0
Desulfofrigus	0	0	0	0	0	0	0	0	0	0	0	0.00173611111111111	0	0	0	0	0	0	0	0	0	0	0	0	0	0	0	0	0.000982318271119843	0	0	6.1885e+07	0	0	0	0	0	0	0	0	0	0	0	0	0
Desulfoglaeba	0	0	0	0	7.28959e+08	0	7.37599e+08	0	0	0	0	2.7107e+08	0	0	0	0	0	0	0	0	0	7.37599e+08	0	0	0	0	0	0	0	0	0	0	0	0	0	0	7.37599e+08	3.49753e+08	0	0	0.000283676446749878	0	2.79158e+09	0	0
Desulfohalobium	0	0	2.22049e+08	0	0	0	0	0	0	0	0	0	0	0	0	0	0	0	0	0	0	0	0	0	0	0	0	0	0	0	0	0	0	0	0	0	0	0	0	0	3.73385e+09	0	0	0	0
Desulfomicrobium	2.63852e+08	7.75916e+09	3.31637e+09	0	0	0.004149377593361	2.84343e+08	5.53428e+09	2.39831e+08	0	0.000365764447695684	0.0108055009823183	0	0.0078125	0	0	0	0	0	4.89729e+08	0.00103734439834025	0	0	0	0	0.000243842965130456	0	9.52472e+09	0.003125	0	2.63852e+08	0.000310366232153942	0	0.000502456453774006	1.46919e+09	0	8.53029e+08	5.53428e+09	0	0	0.00134113630821751	0	0.000476235831983998	0.0140625	0
Desulfomonile	1.15625e+08	5.61104e+09	6.19615e+09	0	1.1064e+09	1.57389e+09	0	9.70973e+08	0.000324201653428432	0	0	3.88789e+09	0	2.72481e+08	3.30753e+09	0	2.80552e+08	0	1.53405e+09	3.688e+08	0	3.09588e+08	0	0	0	0	0	0	0	0	2.31251e+08	0	0	3.0681e+09	7.37599e+08	1.74877e+08	0	8.32263e+08	0	0	0.00089330578973815	0	4.98753e+09	1.22616e+09	0
Desulfonatronospira	0	0	1.02932e+08	0	0	0	0	0	0	0	0	4.99906e+07	0	6.32458e+08	0	0	0	0	0	0	0	0	0	0	0	0	0	0	0	0	0	0	0	0	0	0	4.89553e+08	0	0	0	0	0	7.3551e+09	0	0
Desulfonatronovibrio	0	0	1.63243e+08	0.0020746887966805	0	0	0	0.00173611111111111	0	0	0	0	0	0	0	0	0	0	0	2.84343e+08	0	0	0	0	0	0	0	0	0	0	0	0	0	0	0	0	0	0.00347222222222222	0	0	0	0	0	1.31926e+08	0
Desulfonatronum	3.64479e+07	7.67024e+08	2.2128e+09	3.49753e+08	6.19176e+08	5.54842e+07	0	5.42139e+08	0	0	0	2.72481e+08	0	1.15625e+08	2.80552e+08	0	0	0	0	0	0	0	0	0	1.94394e+08	0	0	0	1.15625e+08	0	0	0	0	1.74877e+08	3.09588e+08	0	4.05252e+09	6.77674e+07	0	0	0.000249376558603491	0	0	2.31251e+08	0
Desulfonauticus	0	3.40255e+08	2.62097e+08	0	0	0	0	1.38207e+08	0	0	0	0	0	0	0	0	0	0	0	0	0	0	0	0	0	0	0	0	0	0	0	0	0	0	0	0	0	0	0	0	0	0	0	0	0
Desulfonema	0	0.0020746887966805	2.27474e+09	5.03117e+07	0	0.00868055555555556	0.000365764447695684	0.012770137524558	0.000190494332793599	0	6.1885e+07	1.05541e+09	0.000155183116076971	2.8838e+08	0	3.26486e+08	0	0	0	0	0	0	0	0	0.0015625	0	0	0	0	0	8.16215e+08	0	0	4.52805e+09	4.19705e+09	0	0.000548646671543526	0.0147347740667976	0	0.0015625	0.00105204529983291	0	0.000698324022346369	3.74894e+08	0
Desulfonispora	3.688e+08	1.74877e+08	0	0	0	0	0	0	4.98753e+09	0	0	0	0	0	0	0	0	0	0	0	0	2.79158e+09	0	0	0	0	0	2.80552e+08	3.64479e+07	0	3.688e+08	1.04926e+09	0	0	0	0	0	0	0	0	0	0	5.61104e+09	0	0
Desulforhabdus	0	0	0	0	0	0	4.41345e+09	7.49859e+08	0	0	0	0	0	0	0	0	0	0	0	0	0	0	0	0	4.21638e+08	0	0	0	0	0	0	0	0	0	0	0	0	0	0	0	0.000418340026773762	0	3.58089e+09	0	0
Desulforhopalus	0	0	5.99578e+08	0	0	0	0	0	0	0	0	2.8838e+08	0	0	0	0	0	0	0	0	0	0	0	0	0	0	0	0	0	0	0	1.00623e+09	0	0	0	0	0	0	0	0	0	0	0	0	0
Desulfosalsimonas	6.19176e+08	0	8.10504e+09	0	0	0	0	0	0	0	0	0	0	0	0	0	0	0	0	0	0	0	0	0	0	0	0	0	0	0	0	0	0	0	0	0	0	0	0	0	8.41656e+09	0	0	7.37599e+08	0
Desulfosarcina	0	0	0.000149354043760735	0	0	0	0	0	0	0	0	0	0	0	0	0	2.02112e+08	0	0	0	0	0	0	0	0	0	0	0	0	0	0	0	0	0	0	2.49953e+08	0	4.21638e+08	0	0	0.000143235694335028	0	0	0	0
Desulfosoma	3.59747e+09	0.00520833333333333	0.00091441111923921	0	0.000285741499190399	0.00625	0	9.23482e+08	0.000155183116076971	0	0.000223313979455114	3.26486e+08	0	2.84343e+08	0	0	0	0	0.000982318271119843	4.76236e+09	0	0	0	0	0	0	0	0	0	0	1.19916e+08	0	0	0.0137524557956778	0.000190494332793599	0.0015625	0	1.31926e+08	0	2.8838e+08	0.000837427422956677	0	0	1.13737e+09	0
Desulfospira	0	0	2.79158e+09	0	0	0	0	0	0	0	0	0	0	9.28764e+08	0	0	0	0	0	0	0	0	0	0	0	0	0	0	0	0	0	0	0	0	0	0	0	2.31251e+08	0	7.28959e+08	7.67024e+08	0	3.49753e+08	0	0
Desulfosporomusa	0.000261369576581286	1.65848e+09	0.000485479742254391	2.74948e+09	0.000588408355398647	2.31901e+09	0.000418340026773762	6.8835e+08	0.00118169447826398	3.08796e+07	2.04153e+09	5.37299e+09	5.2558e+09	7.01693e+09	1.01056e+09	0	0	0	7.49859e+08	0	0	0.000125502008032129	4.44097e+08	7.16178e+09	2.05864e+08	0	0	4.04292e+07	3.26369e+08	0	0	5.52828e+08	0	2.49953e+09	0.000220653133274493	6.32458e+08	0.000711178045515395	8.88194e+08	0	1.54398e+09	5.10383e+08	0	8.08584e+06	1.14229e+09	0
Desulfosporosinus	0.00286515484028286	0.0726915520628684	0.00671492523097438	0.059375	0.0016399529673866	7.38785e+09	0.00512104283054004	0.000174469741755944	0.00385216614560071	1.30594e+09	0.0352697095435685	0.000145014899570073	4.52805e+09	0.000341759401381427	0.0104166666666667	0.000365764447695684	0.000982318271119843	0	0.0046875	0.000154712544093075	0	0.000465549348230912	2.8838e+08	0.000279142474318892	8.16215e+08	0.004149377593361	4.26514e+08	2.01247e+09	1.79873e+08	0	0.000426725188978298	0.0697445972495088	0	0.13125	0.00160901045856798	1.58311e+09	0.00434512725015518	8.93977e+09	0	6.52972e+09	0.181535269709544	0	0.000332057093695443	0.000335763622409823	0
Desulfothermus	0	0	4.98753e+09	0	0	0	0	7.28959e+08	7.67024e+09	0	0	0	0	0	1.35535e+08	0	0	0	0	0	0	0	0	0	0	0	0	0	0	0	0	0	0	2.72481e+08	0	0	0	0	0	0	5.2463e+08	0	0	0	0
Desulfotignum	0	0	0	0	8.3668e+09	0	7.16178e+09	0	0	0	0	4.89553e+08	4.04225e+08	0	0	0	0	0	0	0	0	0	0	0	0	0	0	0	0	0	0	0	0	0	0	0	0	0	0	0	0	0	0	3.73385e+09	0
Desulfotomaculum	0.001428707495952	0.05	0.00191843554675413	4.0897e+09	0.00535381750465549	8.65139e+09	0.00251228226887003	0.000177934781189192	0.0612033195020747	1.27954e+09	0.000271683076659908	0.000467670759785111	0.0277777777777778	0.0056693489392831	0.00884086444007859	0.000285741499190399	0.0046875	0	1.31926e+08	0.000232774674115456	1.29771e+08	5.58285e+09	6.52972e+08	0.00311203319502075	2.84343e+08	1.00623e+09	0	0.00868055555555556	6.09607e+08	0.00785854616895874	0.000333365082388799	0.1609375	0	0.000135883725747064	0.0063625077591558	1.58609e+09	0.00256811076373381	0.000128961905632534	0	7.39292e+09	0.000397462278817273	0	0.0850694444444444	0.00274323335771763	0
Desulfovibrio	0.0249376558603491	0.000453680946490172	0.0630085334391744	0.00055500183844359	0.0191336550331051	0.00899534924406992	0.000437203736941415	0.00218329338004794	0.00182571104800011	0.000668709947060463	0.00134965308506005	0.0885070513859621	7.58995e+09	0.014962871978114	0.00163680120058007	0.000249376558603491	0.000164851034610543	0.00016537672818681	4.16251e+09	0.000757490741779823	3.28031e+09	2.30107e+09	0.000143831827401807	4.54679e+08	8.35887e+09	4.85487e+09	0.000364726860106987	1.76195e+09	0.00156328513204176	4.27668e+09	0.00319201995012469	0.00335969133346776	0	0.00187775622006748	0.0492930086410055	0.00245659051479057	0.00854464847285502	0.00471694633966439	0	0.000399368440605554	0.00376044143226905	0	0.00105581593292655	0.0199598012394618	0
Desulfovirga	0	0	0	0	0	2.05864e+08	0	3.93146e+08	0	0	2.02112e+08	0	0	0	0	0	0	0	0	0	0	0	0	0	0	0	0	0	0	0	0	8.43277e+08	0	0	0	0	0	0	0	0	0	0	0	0	0
Desulfovirgula	0.00012377003527446	2.63852e+08	0.00256052141527002	5.76759e+08	0.000334970969182671	8.16215e+08	0.00829875518672199	2.27474e+09	1.00623e+09	0	0	0.000243842965130456	0	0.000571482998380798	0.0015625	0	2.63852e+08	0	8.65139e+08	0	0	0	0	0	2.39831e+08	0	0	0	0	0	0.000154712544093075	1.31926e+08	0	8.65139e+08	5.58285e+09	1.63243e+08	0.0155601659751037	9.952e+08	0	0	0.0295138888888889	0	0.0225933202357564	0.000523859415182398	0
Desulfurella	0	1.15625e+08	2.80552e+08	0	0	3.688e+08	0	0	1.3871e+08	4.05252e+09	0	2.79158e+09	0	0	1.36241e+08	0	0	0	0	0	0	0	0	0	0	0	0	0	0	0	0	0	0	0	0	0	0	9.28764e+08	0	4.05252e+09	0	0	0	4.98753e+09	0
Desulfurispira	0	0	0	0	1.70128e+08	0	0	0	2.02112e+08	0	0	0	0	0	0	0	0	0	0	0	0	0	1.63184e+07	0	0	0	0	0	0	0	0	0	0	1.02932e+08	0	0	0	0	0	0	0	0	0	0	0
Desulfurispirillum	0	0	0.000167485484591335	1.63243e+08	0.00103734439834025	1.27954e+09	0	5.99578e+08	0.0173611111111111	0	0.00196463654223969	0.0001428707495952	0	9.28275e+08	0	0	0	0	3.26486e+08	0	1.42171e+08	0	0	0	0	0	0	0.003125	0	0	0.000155183116076971	1.4419e+08	0	3.26486e+08	0.00933609958506224	0	2.51558e+08	3.59747e+09	0	6.09607e+08	0.00589390962671906	0	0.0078125	0.000340367597004765	0
Desulfurispora	0.000224441701268096	1.45792e+09	0.000107383373985611	1.844e+09	1.92364e+09	8.35887e+09	1.3871e+09	0.00101313016696385	5.42139e+08	0	1.55516e+09	0.00029925187032419	6.81203e+08	0.000396904147648343	4.62502e+08	0	0	0	1.4752e+09	0	1.23835e+09	0	0	0	0	1.94394e+08	0	5.44962e+08	0	1.15625e+08	0.000252496913926608	1.8224e+09	0	3.688e+09	1.92364e+09	0	1.66453e+09	0.000648403306856865	0	0.000390821283010441	7.19259e+09	0	1.63489e+09	0.000727657604021962	0
Desulfurivibrio	0	0	1.70128e+08	0	0	0	0	0	0	0	0	0	0	8.3668e+09	0	0	0	0	0	0	0	0	0	0	0	0	0	0	0	0	0	0	0	0	0	0	0	0	0	0	0	0	0	0	0
Desulfurobacterium	0	0	0	0	0	0	0	0	0	0	0	0	0	0	0	0	0	0	0	0	0	0	0	0	0	0	0	0	0	0	0	0	0	0	0	0	0	0.000121921482565228	0	0	0.0015625	0	0	0	0
Desulfuromonas	9.20429e+09	0.000165959800848239	0.000104925922298857	1.85753e+09	8.32263e+09	0.00214783595396337	3.1173e+09	0.00404779185975099	0.000134132164893141	0	5.58586e+09	0.00231527419461533	1.73438e+09	0.00151498148355965	3.64479e+07	0	7.37599e+08	0	1.85753e+09	0	8.10504e+09	0	0.000111663223717269	3.88789e+08	9.97506e+09	6.81203e+08	3.30753e+09	2.31251e+08	0.000168331275951072	7.28959e+08	6.13619e+09	0.000217591738889913	0	0.000102164019689793	3.60647e+09	0.000243151240071324	4.60818e+09	0.00108871643124337	0	0.00149625935162095	0.000118529256290225	0	3.00626e+09	0.00112220850634048	0
Desulfuromusa	3.40255e+08	9.1734e+08	2.22361e+09	9.79106e+08	4.04225e+09	0.000186692554700919	1.65848e+09	0.000662017830346897	3.7493e+09	3.67755e+09	3.79475e+09	0.00112951807228916	6.66146e+08	0.000501324930172599	0	0	0	0	3.26369e+08	0	7.4677e+09	0	0	0	7.3551e+09	0	0	0	0	0	0	0	0	3.26369e+08	1.01056e+09	0	8.29242e+08	0.000220672610115632	0	0.000257428655486908	4.21638e+08	0	7.7717e+08	0.000179044617918785	0
Dethiobacter	0.0145228215767635	4.976e+09	0.000352181766040622	0.000173877590176516	0.140625	0.00280419409900024	0.0255402750491159	0.00542908848461758	0.046875	6.1885e+07	4.35356e+09	0.00310366232153942	0	0.00122822688700313	1.63243e+08	0.00103734439834025	0	0	1.19916e+08	0	6.09607e+08	0.00196463654223969	0	0	0	2.63852e+08	0	0	0.000111656989727557	0	0.016597510373444	9.80983e+09	0	0.000749472371450499	0.203125	0.000426725188978298	0.0550098231827112	0.00257167349271359	0	0.00074262021164676	0.000153034098899606	0	0.000126887084913414	0.00530370701205895	0
Dethiosulfatibacter	3.67241e+06	5.26299e+08	3.74518e+09	0.00125628140703518	5.828e+09	0.000642063536374295	2.72152e+09	0.00239401496259352	8.17443e+08	0.000330753456373619	7.16877e+09	0.000420828189877679	7.28959e+08	0.00024544771196711	0.000177023787571455	3.49753e+08	0	0	0	1.35535e+08	5.58316e+09	0	0.000199501246882793	2.72481e+08	0	0	0	0	0	0	1.57389e+09	8.04929e+09	0	0.00109418058032096	3.25283e+09	2.79158e+09	2.52713e+09	0.000548628428927681	0	0.000760732949659324	2.77501e+09	0	0.000127567756702774	0.000130394096982527	0
Dethiosulfovibrio	1.41502e+09	1.46866e+09	3.63802e+09	0	1.24386e+09	0.000662017830346897	2.74948e+09	0.00139746984407179	6.11376e+09	8.3668e+09	5.55121e+08	0.000644560624507627	3.08796e+07	2.89217e+09	0	0	1.63184e+07	0	3.73385e+09	0	0	0	3.67755e+09	2.10819e+08	4.1834e+09	1.11024e+07	7.16178e+09	0	3.40255e+08	0	0	1.79503e+09	0	0.00112015532820551	2.76414e+09	0	4.99906e+08	0.00040453074433657	0	0.000251004016064257	1.33229e+09	0	9.26389e+08	1.8714e+09	0
Devosia	0	0	0.0121527777777778	6.09607e+08	0.000982318271119843	4.76236e+09	0.009375	6.1885e+07	0	0	0	0.000223313979455114	0	0.00311203319502075	0	0	0	0	0	0	0	0	0	0	0.000155183116076971	0	0	0	0	0	1.50935e+09	1.19916e+08	0	0.000121921482565228	0.000982318271119843	4.76236e+09	0.0140625	0	0	0.000775915580384854	3.60475e+09	0	1.1427e+09	0.00103734439834025	0
Dialister	0.00033567939011771	0.00838871778246069	0.00122523440740128	0.00672770922896544	0.00109638465217003	0.0261845386533666	0.000550411718864953	0.0355890719058014	0.00277847795370822	0.00395578498485019	0.000666997127903078	0.00483992207035145	0.00100313479623824	0.000673274668084333	0.00015169808984242	5.54842e+08	0.000769978926892527	6.77674e+07	0.00298699123443694	4.27668e+09	0.000448877805486284	3.26977e+09	0.00112456175167031	0.00037000122562906	0.00131859499495006	6.19615e+09	0	9.21999e+09	4.89654e+09	3.09588e+09	0.000213614157347633	0.0228156913600259	0	0.0154095248729831	0.000783409600752695	0.00433915211970075	0.00064850489648445	0.0160746179797579	0	0.00706991358994501	0.00360470032511554	0	0.00192882168541398	0.000841156143762504	6.19176e+08
Diaphorobacter	0	0	0	0	0	0	0	0	0	0	0	0	2.62097e+08	0	0	0	0	0	0	0	0	0	0	0	0	0	0	0	0	0	0	0	0	0	0	0	0	0	0	0	0	0	0	0	0
Dichelobacter	0	0	0	0	0	0	0	0	0	0	0	0	0	0	0	0	0	0	0	0	0	0	0	0	0	0	0	0	0	0	0	0	0	0	0	0	0	7.75916e+09	0	0	0	0	0	0	0
Dichotomicrobium	1.35535e+08	0	3.88789e+08	0	0	0	4.62502e+08	0.000112220850634048	0	0	3.688e+08	0	0	0	0	0	0	0	0	2.72481e+08	0	0	0	0	0	7.37599e+08	0	0	0	4.05252e+09	0	0	0	0	0	0	0	0	0	0	3.688e+08	0	0	0	0
Dickeya	0	4.41345e+09	2.49953e+08	3.67755e+09	0	0	0	3.58089e+09	2.05864e+08	0	0	0	0	0	0	0	0	0	0	0	0	0	0	0	0	0	0	0	0	0	0	0.00361903080589637	0	3.67755e+09	2.31901e+09	0	1.11024e+07	0.000143235694335028	0	1.70128e+08	3.93146e+08	0	0	2.02112e+08	0
Dictyoglomus	0	0	0	0	0	0	0	0	1.63243e+08	0	0	0	0	0.00694444444444444	0	0	0	0	0	0	0	0	0	0	0	0	0	0	0	0	0.00196463654223969	0	0	3.09425e+08	0	0	0	5.58285e+09	0	0	0	0	0	0	0
Dietzia	1.94394e+08	0.000199501246882793	6.81203e+08	0	4.62502e+08	2.80552e+08	0	3.0681e+09	0	0	6.19176e+08	1.3871e+08	0.000324201653428432	1.35535e+09	0	0	9.97506e+09	0	0	0	0	0	0	0	0	0	1.3871e+08	4.05252e+09	0	0	0	0.000249376558603491	0	0.000132301382549448	1.15625e+08	0	3.64479e+07	7.67024e+08	0	1.74877e+09	9.28764e+08	0	4.05252e+09	5.42139e+08	0
Dokdonella	4.99906e+07	3.67755e+09	2.10819e+09	4.1834e+09	4.44097e+08	0.000143235694335028	3.08796e+07	1.70128e+08	1.31049e+08	0	0	1.41479e+09	7.4677e+09	4.14621e+08	0	0	3.67755e+09	0	4.1834e+09	0	0	0	0	0	0	0	0	0	0	0	0	7.3551e+09	0	0.000167336010709505	7.7717e+08	0	0	3.40255e+08	0	2.42575e+08	1.79503e+09	0	0.000186692554700919	8.29242e+08	0
Dolichospermum	0	3.09425e+08	0	0	0	0	0	0	0	0	0	0	0	0.000982318271119843	0	0	0	0	0	0	0	0	0	0	0	0	0	0	0	0	0	0	0	0	0	0	1.63243e+08	0	0	0	0	0	0	0	0
Dolosigranulum	6.81203e+08	0.000562280875835153	1.96563e+09	0	2.91583e+09	3.0681e+09	0	6.99506e+08	1.85753e+09	2.77421e+08	8.10504e+09	5.42139e+08	0	3.88789e+08	0	0	0	0	0	0	0	0	0	0	0	0	0	0.000139579029646586	0	9.97506e+09	0	0.000264602765098895	0	0	0	0	2.2128e+09	1.74877e+08	0	8.32263e+08	4.05252e+09	0	0	1.94394e+08	0
Dongia	0	0	1.11024e+07	0	0	0	0	6.06438e+08	0	0	0	1.65848e+09	0	0	0	0	0	0	0	0	0	0	0	0	0	0	0	0	0	0	0	0	0	7.16178e+09	0	0	1.44153e+09	1.41502e+09	0	0	0	0	0	2.49953e+08	0
Dorea	0.00219128998510556	0.0492706393544382	0.00192926045016077	0.0274117909781152	0.000501155759863137	0.447095435684647	0.000535986442528605	0.00779327936567033	0.0034595644666155	179513888888889	0.0351743477200683	0.220039292730845	0.00376226307267359	0.8734375	0.006590754378365	0	0.000310366232153942	1.4419e+08	0.000334970969182671	3.26486e+08	0.004149377593361	0	0	2.99789e+07	0	6.09607e+08	0	9.52472e+09	0	9.28275e+08	0.000218997072563229	0.00597454996896338	0	0.00703439035283609	0.000106107897039426	0.0311203319502075	0.000612759036418644	0.00140872706416249	0	0.451388888888889	0.0099975615703487	0.00294695481335953	0.00400038098866559	0.0609375	0
Duganella	0	0	0	0	0	5.2463e+08	0	1.3871e+08	8.10504e+09	0	0	0	0	0	0	0	0	0	7.67024e+08	0	0	0	0	0	0	0	0	0	0	0	3.46876e+08	0	0	0	0	0	0	1.3871e+08	0	0	2.79158e+09	0	9.97506e+09	2.72481e+08	0
Dyadobacter	0	0	1.02932e+08	1.70128e+08	3.93146e+08	8.08584e+06	0	2.82957e+09	0.000149354043760735	0	0	9.99813e+08	0	0	0	0	0	0	0	0	0	0	0	0	0	0	0	0	0	0	0	0	0	5.10383e+08	3.93146e+08	0	1.63184e+07	0	0	2.76414e+08	0.000220672610115632	0	7.3551e+09	6.32458e+08	0
Dyella	2.8838e+08	0	1.63243e+08	0.0020746887966805	1.42171e+09	0	2.39831e+08	0.0520833333333333	0.000121921482565228	0	4.76236e+09	0	0	0	0	0	0	0	0	0	0	0	0	0	0	0	0	0	0	0	0	0.000781598928092899	0	0.0020746887966805	9.952e+08	0	1.79873e+08	0.00347222222222222	0	0.00196463654223969	9.52472e+09	0	0	1.31926e+08	0
Dysgonomonas	0.000138502135848727	0.000529246628929081	0.000390927530886963	0.000505393192406161	0.000653230550137767	0.000424454104859583	0.00461987356135516	0.000486569858691439	0.00360113896488192	5.83183e+08	0.00149625935162095	0.000324252448242225	0.000297678110736257	0.000108687860028536	0.000897766805072382	2.55136e+09	7.67024e+09	0	8.74383e+08	6.19176e+08	2.77421e+08	0.000121575620035662	1.21981e+09	0.000139579029646586	1.55516e+09	0.000548628428927681	0	0.000132301382549448	8.09378e+08	0	0.000287938650843405	0.00260788193965054	0	0.000318275297639866	0.00115785888981765	4.57745e+09	0.00960447398281731	0.00100431271668623	0	0.000149683720243071	0.026783042394015	0	0.00403519216775815	0.000320282310935155	0
Echinicola	2.05864e+08	5.10383e+08	6.55243e+08	1.61717e+08	4.07961e+09	2.22324e+09	7.4677e+09	1.24386e+09	0.000264807132138759	0	0.000110326566637246	2.95147e+09	0	5.55121e+08	0	0	0	0	0	0	0	0	1.38207e+08	0	0	0	0	0	0	0	0	3.40255e+08	0	1.41502e+09	2.1214e+09	2.02112e+08	0.000186692554700919	2.21131e+09	0	9.99813e+08	0.000698734922035893	0	8.3668e+09	1.11024e+08	0
Ectothiorhodospira	0	0	2.84343e+08	0	0	0	0	0.00196463654223969	0	0	0	0	0	2.8838e+08	0	0	0	0	0	0	0	0	0	0	0	0	0	0	0	0	0	0.0020746887966805	0	0	0	0	0	0	0	0	3.09425e+08	0	0	0	0
Edwardsiella	1.4752e+09	1.74877e+08	1.23835e+09	8.32263e+08	0.000688928513535419	1.49088e+09	5.58316e+09	9.71972e+07	0.000399002493765586	0	0.000264602765098895	1.61876e+09	2.80552e+08	2.55136e+09	0	0	0	0	1.3871e+08	0	0	0	1.94394e+08	0	0	0	0	2.80552e+08	7.28959e+08	0	7.37599e+08	0.000131157402873571	0	9.70973e+08	0.000607878100178311	1.35535e+08	0.000139579029646586	9.71972e+07	0	8.17443e+08	0.000264602765098895	0	0.00014027606329256	1.45792e+09	0
Eggerthella	6.55243e+08	2.02146e+09	4.73235e+09	1.01056e+09	0.000896124262564409	2.07311e+09	0.000176538088092506	8.49841e+09	0.000809061488673139	2.10819e+08	0.000251004016064257	1.33229e+09	0	4.11728e+08	6.63498e+09	2.62097e+08	1.21288e+09	1.63184e+07	2.02112e+08	0	0	0	0	0	4.21638e+08	0	0	0	0	0	7.86291e+08	1.01073e+09	0	2.82957e+09	0.000261369576581286	6.91035e+08	0.000706152352370024	4.99906e+08	0	1.68655e+09	0.000794846050870147	0	0.000716178471675141	1.13225e+08	0
Ehrlichia	0	5.03117e+07	0.000263814274750576	0	0.000243842965130456	0.00785854616895874	4.76236e+09	0.015625	0	0	0.000310366232153942	8.65139e+08	0	0	0	0	0	0	0.00347222222222222	0	0	0	0	0	0	0	0	0	0	0	2.84343e+08	3.52182e+09	0	0.0190972222222222	0.000243842965130456	0	4.76236e+09	0.0171875	0	1.31926e+08	0.00100869025450031	0	0.000111656989727557	1.30594e+09	0
Eikenella	0	0	0	0	0	0	0	0	0	0	0	7.28959e+08	0	0	0	0	0	0	0	0	0	0	0	0	0	0	0	0	0	0	0	0	0	0	0	0	0	0	0	0	0	0	0	0	0
Elizabethkingia	0	0	0.000224031065641102	0	0	1.74967e+08	7.3551e+09	2.10819e+08	0	0	0	2.05864e+08	0	1.31049e+08	2.02146e+08	1.63184e+07	0	0	0	4.41345e+09	0	0	2.10819e+08	0	0	0	0	0	0	0	0	4.04225e+08	0	5.52828e+08	0	0	0	4.21638e+08	0	2.22049e+08	0.000214853541502542	0	3.40255e+08	3.93146e+08	0
Elstera	0	0	0	0.000982318271119843	0	0	0	2.63852e+08	0	0	0	0	0	0	0	0	0	0	0	0	0	0	0	7.75916e+09	0	0	0	0	0	0	0	0	0	0	0	0	0	0	0	0	0	0	0	0	0
Elusimicrobium	0.000486302480142649	4.06604e+08	0.000111663223717269	3.30471e+06	0.000149625935162095	1.36241e+08	0	2.31251e+08	2.80552e+08	3.28031e+09	0.000529246628929081	9.95759e+09	0	0	0	0	3.25283e+09	0	0	0	0	0	0	0	0	0	0	0	0	0	0.000810504133571081	2.7107e+09	0	2.52713e+09	0.00643391521197007	1.22616e+09	0.00238142488589006	4.62502e+08	0	3.64479e+07	6.13619e+09	0	0.000325270359126457	0.000207423918764125	0
Empedobacter	0	0	0	0	0	0	0	0	0	0	0	0	0	0	0	0	0	0	0	0	0	0	0	0	0	0	0	0	0	0	0	0	0	0	0	2.10819e+08	0	0	0	0	0	0	0	0	0
Emticicia	0.000487685930260912	0.0157170923379175	0.0014763310791504	0.034375	0.000835447738102605	5.80474e+09	0.00100869025450031	0.000116793794068029	0.00307056721750782	0	0.0186721991701245	6.39772e+09	1.00623e+09	0.000143898695318496	0.0173611111111111	0.000182882223847842	0.00294695481335953	0	0	0	0	0.000155183116076971	1.4419e+08	0.000111656989727557	3.26486e+08	0.00103734439834025	0	2.01247e+09	2.99789e+07	0	0.000243842965130456	0.031434184675835	0	0.059375	0.00086639024692122	9.23482e+08	0.00201738050900062	7.93044e+09	0	1.1427e+09	0.0892116182572614	0	0.000181122051106605	0.000251822716807368	0
Endozoicomonas	0	0	0	0	0	0	0	0	0	0	0	0	0	0	0	0	0	0	0	0	0	0	0	0	0	0	0	0	0	0	8.37474e+09	0	0	0	6.61507e+09	0	0	3.64479e+07	0	0	0	0	5.54842e+07	0	0
Enhydrobacter	0	0	0	0	4.1834e+09	0	0	0	0	0	2.02146e+08	0	0	0	0	0	0	0	0	0	0	0	0	0	0	0	0	0	0	0	0	9.99813e+08	0	0	0	0	0	0	0	1.31049e+08	0	0	0	0	0
Enhygromyxa	0	0	0	0	0	0	0	0	0.00103734439834025	0	0	0	0	0	0	0	0	0	0	0	0	0	0	0	0	0	0	0	0	0	0	0	0	0	7.75916e+09	0	0	0	0	0	0	0	0	0	0
Ensifer	0	0	6.61507e+09	1.15625e+08	5.61104e+09	1.45792e+09	0	7.37599e+08	0	0	0	0	0	0	1.94394e+08	4.98753e+09	0	0	2.31251e+08	0	0	0	0	0	0	0	0	0	0	0	0	4.08722e+08	0	1.15625e+08	0	0	0	0	0	0	1.3871e+08	0	2.7107e+08	2.79158e+09	0
Enteroactinococcus	0	0	0	0	0	1.02932e+08	0	1.31049e+08	0	0	0	0	0	0	0	0	0	0	0	0	0	0	0	0	0	0	0	0	0	0	0	2.10819e+08	0	0	0	0	0	0	0	0	0	0	0	0	0
Enterobacter	9.28275e+08	7.91556e+08	0.000698324022346369	8.65139e+08	0.000781598928092899	1.1427e+09	0.00311203319502075	1.9904e+09	5.03117e+08	0	0.00173611111111111	0.00103633260180444	0.00491159135559921	0.000666730164777598	0.003125	6.1885e+07	0	0	0	0	0	0	1.42171e+08	0	0	0.00173611111111111	0	0	4.76236e+09	0	3.09425e+08	0.000563323795087342	0	8.65139e+08	0.0101049575703439	2.12216e+09	0.016597510373444	7.10857e+08	0	0.000107924021488872	0.0694444444444444	0	0.00294695481335953	0.0001428707495952	0
Enterococcus	0.0166699742012304	0.000780471335311298	0.0912355515654809	0.00196818824627138	0.0136146777731756	0.00618476857827771	0.00206529190391584	0.00939599393207641	0.00322501893398213	0.00834819257578214	0.00129435714498698	0.0949137401596784	0.000874774988433531	0.0564089775561097	0.000486378672363337	0.00334060990937355	0.000127187921309989	0.000308607339243631	0.000641483576562523	0.000575268074922914	0.00023603171676194	0.000199359252367828	0.000328163214761153	5.96455e+09	0.00688928513535419	9.7585e+09	0.000167494835575903	0.000138020053730624	0.00653366583541147	1.22616e+09	0.00638354170801085	0.000983972009407281	0	0.00614876587307373	0.00837590317087763	0.000921998893601328	0.00163859315323382	0.00276462029039349	0	0.0440508996595883	0.00239083351178746	0	0.00201975825107209	0.0391521197007481	2.72481e+08
Enterorhabdus	0.0180304551539491	0.000512932106441184	0.0161498245362744	0.000100873482008494	0.0011092321459559	0.000577924086198491	0.000222360579916392	0.00194842070221474	0.000561872693391326	0.000896124262564409	0.000348281809738623	0.00604642951716833	0.00029494469786915	0.00393498087672845	0.000392123793059831	0.000251004016064257	2.22049e+08	0	0	1.70128e+09	6.55243e+08	0	2.1214e+09	3.84014e+09	0.000522739153162572	2.76414e+08	4.41345e+09	2.49953e+09	0.000514857310973816	0	0.0008785140562249	3.33073e+09	0	0.000110137373213356	6.29472e+09	4.0625e+09	0.00115829647538266	0.000610309332184516	0	0.00925995071316556	0.000189343682278537	0	0.000287446103855527	0.000845837010885555	0
Enterovibrio	0	0	0	0	0	0	0	0	0	0	0	0	0	9.28275e+08	0	0	0	0	0	0	0	0	0	0	0	0	0	0	0	0	0	0	0	0	0	0	0	0	0	0	0	0	0	0	0
Entomoplasma	8.41656e+09	7.28959e+08	7.67024e+08	0	3.49753e+08	9.28764e+08	1.10968e+09	0.000364726860106987	1.49088e+09	0	0	0	0	0	0	0	0	0	0	0	0	0	0	2.7107e+08	0	0	0	2.72481e+08	0	0	0	7.28959e+08	0	1.4752e+09	1.74877e+08	3.09588e+08	1.10968e+09	8.10504e+09	0	5.58316e+09	1.74955e+09	0	5.44962e+08	0.00016537672818681	0
Epilithonimonas	0	0	0	0	0	0	0	0	0	0	0	0	0	0	0	0	0	0	0	0	0	0	0	0	0	0	0	0	0	0	0	0	0	0	0	0	0	0	0	0	4.99906e+07	0	0	0	0
Epulopiscium	0.000837427422956677	2.93837e+08	0.0259336099585062	1.56389e+09	0.000155966210675132	0.00108523599386032	0.00694444444444444	0.00237746891002195	0.00884086444007859	0	0.0296875	0.00263011324958228	0	0.000543140906269398	1.4419e+08	0	1.63243e+08	0	1.42171e+08	0	0	0.00173611111111111	0	0	0.000238117915991999	0	3.09425e+08	0	0	0	0.000111656989727557	4.89729e+08	0	2.55909e+08	0.000160997378761427	4.19705e+09	0.0520833333333333	0.00152401853206535	0	0.000380988665587199	0.0359375	0	1.71504e+08	0.00124146492861577	0
Eremococcus	2.30107e+09	7.37599e+08	6.99506e+08	0	9.70973e+08	8.10504e+09	2.7107e+08	0.000251242253363855	3.88789e+08	0	2.72481e+08	6.61507e+09	2.31251e+08	0.00014027606329256	0	0	3.688e+08	0	3.09588e+08	0	0	0	5.58316e+09	0	0	0	0	0	2.80552e+08	0	8.43727e+09	0.000645399225520929	0	0.000157889848611498	8.73876e+09	0	2.7107e+08	0.00103288481938474	0	0.000249376558603491	4.08722e+08	0	3.46876e+09	0.00014027606329256	0
Erwinia	0	0	2.02146e+08	0	0	0.000112015532820551	0	4.41345e+09	0	0	2.10819e+08	0	0	0	2.05864e+08	0	0	0	0	2.02112e+08	0	0	0	0	0	0	0	0	0	0	0	0.00010877029286729	0	1.63184e+07	3.84014e+09	3.73385e+09	0	4.41345e+09	0	0	6.32458e+08	0	2.22049e+08	3.58089e+09	0
Erysipelothrix	0.024896265560166	4.12297e+09	0.00025155840431473	0.000227839600920952	0.121527777777778	0.00426725188978298	0.0343811394891945	0.00457186398704639	0.221875	9.28275e+08	2.77044e+09	0.00325884543761639	1.00933e+09	0.000893255917820456	4.89729e+08	0.0020746887966805	4.26514e+08	0	5.99578e+08	0.00347222222222222	0.00030480370641307	0.00294695481335953	0.000238117915991999	0.0015625	0.000216597561730305	3.95778e+08	0	1.29771e+08	0.000390799464046449	3.26486e+08	0.00933609958506224	4.976e+09	0	0.00011991557943208	0.0590277777777778	0.000548646671543526	0.0245579567779961	0.00290503857510239	0	0.000526022649916455	7.25593e+09	0	4.75827e+09	0.0012840553818669	0
Erythrobacter	0	0	1.3871e+08	0	2.7107e+08	0	0	0	0	0	0	2.80552e+08	0	0	0	0	0	0	0	0	0	0	0	0	0	0	0	0	0	0	0	0	0	4.05252e+09	1.35535e+08	0	0	0	0	0	0	0	3.64479e+07	0	0
Escherichia	1.81931e+09	1.63184e+08	8.0845e+08	0.00029870808752147	1.38207e+08	0.000529614264277518	0	0.000220653133274493	1.0541e+09	8.3668e+09	2.22049e+08	7.16178e+09	0	6.80511e+08	1.31049e+08	0	0	0	0	0	0	0	0	0	0	1.11024e+07	0	0	0	0	0	0.00521700249998368	0	0.000560077664102756	0.000160320198133652	0.000132403566069379	0	0.000147102088849662	0	4.1834e+09	6.21736e+09	0	2.05864e+08	3.40255e+08	0
Estrella	0	5.99578e+08	0	0	0.00294695481335953	0.0001428707495952	0	0.00012377003527446	1.31926e+08	0	0	5.58285e+09	0	0	0	0	0	0	0	0	4.76236e+09	0	0	0	0	1.4419e+08	0	0	0	0	0	0	0	0.000121921482565228	0	0	0.0046875	9.28275e+08	0	0.000155183116076971	7.20949e+08	0	1.63243e+08	0	0
Ethanoligenens	5.13229e+09	0.00255308802074891	0.000276490950342767	0.000921221595667467	0.000235217274667683	0.005785536159601	9.53684e+09	0.00985645299993385	8.55628e+09	0.000168331275951072	0.000160370894140631	0.00223971037169988	7.00719e+09	0.000353250605072819	0.000157889848611498	4.16131e+08	0.00020262603339277	2.7107e+08	0.000167494835575903	7.77578e+08	9.97506e+09	1.36241e+08	0.000231527419461533	0	0.000280552126585119	0	1.53405e+09	3.688e+08	1.74877e+08	0	1.3871e+09	0.00457934835467661	0	0.00254033833956786	0.000173011053267965	0.000698254364089776	0.000118529256290225	0.0041674935503076	0	0.00143081584558411	0.000896619089968072	0	0.000221279734464319	0.00011716727990039	0
Eubacterium	0.0219999434085057	0.389739377193637	0.0243175335013931	0.822226145290846	0.0869836905580204	0.483598117093263	0.016760129864654	0.855463520749665	0.0257587398301773	0.309747188999499	0.0202066053602933	0.0232717584732066	0.0104681578243845	0.0259979947118611	0.0143732743258856	0.000721541552304689	0.0187439324919722	0.000292998982795984	0.0208756289169388	0.000764856589389489	0.0129449838187702	0.00135135135135135	0.019578313253012	0.000417451238142608	0.0184774045692187	0.000400405964299022	0.000214360813482274	0.00100514234493026	0.00162929661284193	0.000701692547698775	0.00932344868566255	1033081920693	9.67449e+08	0.533100891517345	0.021033556208211	0.209473374521918	0.0245878483788	0.262173694779116	4.44097e+08	0.742784501897873	0.0115932451822619	2.72204e+09	0.00705303272544281	0.00984450931084392	1.30547e+09
Ewingella	0	0	0	0	0	0	0	0	0	0	0	0	0	0	0	0	0	0	0	0	0	0	0	0	0	0	0	0	0	0	0	0.000121921482565228	0	0	0.0015625	0	0	0	0	0	0	0	0	0	0
Exiguobacterium	2.7107e+08	0.000167494835575903	0.000104972998612024	0.000399002493765586	1.22616e+09	0.000562280875835153	9.25003e+07	0.00137470542026709	8.7475e+09	7.67024e+08	2.5816e+09	3.67241e+06	6.19176e+08	1.66453e+09	8.10504e+09	0	0	0	4.98753e+09	0	0	1.15625e+08	5.61104e+09	0	2.30107e+09	0	0	3.09588e+08	0	0	2.7107e+08	0.000279158059293172	0	0.000498753117206983	3.54225e+08	3.30753e+09	8.09378e+08	0.000504993827853215	0	4.60214e+09	0.00011801585838097	0	0.000105259899074332	1.10968e+09	0
Fabibacter	0	0	0	0	0	0	0	0	0	0	1.31049e+08	0	0	2.02112e+08	0	0	0	0	0	0	0	0	0	0	0	0	0	0	0	0	0	8.8269e+08	0	0	0	0	0	0	0	0	0	0	0	0	0
Facklamia	0.0196463654223969	0.000380988665587199	0.0046875	0.000154712544093075	2.24274e+09	0.000465549348230912	4.3257e+08	0.000223313979455114	2.44864e+09	0.004149377593361	8.53029e+08	0	5.3962e+09	0.0138888888888889	0.000121921482565228	0	9.52472e+09	0	6.1885e+07	1.31926e+08	0.000155183116076971	5.76759e+08	0	0	0.0020746887966805	0	5.03117e+07	1.19916e+08	0.00520833333333333	0	0.00491159135559921	0.0011429659967616	0	0.000154712544093075	3.95778e+08	0	1.15352e+09	0.000390799464046449	0	0.012448132780083	9.952e+08	0	1.19916e+08	0.00694444444444444	0
Faecalibacterium	0.0423118942183205	0.154164588528678	0.0171308835470493	0.382780975061189	0.0144531728761352	0.0567556952081697	0.0166020323366039	0.0755211928758802	0.00810990226811728	0.0194917388323843	0.0126745302003034	0.0117293591852701	0.136529421300049	0.0151527883570203	0.0111942381776562	0.000112748776286988	0.00379052369077307	5.85834e+09	0.0041674935503076	0.000100594083217901	0.00190775446077881	0.000411861614497529	0.000951109883872551	0.000556887331735202	0.000405713566222247	0.000826599795671961	4.0226e+09	0.00239098719403469	5.42139e+09	0.00223326447434537	0.000425723827704318	0.180847880299252	1.36241e+09	0.0276179136071972	0.000875284149378745	0.0471047020536416	0.0253568252394629	0.0178179698406124	0	0.00640747632171687	0.0048048048048048	8.32263e+08	0.0405252066785541	0.00036458855706963	0
Fangia	0	0	0	0	0	0	0	0	0	0	0	0	0	0	0	0	0	0	0	0	0	0	0	0	0	0	0	0	0	0	0	0.000110326566637246	0	0	0	0	0	0	0	0	0	0	0	1.38207e+08	0
Fastidiosipila	0.003125	6.1885e+07	1.31926e+08	0.000155183116076971	7.20949e+08	0.000167485484591335	3.26486e+08	0.00622406639004149	4.26514e+08	0	4.79662e+09	0.0295138888888889	0	0.00392927308447937	4.76236e+09	0	0.000154712544093075	0	0	0	0	0	0	0	5.03117e+07	0	0	0	0	0	0.003125	6.1885e+07	0	0.000775915580384854	7.20949e+08	5.58285e+09	1.63243e+09	0.0114107883817427	0	1.50935e+09	6.59536e+09	0	0.000426725188978298	0.00884086444007859	0
Ferribacterium	0	6.61507e+09	0	0	7.28959e+08	1.53405e+09	0	0	0	0	0	0	0	0	0	0	0	0	0	0	0	0	0	0	0	0	0	0	0	0	0	3.30753e+09	0	0	3.64479e+07	0	7.37599e+08	0	0	0	0	0	0	0	0
Ferrimonas	0	0	0	0	0	0	0	0	3.26369e+08	0	0	0	0	0	0	0	0	0	0	0	0	0	0	0	0	0	0	0	0	0	0	0	0	0	0	0	0	0	0	0	0	0	0	0	0
Ferrithrix	0	0	2.8838e+08	0	0	0	0	0	5.99578e+08	0	0	0	0	0.0015625	0	0	0	0	0	0	0	0	0	0	0	0	0	0	0	0	0	0	0	0	0	0	0	0	0	0	0	0	0	0.0015625	0
Ferritrophicum	0	0	0	2.30107e+09	7.37599e+08	3.49753e+08	0	1.3871e+08	0	0	0	3.88789e+08	0	4.08722e+08	0	0	0	0	0	0	0	0	0	0	0	0	0	0	0	0	0	0	0	1.53405e+09	0	0	0	5.54842e+07	0	0	0.00019541064150522	0	9.97506e+09	1.36241e+08	0
Ferrovum	1.11024e+07	0	1.02932e+08	0	0	0	0	0	0.000149354043760735	1.38207e+08	0.000132403566069379	4.99906e+08	0	4.21638e+08	4.1834e+09	0	0	0	0	0	0	3.26369e+08	0	0	0	0	0	0	0	0	0	7.16178e+09	0	3.40255e+08	0	2.02146e+08	1.63184e+07	4.04225e+08	0	1.38207e+09	0.000485479742254391	0	0	0	0
Ferruginibacter	0	0	4.89729e+08	0.00622406639004149	8.53029e+08	0	5.99578e+08	0.00520833333333333	0	0	0.000285741499190399	0	0	1.31926e+08	0.000155183116076971	0	0	0	0	0	0	0	0	0	0	0	0	0	0	0	0	0.000279142474318892	0	0.00311203319502075	5.68686e+08	0	1.19916e+08	0.0173611111111111	0	0.00196463654223969	0.001428707495952	0	6.1885e+07	5.27704e+08	0
Fervidicella	7.28959e+08	1.53405e+09	1.4752e+09	3.49753e+08	1.85753e+09	0	8.10504e+09	0	0.000307073865222489	0	9.97506e+09	9.53684e+08	0	0	2.80552e+08	7.28959e+08	1.53405e+09	0	0	0	0	0	0	0	0	0	0	0	0	0	0	7.67024e+08	0	3.49753e+08	3.09588e+08	2.77421e+08	0.000121575620035662	1.35535e+08	0	3.88789e+08	0	0	0	1.15625e+08	0
Fervidicola	0	0	1.31049e+08	0	0	0	3.73385e+09	2.76414e+08	0	0	0	0	0	0	0	2.05864e+08	0	0	0	0	0	0	0	0	4.99906e+07	0	0	0	0	0	0	0	0	0	0	0	0	1.38207e+08	0	0	7.3551e+09	0	0	1.11024e+07	0
Fervidobacterium	0	0	5.68686e+08	0	0	0.00173611111111111	0	0.0117878192534381	9.52472e+09	0	3.09425e+08	3.95778e+08	0	0	0	0	0	0	0	0	0	0	0	0	0	0	0	0	0	0	4.89729e+08	0.004149377593361	0	2.01247e+09	4.79662e+09	0	0.00030480370641307	0.00589390962671906	0	0	0.000278482579367535	0	0	1.73028e+09	0
Fibrella	0	0	0	0	0	1.35535e+08	0	5.83183e+08	4.98753e+09	0	0	2.31251e+08	0	0	0	0	0	0	0	0	0	0	0	0	0	0	0	0	0	0	0	1.74877e+08	0	0	0	0	0	0	0	0	3.30753e+09	0	0	0	0
Fibrisoma	0	0	0	0	0	0	0	0	0	0	0	0	0	0	0	0	0	0	0	0	0	0	0	0	0	0	0	0	0	0	0	0	0	0	0	0	4.41345e+09	0	0	0	0	0	0	0	0
Fibrobacter	0.000574372739473624	0.00313441771776153	0.00437092287029931	306076388888889	0.140575469397708	106385068762279	0.0013810839127536	0.35625	0.0369762980382449	0.000230870407822681	0.0774363749224084	0.000317217712283535	0	0.00309345330599559	0.766597510373444	1.13737e+09	0.000115716865984776	1.79873e+08	0.0364583333333333	0.00213362594489149	0.00196463654223969	0.000761977331174398	0.0421875	0.00092827526455845	0	0.0010862818125388	0	0	0	0.0020746887966805	2.13257e+09	0.000367275270299505	0	103125	0.00481589856132651	0.909626719056974	0.0928659872368797	0.8640625	0	1.71504e+08	0.0214928615766605	0	0.0533720410897722	0.000876614472464184	0
Filibacter	0	0	0	0	5.58316e+09	0	4.98753e+09	2.72481e+08	0	0	0	3.64479e+07	0	1.4752e+09	0	0	0	0	0	0	0	0	0	0	0	0	0	0	0	0	0	0	0	6.77674e+07	2.79158e+09	0	9.97506e+09	0	0	0	0	0	7.67024e+08	0	0
Filifactor	0.000132179293868839	0.000369865837736017	0.0106041371070122	0.000161702268807218	0.018845440903875	0.000657376741860901	0.00474404236540159	0.0014061643546823	0.0140562248995984	3.55278e+09	0.00773472749409153	0.000425109674178653	0.000137803380095748	0.00039183515141349	0.000111180289958196	2.93732e+09	5.45704e+09	3.73385e+09	5.25187e+09	0.000794421396416277	2.99944e+09	0.000367755222124154	6.95704e+09	0.00125502008032129	3.2197e+09	0.000393898159421328	6.17593e+08	3.91294e+09	2.09678e+09	5.66009e+08	5.87464e+09	0.000893337159996281	0	0.000453319180929636	0.0146967958337011	0.000104980316190714	0.010444248308326	0.000866467091116077	0	0.000255355810565957	0.0193726276588126	0	0.00039639737731246	0.00034858913135782	0
Filimonas	0	0	0	0	0	0	0	0	0	0	0	0	0	0	0	0	0	0	0	9.52472e+09	0	0	0	0	0	0	0	0	0	0	0	0	0	0	0	0	0	0	0	0	0	0	0	0	0
Filobacillus	0	0	0	0	0	0	0	4.62502e+08	0	0	0	0	0	0	0	0	0	0	0	0	0	0	0	0	0	0	0	0	0	0	0	0	0	0	0	0	0	1.15625e+08	0	0	7.67024e+08	0	0	3.09588e+08	0
Finegoldia	7.4677e+09	2.76414e+08	8.8269e+08	0	0.000147102088849662	0	0	2.22049e+08	0	0	3.40255e+08	0	0	9.79106e+08	2.02112e+08	0	0	0	0	7.3551e+09	0	0	0	0	0	0	0	0	0	0	3.73385e+09	2.76414e+08	0	0	0.000110326566637246	0	4.1834e+09	0	0	6.17593e+08	6.80511e+08	0	6.06438e+08	4.89553e+08	0
Fischerella	0	0	0	0.003125	0	0	0	0	0	0	0	0	0	0	0	0	0	0	0	0	0	0	0	0	0	0	0	0	0	0	0	0.00294695481335953	0	0	0	1.31926e+08	0	0	0	0	0.00103734439834025	0	0	0	0
Flagellimonas	0	3.88789e+08	4.98753e+09	0	0	0	0	0	0	0	0	0	0	0	0	0	0	0	0	0	0	0	0	0	0	0	0	0	0	1.35535e+08	0	1.94394e+08	0	0	3.30753e+09	0	0	3.64479e+07	0	0	1.74877e+08	0	0	0	0
Flammeovirga	8.8269e+08	2.49953e+08	0.000110326566637246	2.10819e+08	0.000502008032128514	5.55121e+08	0	6.17593e+08	0	3.93146e+08	4.04292e+07	1.95821e+09	0	0.000410723620342021	1.38207e+08	0	0	0	0	0	2.22049e+08	0	0	1.70128e+08	0	0	0	0	0	0	0	4.99906e+07	0	6.32458e+08	0	0	0	0	0	0	4.04292e+07	0	8.0845e+08	0	0
Flavihumibacter	0	0	6.1885e+07	1.31926e+08	0	0	0	0	0	0	0	1.19916e+08	0	0	0	0	0	0	0	7.75916e+09	0	0	0	0	0	0	0	0	0	0	0	0	0	0	7.75916e+09	0	0	0	0	0	1.50935e+09	0	0.00347222222222222	0.000121921482565228	0
Flavisolibacter	4.98753e+09	6.81203e+08	0	3.46876e+08	8.41656e+09	1.8224e+09	3.0681e+09	3.688e+09	3.49753e+08	0	0	0.000283676446749878	0	5.58316e+09	1.94394e+08	0	0	0	0	0	0	1.53405e+09	0	0	0	0	0	0	0	0	0	2.72481e+08	0	3.46876e+08	0	3.64479e+07	3.83512e+09	0	0	6.19176e+08	3.19034e+09	0	4.06604e+08	0.000223326447434537	0
Flavobacterium	3.67755e+09	0.000101193236918666	0.000794846050870147	9.99218e+08	0.00114588555468023	2.36744e+09	1.36102e+09	3.93146e+09	9.70301e+08	3.26369e+08	2.82957e+09	0.00149354043760735	1.10566e+09	0.00141230470474005	0	0	2.10819e+08	0	0	0	0	0	2.62097e+08	0	0	0	7.4677e+09	5.52828e+08	8.8269e+08	4.99906e+07	0	2.95147e+09	0	3.10868e+09	0.000680369548091384	1.02932e+08	3.91294e+09	1.44153e+09	0	3.26369e+09	7.88239e+09	0	1.9349e+09	0.000529614264277518	0
Flavonifractor	0.0049508014109784	0.000158311136792696	0.0567970204841713	0.000203307715599902	0.0123939258597588	0.000865187468167631	0.364107883817427	0.00060422874820864	0.00119238683645182	0.000197860706062932	0.265625	0.0349305047549378	0.0216110019646365	0.0101438232212592	0.128125	0.000773562720465375	2.90237e+09	0.000232774674115456	7.64206e+08	0.000502456453774006	1.63243e+08	0.020746887966805	1.56389e+09	4.52805e+09	0.000173877590176516	0.0173611111111111	0	0.00785854616895874	0.000714353747975998	0	0.00448666377869918	0.00100923349705343	0	0.000415266823352991	0.0277467619472979	0.000111005184595092	0.410788381742739	0.000858715679807102	5.03117e+07	0.00177475057559478	222222222222222	0	0.741650294695481	0.0243356510143823	0
Flectobacillus	3.30753e+09	0	2.80552e+08	0	3.83512e+09	1.4752e+09	1.74877e+08	6.19176e+08	0	0	0	2.79158e+09	0	0.000199501246882793	0	0	0	0	0	0	0	0	3.09588e+08	0	0	0	0	0	0	0	0	0	0	7.28959e+08	1.53405e+09	0	0	6.19176e+08	0	0.00020262603339277	4.06604e+08	0	3.88789e+08	4.98753e+09	0
Flexibacter	0.000251004016064257	5.55121e+08	0.00114588555468023	1.54398e+09	7.996e+09	0.000111391263779755	3.63863e+09	0.000110965333124457	1.81901e+09	7.4677e+09	2.76414e+08	0.00136817018271692	3.24939e+09	0.000956163577522801	1.0541e+09	0.000209170013386881	4.44097e+08	0	0	3.40255e+08	2.62097e+08	1.01073e+09	8.15922e+08	8.0845e+08	0.000112015532820551	0	0	2.49953e+08	0	0	0.000167336010709505	2.77561e+09	0	4.63195e+09	4.59345e+09	3.93146e+08	3.03219e+09	0.000104437960587725	0	0.000448062131282204	9.25987e+09	0	6.49878e+09	0.00136069432185937	0
Flexistipes	0	0	0	0	0	0	0	0	0	0	0	0	0	0	0	0	0	0	0	0	0	0	0	0	0	0	0	0	0	0	0	0	0	0	0	0	5.03117e+07	0	0	0	0	0	0	0	0
Flexithrix	2.80552e+08	1.45792e+09	7.67024e+08	7.37599e+08	1.39901e+09	2.16712e+09	2.77421e+08	0.000243151240071324	1.35535e+09	0	0	0.00029925187032419	0	0.000463054838923067	0	0	0	0	0	0	0	0	8.10504e+09	0	0	0	0	0	0	0	0	2.55136e+09	0	0	3.49753e+08	0	5.54842e+07	8.10504e+09	0	0	3.11031e+09	0	2.72481e+08	0.00016537672818681	0
Fluoribacter	0	0	0	0	0	0	0	0	0	0	0	0	0	0	0	0	0	0	0	0	0	0	0	0	0	0	0	0	0	0	0	2.05864e+08	0	0	0	0	0	0	0	0	0	0	0	0	0
Fodinicola	0	0	0.0020746887966805	0	0	0	0	0.000121921482565228	0	0	0	0	0	0	0	0	0	0	0	0	0	0	0	0	0	0	0	0	0	0	0	0	0	0	0	0	0	0	0	0	0	0	0	0	0
Fodinicurvata	0	7.37599e+08	0.000148645056590047	6.19176e+08	0	0.000121575620035662	8.13209e+08	5.58316e+09	0	0	5.44962e+08	0.000198452073824171	1.15625e+08	5.61104e+09	0	0	7.37599e+08	0	0	0	0	0	0	0	9.97506e+09	0	0	0	0	0	0	0	0	0.000312683817838457	5.54842e+07	4.05252e+09	9.48743e+08	0.000111663223717269	0	9.97506e+09	1.49865e+09	0	2.65938e+09	0.000196386488609584	0
Fontibacter	0	0	0	0	2.02112e+08	0	2.76414e+08	0	0	0	0	0	0	0	0	0	0	0	0	0	0	0	0	0	0	0	0	0	0	0	0	0	0	0	0	0	2.76414e+08	0	0	0	0	0	0	0	0
Francisella	0	0	0	0	0	0	0	0	0	0	0	7.75916e+09	0	0	0	0	0	0	0	0	0	0	0	0	0	0	0	0	0	0	0	0	0	0	0	0	0	0	0	0	0	0	0	0	0
Frankia	0	0	5.54842e+07	0	1.35535e+08	0	0	0	0	0	0	5.61104e+09	0	0	0	0	0	0	0	0	0	0	0	0	0	0	0	7.28959e+08	0	0	0	0	0	0	0	0	0	9.97506e+09	0	0	2.31251e+08	0	0	0	0
Frateuria	0	0	0	7.4677e+09	5.52828e+08	0	2.49953e+08	7.3551e+09	0	0	0	0	0	0	0	0	0	0	0	0	0	0	0	0	4.1834e+09	0	0	0	0	0	0	3.26369e+08	0	0	1.38207e+08	0	0	0	0	0	0	0	0	0	0
Frigoribacterium	0	0	0	0	0	0	0	0	0	0	0	5.58285e+09	1.63243e+08	0	0	0	0	0	0	0	0	0	0	0	0	0	0	0	0	0	0	0	0	0	0	0	0	0	0	0	0	0	0	0	0
Frischella	0	0	0	0	5.83183e+08	0	0	6.61507e+09	0	0	3.64479e+07	0	0	0	0	0	0	0	0	0	0	0	0	0	0	0	0	0	0	0	0	0.00125628140703518	0	0	3.30471e+06	0	5.44962e+08	0	0	0	0	0	0	0	0
Fructobacillus	6.06337e+08	0.000186692554700919	1.65848e+09	0.000176538088092506	1.49972e+09	7.3551e+09	4.21638e+08	0.000585676037483266	2.22049e+08	7.16178e+09	1.02932e+09	0	1.17944e+09	5.66009e+08	0	0	0	0	0	0	0	0	0	0	0.000143235694335028	0	0	0	0	0	4.04225e+08	0.000634754685983123	0	0.00110336305057816	1.74967e+08	3.67755e+09	1.0541e+09	0.000292838018741633	0	0.000823605242426413	2.47037e+09	0	2.22783e+09	2.6279e+09	0
Fuchsiella	0.0121527777777778	0.000792489636673982	0.00392927308447937	0.000380988665587199	0.0203125	0.00030942508818615	9.23482e+08	0.00558659217877095	2.30704e+09	0	2.93837e+08	0.0238589211618257	0	8.55299e+09	0	0	0	0	4.76236e+09	0	0	1.31926e+08	0	0	0	0	0	0	1.00623e+09	0	0.00173611111111111	0.000365764447695684	0	0.000238117915991999	0.009375	0.000154712544093075	6.5963e+08	0.000310366232153942	0	0.000781598928092899	1.79567e+09	0	1.27954e+09	2.51558e+08	0
Fucophilus	0	0	1.16637e+09	0	0	0	0	0.000112220850634048	0	0	7.37599e+08	5.2463e+08	3.09588e+08	2.77421e+08	0	0	0	0	0	0	0	0	0	0	0	0	0	0	0	0	0	0	0	4.98753e+09	0	0	2.31251e+08	5.61104e+09	0	0	7.37599e+08	0	0	0	0
Fulvimarina	0	0	0	0	0	0	0	0	0	0	0	4.04292e+07	0	0	0	0	0	0	0	0	0	0	0	0	0	0	0	0	0	0	0	0	0	0	0	0	0	0	0	0	0	0	0	0	0
Fulvivirga	0	0	0.0015625	0	2.63852e+08	0.000155183116076971	0	0.000111656989727557	0	0	0	0	0	0	0	0	0	0	0	0	0	1.4419e+08	0	0	0	0	0	0	0	6.09607e+08	0	0	0	3.09425e+08	1.31926e+08	0	0	0.000167485484591335	0	0	1.42171e+08	0	1.19916e+08	0	0
Fusibacter	0	9.97506e+09	5.44962e+08	0.000264602765098895	4.62502e+08	0.000336662551902143	2.18688e+09	5.36917e+09	2.2128e+09	0	0	8.32263e+08	0	5.42139e+08	0	3.88789e+08	9.97506e+09	0	0	0	0	7.28959e+08	0	0	0	0	0	0	0	0	0	0.00029925187032419	0	0.000264602765098895	9.25003e+07	0	2.55136e+09	5.36917e+09	0	1.74877e+08	0.000334354973530231	0	0.000486302480142649	2.57516e+09	0
Fusobacterium	7.49859e+08	0.000183877611062077	2.95147e+09	4.1834e+09	1.11024e+08	0.000214853541502542	4.11728e+08	1.8714e+09	6.55243e+08	2.02146e+08	6.52737e+08	1.21267e+09	0.000261369576581286	6.91035e+08	0.000132403566069379	0	0	0	0	0	0	0	0	0	2.02146e+08	0	2.02112e+08	3.73385e+09	0	0	0	0.355435422182995	0	0.000167336010709505	0.000138780331829325	3.58089e+09	6.17593e+08	2.04153e+09	0	6.06438e+08	2.93732e+09	0	7.4677e+09	8.29242e+08	0
Gaetbulibacter	0.0015625	6.1885e+07	0	0.000387957790192427	0	0	0	0	7.10857e+08	0	0	0.00520833333333333	0	0	0	0	0	0	0	0	0	0	0	2.84343e+08	0	0	0	0	0	0	0	0.00012377003527446	0	0	2.8838e+08	0	1.63243e+08	0.0020746887966805	0	2.01247e+09	0	0	0.000121921482565228	0.000982318271119843	0
Gaiella	1.36241e+08	0	1.15625e+08	2.80552e+08	0	0	0	1.74877e+08	6.19176e+08	0	0	0	0	0	0	0	0	0	0	0	0	0	0	0	1.3871e+08	0	0	0	0	0	0	0	0	0	0	0	0	0	0	0	0	0	0	0	0
Galbibacter	0	0	0	0	0	1.70128e+08	0	0	0	0	0	0	0	0	0	0	0	0	0	0	0	0	0	0	0	0	0	0	0	0	0	0	0	0	0	0	1.31049e+08	0	0	0	0	0	0	0	0
Gallaecimonas	0	0	0	0	3.26486e+08	0.0020746887966805	2.84343e+08	5.03117e+07	1.79873e+08	0	0.000121921482565228	0	0	0.0046875	0	0	0	0	0	0	0	0	0	0	0.00173611111111111	0	0	0	0	0	2.63852e+08	7.75916e+09	0	0	3.26486e+08	0.00103734439834025	0	0	0	0	0.00030480370641307	0	0	0.0015625	0
Gallibacterium	0	0.00014027606329256	7.28959e+08	1.53405e+09	3.688e+08	0	0	2.77421e+08	0	0	5.58316e+09	3.88789e+08	0	1.36241e+08	0	0	0	0	0	0	0	0	2.77421e+08	0	0	0	0	0	0	0	2.31251e+08	0.000617214678487263	0	0	4.42559e+09	1.74877e+08	0	0	0	0	5.58316e+09	0	9.97506e+09	2.72481e+08	0
Gallicola	0	0	3.08796e+07	0	0	8.08584e+06	0	0	3.73385e+09	0	0	0	0	0	0	0	0	0	0	0	0	0	0	0	0	0	0	0	0	0	0	0	0	0	0	0	3.26369e+08	0	0	0	0	0	0	0	0
Gallionella	0	0	0	0	0	0	0	0	0	0	0	0	0	0	0	0	5.58285e+09	0	0	0	0	0	0	0	0	0	0	0	0	0	0	0	0	0	0	0	0	0	0	0	0	0	0	0	0
Gangjinia	0	0	0	0	0	1.3871e+08	0	0	0	0	0	0	0	0	0	0	0	0	0	0	0	0	0	0	0	0	0	0	0	0	0	0	0	0	0	0	4.05252e+09	0	0	0	0	0	0	0	0
Garciella	0	0	2.62097e+08	0	3.26369e+08	0	0.00029870808752147	8.29242e+08	0	0	0	0	0	0	0	0	0	0	0	0	0	0	0	0	0	0	0	0	0	0	0	6.80511e+08	0	2.83004e+09	1.95821e+09	0	7.4677e+09	2.76414e+08	0	1.24977e+09	7.3551e+09	0	0.000167336010709505	5.55121e+08	0
Gardnerella	0	0	0	0	0	0	0	0	0	0	0	0	0	0	0	0	0	0	0	0	0	0	0	0	0	0	0	0	0	0.000111656989727557	0	0	0	0	0	0.00173611111111111	0.000182882223847842	0	0	0	0	0	7.75916e+09	1.4419e+08	0
Geitlerinema	0	3.49753e+08	0	0	0.000121575620035662	0	0	1.94394e+09	9.97506e+09	0	6.61507e+09	0	0	7.28959e+08	0	0	0	0	0	0	0	0	0	0	0	0	0	0	0	0	0	0	0	1.24839e+08	8.10504e+09	0	0	0	0	4.08722e+08	3.30753e+09	0	0	3.64479e+07	0
Gelidibacter	0	0	0	0	0	0	8.8269e+08	0	0	0	0	0	0	0	0	0	0	0	0	0	0	0	0	0	0	0	0	0	0	0	0	0	0	0	0	0	0	0	0	0	0	0	0	0	0
Gelria	4.26514e+08	0	5.3962e+09	0	0.000121921482565228	0.00491159135559921	9.52472e+09	0.0109375	9.28275e+08	0	0.000155183116076971	8.65139e+08	0	0	0.00103734439834025	0	0	0	0.00694444444444444	0	0	0	0	0	0	0	0	0	0	0	1.42171e+08	0	0	0.00694444444444444	0.000243842965130456	0	0	0.009375	0	3.95778e+08	0.000310366232153942	0	0.000446627958910228	9.79458e+08	0
Gemella	6.19176e+08	4.16131e+08	0.000445777273464095	0	5.58316e+09	5.83183e+08	4.98753e+09	1.36241e+09	0.000297678110736257	0	0.00014027606329256	3.64479e+08	7.67024e+08	1.4752e+09	1.74877e+08	0	0	0	0	0	0	0	2.72481e+08	0	0	0	0	7.67024e+08	7.37599e+08	0	0	5.54842e+07	0	5.42139e+08	5.58316e+09	0	0.000249376558603491	8.17443e+08	0	2.31251e+08	8.41656e+09	0	0	1.4752e+09	0
Geminicoccus	0	0	0	0	0	0	0	0	0	0	0	1.02932e+08	0	0	0	0	0	0	0	0	0	0	0	0	0	0	0	0	0	0	0	0	0	0	0	0	3.67755e+09	0	0	0	0	0	0	1.31049e+08	0
Gemmata	1.19916e+08	0.00173611111111111	0	0	0	0	6.1885e+07	3.95778e+08	0	1.4419e+08	0	6.52972e+08	0.00311203319502075	0	0	0	0	0	0.000982318271119843	0	0	0	0	0	4.3257e+08	0	1.63243e+08	0	1.42171e+08	0	0	0	0	0	4.76236e+09	0	0	7.91556e+08	0	0	0	0	0	0	0
Gemmatimonas	8.10504e+09	4.06604e+08	0.000279158059293172	1.36076e+09	0.00029925187032419	2.72481e+08	0	8.09378e+08	0.000112220850634048	7.28959e+08	2.30107e+09	7.37599e+08	0	4.33423e+09	2.77421e+08	0	0	0	3.88789e+08	0	0	6.61507e+09	0	0	0	0	7.37599e+08	3.49753e+08	6.19176e+08	0	0.000121575620035662	1.35535e+08	0	1.55516e+09	0.00084788029925187	0	0.000529205530197791	6.93752e+08	0	6.56063e+09	0.000115053614984583	0	8.74383e+08	1.85753e+09	0
Gemmiger	0.098573668882085	0.00225830348060678	0.0227734133639333	0.00332437667937262	0.0596866725507502	0.000480667875363663	0.00698627844712182	0.000872650726542793	0.0164362959249445	0.00058877175213121	0.00437398136081688	0.00195131284433005	0.00302410388686294	0.00367817442444893	7.47816e+08	3.73385e+09	5.52828e+08	4.41345e+09	2.74948e+09	0.000367755222124154	6.32458e+08	0.000627510040160643	1.66536e+08	0.000286471388670057	2.05864e+09	2.55191e+09	2.62097e+08	0.000129373428314992	1.63184e+08	2.42535e+09	0.000186692554700919	0.000181051258237141	0	0.000222458289070799	0.00228008237716976	0.000299363325884387	0.0168591030789826	0.000119906206700536	0	0.000791548037393182	0.000107180406741137	0	0.00012735196849757	8.64877e+09	0
Geoalkalibacter	0	0	0	0	0	0	7.75916e+09	4.3257e+08	0	0	0	0	0	0	0	0	0	0	0	0	0	0	0	0	0	0	0	0	0	0	0	0	0	0	0	0	0	1.4419e+08	0	0	0	0	1.00623e+09	0	0
Geobacillus	0.000111663223717269	3.88789e+08	0.00154613466334165	5.44962e+08	0.000297678110736257	1.15625e+09	0.000420828189877679	0.00010205420536222	8.43727e+09	1.1064e+09	5.2463e+08	6.81093e+09	6.93552e+08	0.00020262603339277	2.7107e+09	2.79158e+09	0	0	2.72481e+08	0	0	5.61104e+09	0	7.67024e+08	7.37599e+08	0	3.09588e+08	4.16131e+08	0.000162100826714216	0	2.79158e+09	3.88789e+09	0	5.0409e+09	0.000562280875835153	2.54376e+09	0.000533049040511727	5.46719e+09	0	2.5816e+09	6.12068e+09	0	5.40971e+09	0.000567352893499757	0
Geobacter	0.000176538088092506	1.74967e+08	0.0111797587525743	1.26492e+09	0.000920348058902276	0.000134339361210786	0.00060875170092387	4.63195e+09	6.80511e+08	0	0	0.000287204391616243	4.04225e+08	0.000336046598461653	2.07311e+09	0.000308941654161885	2.99944e+09	0	1.89737e+09	0	0	7.16178e+09	2.05864e+08	0	5.24194e+08	4.04292e+07	0	0	0	0	0	2.49953e+09	0	8.85441e+09	0.000585676037483266	4.44097e+08	0.000358089235837571	0.000102932124498463	0	0	0.000256725396812562	0	4.04225e+09	0.000896124262564409	0
Geodermatophilus	0	0	0	2.63852e+08	0	0	0	0	0	0	0	0	0	0	0	0	0	0	0	0	0	0	0	0	0	0	0	0	0	0	0	0	0	0	0	0	0	0	0	0	0	0	0	0	0
Geopsychrobacter	0	0	0	0	2.80552e+08	0	0	0	0	0	0	8.10504e+09	0	0	0	0	0	0	0	0	0	0	0	0	0	0	0	0	0	0	0	0	0	0	0	0	0	0	0	0	0	0	0	0	0
Geosporobacter	3.67755e+09	4.21638e+08	0.000251004016064257	2.77561e+09	0.000107426770751271	6.17593e+08	5.10383e+08	1.83468e+09	4.04292e+07	0	4.04225e+08	0.000261369576581286	2.76414e+08	8.8269e+08	0	0	0	0	0	3.58089e+09	0	0	0	0	0	0	0	1.38207e+08	0	4.99906e+07	0.000220653133274493	1.47573e+09	0	1.22127e+09	0.000179044617918785	0	6.80511e+08	1.57258e+09	0	9.79106e+08	0.000123288612578672	0	1.79669e+09	0.00127990113867067	0
Geothermobacter	0	0	0	0	0.000111656989727557	0	0	0	0	0	0	0	0.00196463654223969	0	0	0	0	0	0	0	0	0	0	0	0	0	0	0	0	0	0	0	0	0	0	0	0	0	0	0	0.00173611111111111	0	0	0	0
Geothermobacterium	0	0	0	0	0	7.37599e+08	0	0	5.54842e+07	4.05252e+09	0	0	0	0	0	0	0	0	0	0	0	0	0	0	0	0	0	0	0	0	0	0	0	3.64479e+07	0	0	0	0	0	0	1.35535e+08	0	0	9.97506e+09	0
Geothrix	0	0	0	0	1.70128e+08	0	0	1.63184e+07	0	0	0	8.8269e+08	0	0	0	0	0	0	0	0	0	0	0	0	0	0	0	0	0	0	0	0	0	0	5.10383e+08	0	0	0	0	3.73385e+09	4.14621e+08	0	0	0	0
Geotoga	0	0	0	3.26486e+08	0.004149377593361	2.84343e+08	0	0	0	0	0.00196463654223969	0	0	3.09425e+08	0	0	0	0	0	0	0	0	0	0	0	0	0	0	0	0	0	0	0	0	0	0	0	1.19916e+08	0	0	0.00491159135559921	0	0.0015625	3.09425e+08	0
Geovibrio	5.61104e+09	0	0	0	0	3.09588e+08	0	0	0	0	0	0	0	0	0	0	0	0	0	0	0	0	4.05252e+09	0	0	0	0	0	0	0	0	0	0	0	0	0	4.16131e+08	0	0	0	0	0	0	0	0
Gibbsiella	0	0	0	0	0	0	0	0	0	0	0	0	0	0	0	0	0	0	0	0	0	0	0	0	0	0	0	0	0	0	0	3.08796e+07	0	0	0	0	0	0	0	0	0	0	0	0	0
Giesbergeria	0	0	0	0	0	0	0	0	0	0	0	0	0	0	0	0	0	0	0	0	0	0	0	0	0	0	0	0	0	0	0	0	0	0	0	0	0	0	0	0	0.0015625	0	1.31926e+08	0	0
Gilliamella	0	0	0	0	0	0	0	0	0	0	0	0	0	0	0	0	0	0	0	0	0	0	0	0	0	0	0	0	0	0	0	1.1064e+09	0	0	0	0	0	0	0	0	0	0	0	0	0
Gilvibacter	0	0	0	1.63184e+07	4.04225e+08	0	0	0	0	0	0	0	0	3.58089e+09	0	0	0	0	0	0	0	0	0	0	0	0	0	0	0	0	0	0	0	0	0	0	0	8.8269e+08	0	0	2.10819e+08	0	0	0	0
Gilvimarinus	0	0	0	0	0	6.09607e+08	0	0	0	0	0	0	0	0	0	0	0	0	0	0	0	0	0	0	0	0	0	0	0	0	0	1.13737e+09	0	0	0	0	0	0	0	0	0	0	0	0	0
Glaciecola	0	0	0	0	0	0	0	0	0	0	1.15625e+08	0	0	0	0	0	0	0	0	0	0	0	0	0	0	0	0	0	0	0	0	9.28764e+08	0	0	0	0	0	0	0	0	0	0	0	0	0
Glaciimonas	0	1.63184e+07	0	0	0	0	0	0	2.10819e+08	0	0	0	0	0	0	0	0	0	0	0	0	0	0	0	0	0	0	0	0	0	2.02146e+08	1.63184e+07	0	0	0	0	2.49953e+08	0	0	0	0	0	0	0	0
Globicatella	0.000100623361725892	0.000449683422870299	0.0225694444444444	0.00164594001463058	0.0520628683693517	0.000904848080769597	0.003125	0.000773562720465375	3.16622e+09	0.000620732464307883	3.31637e+09	0.00195399732023225	1.95892e+09	0.029045643153527	4.26514e+08	0	1.79873e+08	0	0	0	0.000190494332793599	0	0.000154712544093075	5.27704e+08	0.000310366232153942	0	0.000223313979455114	1.79567e+09	0.0020746887966805	5.68686e+08	0	0.00023983115886416	0	0.00091441111923921	0.012770137524558	0.000238117915991999	0.0234375	0.00037131010582338	0	0.00287088764742396	5.76759e+08	0	8.16215e+08	0.00311203319502075	0
Gloeothece	2.77421e+08	8.10504e+09	1.62642e+09	8.37474e+09	5.83183e+08	0.000399002493765586	4.08722e+08	0.000595356221472514	1.15625e+08	0	3.64479e+07	0	0	5.2463e+08	0	0	0	0	5.58316e+09	0	0	0	0	0	0	0	0	0	0	0	0	4.05252e+09	0	0.000223326447434537	3.88789e+08	0	8.17443e+08	0.000132301382549448	0	5.61104e+09	3.28031e+09	0	0	1.04926e+09	0
Gluconacetobacter	0	0	0	0	0	0	0	4.1834e+09	0	0	0	0	0	0	0	2.02112e+08	0	0	0	0	0	0	0	0	0	0	0	0	0	0	0	0	0	0	0	0	2.10819e+08	0	0	0	1.02932e+08	0	0	0	0
Gluconobacter	0	0	0	0	0	0	0	0	0	0	0	0	0	0	0	0	0	0	0	0	0	0	0	0	0	0	0	0	0	0	0	0	0	0	0	0	0	0	0	0	0	0	1.42171e+08	0	0
Glycomyces	0	0	3.88789e+08	0	0	0	0	0	0	0	0	0	0	0	0	0	0	0	0	0	0	0	0	0	0	0	0	0	0	0	0	0	0	0	0	0	0	0	0	0	0	0	0	0	0
Gordonia	1.38207e+09	0.000132403566069379	7.49859e+08	0.000257428655486908	4.21638e+09	0.00305388219544846	1.11024e+07	0.000143235694335028	0	1.70128e+08	5.24194e+08	7.68155e+09	0	0	0	0	0	0	0	0	0	0	0	0	0	0	0	0	0	0	1.38207e+08	0.000308941654161885	0	0.000441306266548985	2.95147e+09	0	1.44332e+09	0.000286471388670057	0	0	3.93146e+08	0	1.63184e+07	2.02112e+08	0
Gordonibacter	0.012770137524558	0.000428612248785599	0.0390625	0.00024754007054892	3.0343e+09	0.00178460583488516	2.01866e+09	0.0020656543099598	0.000186096927115302	0.00103734439834025	8.53029e+08	0.000105654529812187	3.59747e+09	0.046875	0.000487685930260912	0	0	0	0	0	0	0	0	0	0	2.84343e+08	0	0	0	0	0.00392927308447937	0.000428612248785599	0	0.000587907667553685	9.23482e+08	7.75916e+09	4.18151e+09	0.00117239839213935	0	0.012448132780083	2.84343e+09	0	0.000221843821949348	0.0208333333333333	0
Gracilibacillus	1.94394e+08	0.000498753117206983	5.44962e+08	0.000330753456373619	3.23751e+09	0.00014027606329256	7.28959e+08	0.000260788193965054	4.0568e+09	0	4.95341e+09	2.35808e+09	0	2.03302e+09	2.79158e+09	0	9.97506e+09	0	0.000132301382549448	0	0	0	1.53405e+09	0	0	0	0	0	0	0	0	0.000698254364089776	0	0	4.62502e+08	0	3.28031e+09	5.36917e+09	0	2.09852e+09	9.28764e+08	0	0.000324201653428432	5.42139e+08	0
Gracilibacter	0.000224957820408673	0.00172844954398352	0.000366825483830164	0.00230087014725569	6.43941e+09	0.00358089235837571	9.26389e+09	0.000321541220223412	5.37299e+09	7.07511e+09	6.201e+09	6.87182e+08	0.000112015532820551	4.42263e+09	0.000926824962485656	9.99813e+08	3.67755e+09	0	0.00121318607764391	3.33073e+08	0	4.11728e+08	8.50638e+08	0	1.01073e+09	3.26369e+08	0	0.000373385109401837	1.38207e+09	4.41345e+09	6.24883e+09	0.0132391879964696	0	0.010123828647925	0.000434104877962127	0.000751987395258898	6.89645e+09	0.000372579509147763	0	0.000218317660281549	0.000548299293085554	0	0.00840116496154133	0.000165848480827916	0
Gracilimonas	0.0234375	0.00148524042329352	4.48548e+09	0.00341402855369336	0.000408057329892002	0.00770433229120143	4.40756e+09	0.12344398340249	8.9568e+09	2.01247e+09	0.000263814274750576	0.217013888888889	0.00121921482565228	0.191552062868369	0.000380988665587199	0.00625	9.28275e+08	0	0.000155183116076971	5.76759e+08	0.000111656989727557	0	0.004149377593361	9.952e+08	2.01247e+09	1.19916e+08	0	0.000243842965130456	0.000982318271119843	0	0.0078125	0.00074262021164676	0	0.00310366232153942	4.18151e+09	0.000223313979455114	0.00012569704726209	0.0311203319502075	0	0.000216340227710668	0.000347755180353031	0	0.00268227261643502	0.0304518664047151	0
Gramella	0	0	0	0	0	0	0	0	0	0	0	0	0	0	0	0	0	0	0	0	0	0	0	0	0	0	0	0	0	0	0	0	0	0	0	0	0	0	0	0	4.05252e+09	0	0	0	0
Granulicatella	0	0	1.11024e+07	0	0	0	0	0	0	0	0	0	4.41345e+09	2.49953e+08	3.67755e+09	0	0	0	0	0	0	0	0	0	2.02112e+08	0	0	0	0	0	0	4.1834e+09	0	0	1.02932e+08	0	0	2.02146e+08	0	2.02112e+08	0	0	4.41345e+09	0	0
Granulicella	0	0.000155183116076971	0	0	0	0	0	2.51558e+08	0	0	0	0	0	0	0	0	0	0	0	0	0	0	0	0	0	0	0	0	0	0	0	0	0	0	0	0	0	0	0	0.00347222222222222	0	0	9.52472e+09	0	0
Granulosicoccus	0	0	3.64479e+07	0	0	6.99506e+08	6.19176e+08	5.54842e+07	0	2.7107e+08	0	3.88789e+08	0	0	0	0	0	0	0	0	0	0	0	0	0	0	0	0	0	0	0	5.61104e+09	0	0	0	0	0	1.3871e+08	0	0	0.000111663223717269	0	4.98753e+09	0	0
Grimontella	0	0	0	0	0	0	0	0	0	0	0	0	0	0	0	0	0	0	0	0	0	0	0	0	0	0	0	0	0	0	0	0	0	0	1.31049e+08	0	0	0	0	0	0	0	0	0	0
Grimontia	0	0	0	0	0	0	0	0	0	0	0	0	0	0	0	0	0	0	0	0	0	0	0	0	0	0	0	0	0	0	0	0	0	0.00103734439834025	0	0	0	0	0	0	0	0	0	0	0
Guggenheimella	6.56063e+09	0.000199426265973277	8.85119e+09	8.9187e+09	0.000204328039379586	6.38068e+09	0.000364726860106987	0.000215500299531863	0.000669979342303612	1.36076e+09	0.00214463840399002	5.44962e+09	6.61507e+09	1.96563e+09	0.000196386488609584	2.18688e+09	1.53405e+09	1.4752e+09	0	0	2.77421e+08	0	8.13209e+08	0.000167494835575903	2.13834e+08	0	0	0.000198452073824171	0	0	2.18688e+09	0.000161075060978416	0	1.74877e+09	6.50135e+09	1.66453e+09	0.00186415950721349	2.84623e+09	0	4.47107e+09	0.00159600997506234	0	0.000826883640934048	2.54376e+09	0
Gulbenkiania	2.05864e+08	3.40255e+08	9.1734e+08	4.04292e+07	3.26369e+08	2.42535e+09	0	2.48773e+09	4.41345e+09	0	0	0	0	0	0	0	0	0	0	0	0	0	0	0	0	0	0	0	0	0	0	0	0	0	0	4.04225e+08	0.000112015532820551	1.38207e+08	0	0	0	0	0	0	0
Haemophilus	1.63243e+08	0.00311203319502075	0	1.00623e+09	5.99578e+08	0.00520833333333333	0	0.00196463654223969	0	0.0015625	3.09425e+08	7.91556e+08	0.000155183116076971	1.4419e+08	0	0	0	0	0	5.99578e+08	0.00173611111111111	0	0	0	0	0	0	7.75916e+09	0	0	3.26486e+08	101867219917012	0	5.03117e+07	0.00139102072141213	0	0	0.00491159135559921	0	0	0.000154712544093075	0	0	8.65139e+08	0
Haererehalobacter	0	0	0	0	0	0	0	0	0	0	0	0	0	0	0	0	0	0	0	0	0	0	0	0	0	0	0	0	0	0	0	0	0	0	0	0	0	0	0	0	3.30753e+09	0	0	0	0
Hahella	0	0	0	0	0	0	8.8269e+08	0	0	0	0	0	0	0	0	0	0	0	0	0	0	0	0	0	0	0	0	0	0	0	0	2.02146e+08	0	0	0	0	0	4.99906e+07	0	0	4.1834e+09	0	0	0	0
Halanaerobacter	0	0	0	0.00173611111111111	0.000121921482565228	0	0	0	3.09425e+08	0	0.000155183116076971	2.8838e+08	0	1.63243e+08	0	0	0	0	0	0	0	0	0	0	0	0	0	0	1.63243e+08	0	0	1.00623e+09	0	0	0.000121921482565228	0	9.52472e+09	0.0015625	0	5.27704e+08	0	0	0.000167485484591335	3.26486e+08	0
Halanaerobaculum	0	0	0	0	0	0	0	0	0	0	0	0	0	0	0	0	0	0	0	0	0	0	0	0	0	0	0	0	0	0	0	0	0	0	0	0	0	0	0	0	8.41656e+09	0	0	0	0
Halanaerobium	0	0	3.73385e+09	0	8.8269e+08	4.99906e+07	0	8.43277e+08	8.3668e+09	0	0	0	0	3.93146e+08	0	0	0	0	1.38207e+08	0	0	0	0	0	0	0	0	0	0	0	0	0	0	0	8.8269e+08	0	3.67755e+09	4.21638e+08	0	1.11024e+07	0.000107426770751271	0	0	1.31049e+08	0
Halarsenatibacter	0	0.00694444444444444	6.09607e+08	0	0	0	0	5.27704e+08	7.75916e+09	0	0	0	0	5.68686e+08	0	0	0	0	0	0	0	0	0	0	0	0	0	0	0	0	5.99578e+08	0	0	0	0	0	3.09425e+08	0	0	0	0	0	0	0	0
Haliea	0	0	0	0	0	0	0	0	0	0	0	0	0	0	0	0	0	0	0	0	0	0	0	0	0	0	0	0	0	0	0	0	0	0	0	0	0	0	0	0	7.67024e+08	0	0	0	0
Halioglobus	0	0	0	0	0	0	0	0	7.16178e+09	0	0	0	0	0	0	0	0	0	0	0	0	0	0	0	0	0	0	0	1.63184e+07	0	0	0	0	0	0	0	0	0	0	0	0	0	0	0	0
Haliscomenobacter	0	0	0	0.0015625	0	1.31926e+08	0	0	0	0	0	0	0	0	0	0	0	0	0	0	0	0	0	0	0	0	0	1.00623e+09	0	0	0	0.000982318271119843	0	0	3.09425e+08	0	0.000232774674115456	1.4419e+08	0	0	0.00103734439834025	0	0	5.99578e+08	0
Hallella	0	0	0	0	0	0	0	0	0	0	0	0	0	0	0	0	0	0	0	0	0	0	0	0	0	0	0	0	0	0	5.58316e+09	0	0	0	0	0	0	0	0	0	0	0	0	0	0
Haloactinobacterium	0	0	0	0	0	0	0	0	0	0	0	0	0	0	0	0	0	0	0	0	0	0	0	0	0	0	0	0	0	0	0	0	0	2.10819e+08	0	0	0	0	0	0	0	0	0	0	0
Halobacillus	0.000380988665587199	0.0046875	0.000464137632279225	1.31926e+08	0.00124146492861577	1.4419e+08	0.000167485484591335	2.12216e+09	0.00622406639004149	1.13737e+09	4.52805e+09	7.19493e+09	0.00173611111111111	0.000243842965130456	0.000982318271119843	4.76236e+09	0.003125	0	0	0	0	5.58285e+09	0	0	0	5.03117e+07	5.99578e+08	0	0	0	0	0.0203125	0	6.5963e+08	0.000232774674115456	0	0.000446627958910228	4.89729e+08	0	5.68686e+08	4.02493e+09	0	0.00520833333333333	0.000182882223847842	0
Halobacteroides	0	0	0	0	0	0	0	0	0	0	0	0	0	0	0	0	0	0	0	0	0	0	0	0	0	0	0	0	0	0	0	0	0	0	0	0	7.67024e+08	0	0	0	0	0	0	0	0
Halocella	0	0	0	2.22049e+08	7.16178e+09	0	0	6.55243e+08	0	0	0	7.4677e+09	0	0.000176538088092506	0	0	0	0	0	0	0	0	0	0	0	0	0	0	0	0	0	0	0	0	0	1.02932e+08	0	0	0	0	0	0	0	0	0
Halochromatium	0.000711677702828145	8.70711e+09	0.00721601489757914	2.59542e+08	0.00552702099151407	8.32539e+09	0.0269709543568465	0.000298560087350151	0.000362244102213211	1.79873e+08	0.0763888888888889	0.00627895635210924	0.0157170923379175	0.00476235831983998	0.00625	0	7.91556e+08	0	2.8838e+08	0.000334970969182671	0	0	4.26514e+08	1.00623e+09	2.39831e+08	0.00347222222222222	0.000182882223847842	0.0068762278978389	0.000285741499190399	0.003125	6.1885e+07	0.000129287428380701	0	0.00012256138883682	0.00267976775346137	1.95892e+09	0.0539419087136929	0.000109472032028389	0	0.000281801611665388	0.203125	0	0.0284872298624754	0.00214306124392799	0
Haloferula	0	0	0	0	1.53405e+09	0	0	3.09588e+08	5.54842e+07	0	0	2.79158e+09	0	0	0	0	0	0	0	0	0	0	0	1.3871e+08	0	0	0	0	0	0	0	0	0	1.45792e+09	1.53405e+09	0	3.49753e+08	6.19176e+08	0	0	1.35535e+08	0	7.77578e+08	0	0
Halolactibacillus	0	2.22049e+08	0	0	0	2.62097e+08	4.04292e+07	0	0	0	0	0	0	0	0	0	0	0	0	0	0	0	0	0	0	0	0	0	0	0	0	3.33073e+08	0	0	0	0	2.02146e+08	0	0	0	0	0	2.49953e+08	0	0
Halomicronema	0	0	0	0	0	0	0	0	0	0	0	0	0	0	0	0	0	0	0	0	0	0	0	0	0	0	0	0	0	0	0	0	0	0	0.0020746887966805	0	0	0	0	0	0.000982318271119843	0	0	0	0
Halomonas	0.00151498148355965	0.000459243924129988	0.00299139398959915	0.00053475935828877	0.000760712936666713	0.00148911798396334	4.16131e+09	0.0095234235694602	0.000292755123892342	0.000223326447434537	0.000470434549335365	0.0393516209476309	2.45233e+09	0.0157438645233843	5.20314e+09	0.000112220850634048	2.18688e+09	7.67024e+08	3.688e+08	8.74383e+08	2.78629e+09	4.16131e+08	0.00020262603339277	1.08428e+08	0.00019541064150522	2.72152e+09	0	6.81203e+08	0.000363828802010981	6.93752e+08	0.000336662551902143	0.00252584158271493	0	0.000955190853770975	0.000458176527371676	6.81093e+09	0.000282969403239722	0.0102528772896742	0	0.00251242253363855	0.00129272303846288	0	0.000198911165728424	0.00535820599325263	0
Halonatronum	0	1.02932e+08	0	0	0	0	0	0	0	0	0	0	0	0	0	0	0	0	0	0	0	0	0	0	0	0	0	0	0	0	0	0	0	0	0	0	0	0	0	0	0	0	0	0	0
Halorhodospira	0.000223313979455114	0	0.012448132780083	1.42171e+08	1.00623e+09	0.000173877590176516	0.00347222222222222	0.000121921482565228	0.018664047151277	0	0.00625	6.1885e+07	0	0.000387957790192427	2.8838e+08	0	0	0	0	0	0	0	0	0.00196463654223969	0.000190494332793599	0.0015625	0	0	0.000155183116076971	0	0	3.26486e+08	0	2.27474e+09	2.51558e+08	2.39831e+08	0.00694444444444444	0.000731528895391368	0	0	0.009375	0	2.63852e+08	0.000310366232153942	0
Halospina	0	0	0	0	1.3871e+08	0	0	0	0	0	0	0	0	0	0	0	0	0	0	0	0	0	0	0	0	0	0	0	0	0	0	0	0	0	0	0	0	0	0	4.98753e+09	0	0	0	0	0
Halotalea	0	0	0	0	0	0	0	0	0	0	0	0	0	0	0	0	0	0	0	0	0	0	0	0	0	0	0	0	0	0	0	0	0	0	0	0	0	0	0	0	0	0	4.44097e+08	0	0
Halothermothrix	0.0197095435684647	1.56389e+09	4.52805e+09	0.000551611665387567	0.118055555555556	0.000792489636673982	0.0412573673870334	0.00166682541194399	0.025	0.000154712544093075	9.49867e+09	0.0031812538795779	4.3257e+09	0.00139571237159446	8.16215e+08	0	4.26514e+08	0	0	0	0.000121921482565228	0.00392927308447937	9.52472e+09	0.0015625	0.00018565505291169	2.63852e+08	0	2.8838e+08	0	4.89729e+08	0.0145228215767635	0.000129376037851732	0	0.000635552570990023	0.322916666666667	0.000426725188978298	0.0550098231827112	0.00204781407753119	0	0.000587907667553685	4.61741e+09	0	1.87447e+09	0.00541536400178651	0
Halothiobacillus	3.49753e+08	6.19176e+08	1.3871e+08	0.000162100826714216	2.7107e+08	0.000111663223717269	3.88789e+08	9.97506e+09	2.72481e+08	0	4.62502e+08	5.61104e+09	0	0	0	0	0	0	0	0	0	0	0	0	0	0	0	0	0	0	0	1.23835e+09	0	0	0	0	5.83183e+08	4.98753e+09	0	0	0	0	0	1.53405e+09	0
Halovibrio	0	0	0	0	0	0	0	0	0	0	0	0	0	0	0	0	0	0	0	0	0	0	0	0	0	0	3.58089e+09	0	0	0	0	0	0	0	0	0	0	0	0	0	0	0	0	0	0
Hassallia	1.50935e+09	8.99367e+09	0.0729166666666667	0.000548646671543526	0.0648330058939096	0.00490522906943518	0.00625	0.00136147038801906	2.37467e+09	0	7.20949e+08	0.0036288521661456	0	0.0155601659751037	9.952e+08	0	5.99578e+08	0	0	0	0	0.0015625	0	0	0	0	0	0	0	0	0	4.19705e+09	0	0.00310899780541331	0.0235756385068762	0.000190494332793599	0.0546875	0.00133052787920045	0	0.00147423960273122	0.000405173532507606	0	5.55026e+09	0.0809128630705394	0
Hazenella	0	0	0	0	3.88789e+08	0	2.72481e+08	0	0	0	0	0	0	0	0	0	0	0	0	0	0	0	0	0	0	0	0	0	0	0	0	0	0	0	0	0	1.36241e+08	0	0	5.61104e+09	3.64479e+07	0	3.688e+08	3.49753e+08	0
Helcococcus	2.02112e+08	3.73385e+09	4.14621e+08	0	4.99906e+07	7.3551e+09	6.32458e+08	0.000251004016064257	5.55121e+08	0	1.02932e+09	6.80511e+08	0	8.08584e+06	0	0	0	0	0	0	0	0	4.1834e+09	1.11024e+07	0	0	0	0	0	0	0	0.000149354043760735	0	0.00075028687439315	9.99813e+08	0	2.10819e+08	8.3668e+09	0	7.16178e+09	3.08796e+07	0	7.86291e+08	2.02146e+08	0
Helicobacter	0.111111111111111	0.00170690075591319	0.895874263261297	0.00809600914372797	0.2421875	0.00321802091713596	2.24274e+09	0.00162942271880819	0.000151399362680778	0.00117239839213935	0.000158345630966529	0.253112033195021	8.53029e+08	2.51558e+08	0.000203856485034536	0	6.09607e+08	0.00196463654223969	0	0	0	1.31926e+08	7.75916e+09	7.20949e+08	0	1.63243e+08	0.0020746887966805	2.84343e+08	5.03117e+07	5.99578e+08	0.0104166666666667	0.00170690075591319	0	0.00404800457186399	0.046875	0.00173278049384244	2.63852e+09	0.00356921166977033	0	0.00379633765073694	0.000347707416452274	0	0.000251643502195128	0.000246527236228435	1.19916e+08
Heliobacillus	1.35535e+08	0.000279158059293172	0.000139963998149365	4.98753e+09	4.08722e+08	0.000595356221472514	1.27188e+09	0.00115026371899899	2.18688e+09	7.67024e+08	1.1064e+09	4.37191e+09	0	6.93552e+08	0.000121575620035662	0	5.58316e+09	0	0.000199501246882793	0	0	1.15625e+08	0	0	7.67024e+08	0	0	6.19176e+08	0	0	4.06604e+08	0.000474568700798392	0	0.00204488778054863	1.90737e+09	3.30753e+09	1.27188e+09	0.00594770508360453	0	9.20429e+09	0.000365111561866126	0	0.000145506331073341	0.000106807078673817	0
Heliobacterium	1.38207e+08	0.000176538088092506	2.74948e+09	7.3551e+09	3.37311e+09	0.000167336010709505	6.66146e+08	0.000358089235837571	6.17593e+08	0	5.24194e+08	1.21288e+09	6.52737e+08	1.6169e+09	0	0	0	0	3.67755e+09	0	0	0	3.58089e+09	2.05864e+08	0	1.31049e+08	0	0	0	0	0	0.000132403566069379	0	0.000441306266548985	1.68655e+09	0	6.66146e+08	0.000143235694335028	0	8.50638e+08	9.1734e+08	0	9.79106e+08	6.06337e+08	0
Heliophilum	0	0	0.0015625	3.09425e+08	9.23482e+08	0	0	0	0	0	1.42171e+08	0	0	0.00694444444444444	0.000121921482565228	0	0	0	0	0	0	0	0	1.63243e+08	0	0	0	0	0	0	0.000982318271119843	9.52472e+09	0	0.00012377003527446	0	0	8.65139e+08	5.58285e+09	0	0.00311203319502075	4.26514e+08	0	2.39831e+08	0.00173611111111111	0
Heliorestis	0	0	1.90737e+09	0	0	0.000252496913926608	0	3.0681e+09	0	0	0	1.3871e+08	4.05252e+09	2.7107e+08	0	0	0	0	6.61507e+09	0	0	0	7.67024e+08	0	0	0	0	0	0	0	1.94394e+08	9.97506e+09	0	0	2.31251e+08	0	1.45792e+09	8.43727e+09	0	1.74877e+08	1.54794e+09	0	0.00020262603339277	6.77674e+07	0
Henriciella	0	0	1.68655e+09	0	0	0.000429707083005085	0	1.02077e+09	1.31049e+08	2.02146e+08	0	8.0845e+08	0	0	0	1.24977e+09	0	0	0	0	0	0	0	0	0	0	0	0	0	0	4.99906e+07	0.000220653133274493	0	0.000460174029451138	0	3.58089e+09	6.17593e+08	5.10383e+08	0	0	1.63184e+08	0	0.000597416175042939	6.91035e+08	0
Herbaspirillum	0.0015625	0.000216597561730305	1.84696e+09	0.000155183116076971	1.73028e+09	0.000893255917820456	9.79458e+08	0.0176348547717842	1.42171e+09	0	3.59747e+09	0.0364583333333333	0	0.0147347740667976	0.000333365082388799	0	0	0	0	0	0	3.26486e+08	0	1.42171e+08	0	0	0	0	0	0	0	6.1885e+07	0	7.75916e+09	2.8838e+08	0	1.79567e+09	0.004149377593361	0	3.0187e+09	5.99578e+09	0	0.000121921482565228	0	0
Herbidospora	0	0	0	0	0	1.53405e+09	0	0	0	0	0	0	0	0	0	0	0	0	0	0	0	0	0	0	0	0	0	0	0	0	0	0	0	0	0	0	0	0	0	0	0	0	0	0	0
Herpetosiphon	0	0	0	0	0	0	0	0	0	0	0	0	0	0	0	0	0	0	0	0	0	0	0	0	0	0	0	0	0	0	0	0	0	0	0	0	0	0	0	0	3.73385e+09	0	0	0	0
Hespellia	0.000162268915212513	0.00271570453134699	0.000239355182904849	0.00508039303260384	0.000174669922818748	0.0819502074688797	5.11817e+09	0.000508147976715754	0.000305784727551804	0.0520833333333333	0.00188978297976103	0.0756385068762279	4.76236e+09	0.0546875	0.000526022649916455	2.63852e+08	0	0	0.000334970969182671	0	0.00311203319502075	7.10857e+08	0	4.79662e+09	0.00694444444444444	6.09607e+08	0	0.000190494332793599	0.0078125	6.1885e+07	0.000155672617846151	0.00550900062073246	0	0.00709021884769987	6.52972e+09	0.00829875518672199	9.80983e+09	0.000271683076659908	0	0.154513888888889	0.00469397707876128	0	0.00457186398704639	0.0828125	0
Hippea	0	0.000420828189877679	4.00927e+09	5.36917e+09	0.000154895814125023	4.54679e+08	9.28764e+08	2.77421e+09	0.000445777273464095	1.35535e+08	0.000502484506727709	4.66547e+09	9.97506e+09	3.26977e+09	0.00016537672818681	0	0	0	0	0	0	3.09588e+08	0	0	0	0	0	0	0	0	0	0	0	2.30107e+09	2.5816e+09	0	3.71506e+09	6.93552e+08	0	1.35535e+09	0.000307073865222489	0	0.000199501246882793	5.44962e+08	0
Histophilus	0	0	0	0	0	0	0	0	0	0	0	0	0	0	0	0	0	0	0	0	0	0	0	0	0	0	0	0	0	0	0	7.16178e+09	0	0	2.62097e+08	0	0	0	0	0	0	0	0	0	0
Holdemania	4.3257e+08	5.58285e+09	7.34593e+09	0.0259336099585062	4.12297e+09	0.000347150597954327	2.99789e+07	0.0138888888888889	0.00950987564008778	0	9.52472e+09	0.0640625	3.09425e+08	5.27704e+08	0.00209497206703911	0	0.000111656989727557	0	0	0	0	1.19916e+08	0.00347222222222222	0	0.00294695481335953	0	0	6.1885e+07	3.95778e+08	0.000155183116076971	2.8838e+08	0.000669941938365342	0	0.00518672199170124	1.42171e+09	3.0187e+09	0.000137902916346892	0.0451388888888889	0	0.0068762278978389	0.000523859415182398	0	9.28275e+08	1.05541e+09	0
Holophaga	3.64479e+07	0	4.79439e+08	0	6.19176e+08	2.77421e+08	8.10504e+09	5.42139e+08	0	1.94394e+08	0	0	0	0	0	0	0	0	0	0	0	0	0	0	0	0	0	0	0	0	0	0	0	1.74877e+08	9.28764e+08	1.3871e+08	0	1.35535e+08	0	0	9.97506e+09	0	0.000363828802010981	2.31251e+08	0
Holospora	0	5.10383e+08	0	4.04292e+07	4.89553e+08	2.02112e+08	0	2.76414e+08	0.000132403566069379	0	0	2.10819e+08	4.1834e+09	2.22049e+08	0	0	0	0	0	0	0	0	0	0	0	0	4.21638e+08	0	0	0	2.05864e+08	1.70128e+08	1.31049e+08	4.04292e+07	3.26369e+08	0	3.73385e+09	2.76414e+08	0	1.49972e+09	7.3551e+09	0	0.000209170013386881	2.22049e+08	0
Howardella	4.89729e+08	0.00622406639004149	5.68686e+08	3.0187e+09	4.79662e+09	0.00347222222222222	0.00060960741282614	0.0333988212180747	0.000714353747975998	0.0015625	0.000340367597004765	4.74933e+09	7.75916e+09	1.00933e+09	0.000111656989727557	0	0.0020746887966805	0	0	0	0.00520833333333333	0.000182882223847842	0.000982318271119843	0	0	0	0	0.000155183116076971	0	0	2.12216e+09	0.273858921161826	0	0.000140872706416249	8.39409e+09	0.0138888888888889	0.000426725188978298	0.00589390962671906	0	0.028125	0.00043319512346061	0	0.000543140906269398	4.3257e+08	0
Humicoccus	0	0	2.78629e+09	2.77421e+08	0	8.13209e+08	0	0	0	0	0	0	0	0	0	0	0	0	2.77421e+08	0	0	0	0	0	0	0	0	0	0	0	7.37599e+08	0	0	2.77421e+08	0	0	8.37474e+09	1.94394e+08	0	0	0.000363828802010981	0	5.61104e+09	3.64479e+08	0
Humitalea	0	0	1.63184e+07	0	0	0	0	2.49953e+08	0	0	0	0	0	0	0	0	0	0	0	0	0	0	0	0	0	0	0	0	0	0	0	0	0	0	0	0	0	0	0	0	4.1834e+09	0	0	0	0
Hydrocarboniphaga	0	0	1.19916e+08	0	0	0	0	0	0	0	0	0	5.58285e+09	0	0	0	0	0	0	0	0	0	0	0	0	0	0	0	0	0	0	0	0	0.00347222222222222	6.09607e+08	0	0	0.0015625	0	0	0	0	0	0	0
Hydrocoryne	0	0	0	0	0	0	0	0	0	0	0	0	0	0	0	0	0	0	0	0	0	0	0	0	0	0	0	0	0	0	0	0	0	0	0	0	0	0	0	1.15625e+08	5.61104e+09	0	0	0	0
Hydrogenimonas	4.07961e+09	6.4676e+09	0.00246434172205212	5.52828e+09	0.00489893194456704	4.74911e+09	0.00040453074433657	1.0541e+09	0.000251004016064257	8.88194e+08	0.00300794958103559	7.92577e+09	0	1.44153e+09	1.21288e+09	3.26369e+08	4.04225e+08	7.4677e+09	0	0.000132403566069379	0	0	0	8.3668e+09	0	3.58089e+09	0	0	0	0	3.26369e+08	0.000200091354840796	0	3.45518e+09	0.000397210698208138	0	0.00187555163283319	0.000145465278070582	0	1.44332e+09	0.000322280312253814	0	2.04153e+09	1.31049e+09	0
Hydrogenivirga	0	0	0	0	4.76236e+09	0.00625	0	0	0.000387957790192427	0	0	6.52972e+08	0	1.70606e+09	0	0	0	0	0	0	0	0	0	0	0	0	0	0	0	0	0	0.00347222222222222	0	0	0	0	0	0	0	0	0	0	0	1.42171e+08	0
Hydrogenoanaerobacterium	0.00782136488896093	0.000142311518558777	0.00996594271676623	0.000260488552111318	0.0116209476309227	0.000185287113281271	0.00525897995634054	0.000407001348191966	0.00173942318482774	0.000324386581329912	0.000828386027888996	0.000851926977687627	0.000328767889869752	0.000869942107055509	1.66453e+09	0.000769978926892527	1.62642e+09	5.58316e+09	3.4991e+09	0.000498753117206983	9.53684e+08	9.9226e+09	1.15625e+09	0.00014027606329256	5.46719e+09	0.000130394096982527	7.37599e+08	1.74877e+09	1.54794e+09	2.77421e+08	0.00182363430053493	0.000235830516468831	0	0.000270208274205024	0.00413965087281795	3.67849e+09	0.00747502811404379	0.000134125444290534	0	0.00047017830327594	0.00174114470676669	0	0.000232585794429133	0.000405560199374632	0
Hydrogenobacter	0	0	0	0	0	0	8.3668e+09	2.22049e+08	0	0	0	0	0	0	0	0	0	0	0	0	0	0	0	0	0	0	0	0	0	0	0	0	0	0	0	0	0	0	0	0	0	0	0	0	0
Hydrogenobaculum	0	0	4.76236e+09	0.009375	0.00012377003527446	7.91556e+08	0.000232774674115456	5.76759e+08	0	0	0	0	0	3.59747e+09	0	0	0	0	0	3.09425e+08	0	0	0	0	0	0	0	0	0	0	0	0.00196463654223969	0	0.003125	0	0	0	0	0	0	0.004149377593361	0	0	0	0
Hydrogenophaga	0	0	0	0	0	2.31251e+08	0	1.09344e+09	0	0	0	6.19176e+08	0	0	0	0	0	0	0	0	0	0	0	0	0	0	0	0	0	0	0	0	0	0	0	0	0	3.64479e+07	0	0	0	0	0	0	0
Hydrogenophilus	0	4.99906e+07	7.3551e+09	2.10819e+08	0	5.55121e+08	0	4.11728e+08	5.10383e+08	0	0	3.26369e+08	0	7.4677e+09	0	0	0	0	0	0	0	0	0	0	0	0	0	0	0	0	0	0	0	0	4.1834e+09	0	7.16178e+09	0	0	0	0	0	0	0	0
Hydrogenothermus	0	0.0015625	0	0	0	0	0	0	0	0	0	0	0	6.09607e+08	0	0	0	0	0	0	0	0	0	0	0	0	0	0	0	0	0	0	0	0	0	0	0	0	0	0	0	0	0	0	0
Hydrogenovibrio	0	0	3.30753e+09	0	0	0	2.30107e+09	3.688e+08	0	0	2.77421e+08	0	0	2.79158e+09	0	0	0	0	0	0	0	0	0	0	0	0	0	0	0	0	0	0	0	0	0	0	1.53405e+09	7.37599e+08	0	0	0	0	4.06604e+08	2.79158e+09	0
Hydrotalea	0	0	0	0	0	1.02932e+08	0	0	0	0	4.04225e+08	7.4677e+09	0	0	2.49953e+08	0	0	0	0	0	0	0	0	0	0	0	0	0	0	0	0	4.21638e+08	0	0	0.000143235694335028	1.02932e+08	3.40255e+08	2.62097e+09	0	0	2.02112e+08	0	2.76414e+08	0.000176538088092506	0
Hylemonella	0	0	0	0	0	0	0	0	0	0	0	0	0	0	0	0	0	0	0	0	0	0	0	0	0	0	0	0	0	0	0	0	0	0	0	0	0	0	0	0	0.00173611111111111	0	0	0	0
Hymenobacter	0.000132301382549448	5.78127e+08	5.61104e+09	0	6.90322e+09	4.42559e+09	1.74877e+08	6.19176e+08	4.16131e+09	4.05252e+09	5.42139e+08	2.79158e+09	0	4.98753e+09	4.08722e+08	0	0	0	3.64479e+07	0	1.4752e+09	0	0	4.16131e+08	0	0	5.58316e+09	0	0	0	0.000132301382549448	2.31251e+08	0	7.28959e+08	7.67024e+08	0	3.14778e+09	4.02464e+09	0	0.000162100826714216	1.35535e+09	0	3.88789e+08	0.000249376558603491	0
Hyphomicrobium	0	0	0	0	0	0	0	0	4.04225e+08	0	0	0	0	0	0	0	2.22049e+08	0	0	0	0	0	0	0	0	0	0	0	0	0	0	0	0	2.05864e+08	0	0	0	0	0	0	0	0	0	0	0
Hyphomonas	0	2.8838e+08	0	0	0	0	0	3.59747e+09	0	0	0.00392927308447937	0.0001428707495952	0	0	0	0	0	0	1.63243e+08	0	0	0	0	0	0	0	0	0	0	0	0	4.3257e+08	0	3.26486e+08	0.0020746887966805	0	0	5.99578e+08	0	0	0.00392927308447937	0	0.0015625	0	0
Iamia	2.80552e+08	0	7.67024e+08	0	1.74877e+08	9.28764e+08	0	0	1.35535e+08	0	7.77578e+08	4.98753e+09	0	6.61507e+09	0	0	0	0	0	0	0	0	0	0	0	1.94394e+08	0	0	0	0	0	7.28959e+08	0	0	1.74877e+08	0	0	0	0	0	0	0	0	3.30753e+09	0
Idiomarina	0	0	1.70128e+08	1.31049e+08	8.08584e+06	3.26369e+08	0	0.000112015532820551	0	0	0	0	0	8.3668e+09	0	0	0	0	0	0	0	0	0	0	0	0	0	0	0	0	0	3.08796e+07	0	0	0	0	2.02112e+08	0	0	0	0	0	0	0	0
Ignatzschineria	0	0	0.0020746887966805	0	0	1.19916e+08	0	0	0	0	0	0	0	0	0	0	0	0	0	0	0	0	0	0	0	0	0	0	0	0	0	6.52972e+08	0	5.68686e+08	0	0	0.00173611111111111	0.000121921482565228	0	4.76236e+09	0	0	0	7.75916e+09	0
Ignavibacterium	0	0	1.74877e+08	0	1.3871e+08	0	0	0	0	0	2.72481e+08	3.30753e+09	0	0	0	0	0	0	0	0	0	0	0	0	0	0	0	0	0	0	0	0	0	6.19176e+08	2.77421e+08	0	0	0	0	0	2.72481e+08	0	0	0	0
Ignavigranum	0	0	2.02146e+08	0	0	0	0	0	0	0	0	0	0	0	0	0	0	0	0	0	0	0	0	0	0	0	0	0	0	0	0	1.96573e+09	0	6.52737e+08	2.02112e+08	0	2.76414e+08	0	0	0	2.10819e+08	0	0	0	0
Ilumatobacter	0	0	0	0	0.00173611111111111	0	0.00196463654223969	0	0	0	0	0	0	0	0	0	0	0	0	0	0	0	0	0	0	0	0	0	0	0	0	0	0	0	0	0	0.000982318271119843	0	0	0	0	0	0	0	0
Ilyobacter	0	0	5.54842e+07	0	2.7107e+08	5.58316e+09	0	0.000448877805486284	0	0	0	5.61104e+09	0	0	0	0	0	0	0	2.7107e+08	0	0	0	0	0	0	0.000112220850634048	0	0	0	0	4.95341e+09	0	0	1.35535e+08	5.58316e+09	0	9.97506e+09	0	0	1.15625e+08	0	1.09344e+09	0	0
Imtechella	0	0	2.02112e+08	7.4677e+09	2.76414e+08	0	0	0	0	0	0	0	0	0	0	2.02146e+08	0	0	0	0	0	0	0	0	0	0	0	0	0	0	0	0	0	0	0	0	0	3.67755e+09	0	0	0	0	0	0	0
Indibacter	5.03117e+07	5.99578e+08	0.00520833333333333	0.000121921482565228	0.00884086444007859	0.000666730164777598	0.003125	9.28275e+08	1.31926e+09	0	2.8838e+08	0.00312639571237159	0	0.00622406639004149	2.84343e+08	0	0	0	0	0	0	0	0	0	0	0	0	0	0.00103734439834025	0	0	2.39831e+08	0	0.000182882223847842	0.00294695481335953	4.76236e+09	0.0125	0.00037131010582338	0	0	8.65139e+08	0	6.52972e+08	0.00726141078838174	0
Inhella	0	0	0	0	0	0	0	0	0	0	0	0	0	3.49753e+08	0	0	0	0	0	0	0	0	0	0	0	0	0	0	0	0	0	0	0	0	0	0	0	0	0	0	0	0	0	0	0
Inquilinus	0	0	9.39808e+09	0	0	7.3551e+09	4.21638e+08	0	2.22049e+08	0	0	0	0	0	0	0	0	0	0	0	0	0	0	0	0	0	0	0	0	0	0	7.4677e+09	0	0.00105922852855504	0	0	2.10819e+08	0	0	0	4.11728e+08	0	0	0	0
Insolitispirillum	0	0	0	0	0	6.1885e+07	0	0.000310366232153942	0	0	3.26486e+08	0.012448132780083	0	0	5.99578e+08	0	0	0.00196463654223969	0	0	0	0	0	0	0	0	0	0	0	0	0	0	0	0	0	0	1.05541e+09	0	0	5.58285e+09	3.26486e+08	0	0	0	0
Iodobacter	0	0	0	0	0	6.61507e+09	0	0	0	0	0	0	0	0	0	0	0	0	0	0	0	0	0	0	0	0	0	0	0	0	0	0	0	0	0	0	0	0	0	0	0	0	0	0	0
Isochromatium	0	0	0	0	0	0	0	7.16178e+09	0	0	0	0	0	0	0	0	0	0	0	0	0	0	0	0	0	0	0	0	0	0	0	0	0	3.67755e+09	0	0	0	0	0	0	0	0	0	2.02112e+08	0
Isoptericola	0	0	0	0	5.27704e+08	0	0	0	0	0	0	0	0	0	0	0	0	0	0	0	0	0	0	0	0	0	0	0	0	0	0	0	0	0	0	0	0	0	0	0	1.42171e+08	0	0	0	0
Isosphaera	5.44304e+08	0.00678304239401496	4.08722e+09	6.61507e+09	1.73438e+09	0.00120637414431601	0.00020775320377309	0.00362035375151487	0.000984694818366218	3.49753e+08	0.000148602210457881	0.000295453347500298	0.00401199546117685	0.000382208078415002	0.000418737088939758	0	0.000249376558603491	0	0.000231527419461533	1.50313e+09	5.61104e+09	0	1.53405e+09	2.9504e+09	4.02216e+09	1.54794e+09	8.32263e+08	0.000283676446749878	2.57516e+09	0.00019541064150522	0	9.97506e+09	0	0.00119071244294503	1.15625e+09	0.000392772977219167	0.000182239652432535	0.000414193013944498	0	3.84728e+09	5.88217e+09	0	0.000851029340249635	3.79497e+09	0
Jahnella	0	0	0	0	0	0	0	0	5.24194e+08	0	0	0	0	0	0	0	0	0	0	0	0	0	0	0	0	0	0	0	0	0	0	0	0	0	0	0	0	0	0	0	1.63184e+07	0	0	0	0
Janibacter	0	0	0	0	0	0.000111656989727557	0	0	0	0	0	0.00347222222222222	0	0	0	0	0	0	0	0	0	0	0	0	0	0	0	0	0	0	0	0	0	0	0	0	0	0	0	0	0	0	0	0	0
Janthinobacterium	0	9.9226e+09	4.62502e+08	0	1.8224e+09	3.0681e+09	7.37599e+08	3.49753e+08	6.19176e+08	0	8.10504e+09	1.35535e+08	0	1.94394e+08	4.98753e+09	0	0	0	0	0	0	0	0	0	0	0	0	0	0	0	0	6.61507e+09	0	2.80552e+08	0	0	0	0	0	0	0	0	5.58316e+09	1.94394e+08	0
Jeotgalibacillus	2.10819e+08	0	0	0	0	0	1.31049e+08	4.04292e+07	0	0	0	0	0	0	0	0	0	0	0	0	0	0	0	0	0	0	0	0	0	0	0	0	0	0	0	0	1.31049e+08	0	0	0	0	0	0	0	0
Jeotgalicoccus	0	0	0	0	0	0	0	0	0	0	0	0	4.76236e+09	0	0	0	0	0	0	0	0	0	0	0	0	0	0	0	0	0	0	0	0	0	0	0	0	0	0	0	0.000121921482565228	0	9.52472e+09	0	0
Jiangella	0	5.61104e+09	0	0	0	0	0	0	0	0	0	0	0	0	0	0	0	0	0	0	0	0	0	0	0	0	0	0	0	0	0	0	0	0	0	0	0	0	0	0	0	0	0	0	0
Johnsonella	1.55434e+09	0.000680369548091384	3.49969e+09	1.36102e+09	3.14517e+09	5.2558e+09	1.79503e+09	8.0845e+09	0.000522739153162572	2.76414e+08	0.000573748786300644	8.24845e+09	0	1.47573e+09	0	0	0.000107426770751271	0	3.40255e+08	0	0	0	0	3.73385e+09	2.76414e+08	8.8269e+08	0	7.3551e+09	2.10819e+08	0	2.22049e+08	0.00207691756785791	0	1.8714e+09	1.17944e+09	4.04292e+07	3.59005e+09	3.2338e+09	0	7.18677e+09	0.0021625915791332	0	0.00040453074433657	4.00557e+09	0
Jonquetella	1.4419e+08	0.000390799464046449	1.95892e+09	0.00933609958506224	2.84343e+09	4.52805e+09	1.19916e+08	0.0607638888888889	0.00060960741282614	0	0.000523859415182398	0.0046875	6.1885e+07	5.27704e+08	0.000155183116076971	1.4419e+08	0	0	0	1.42171e+08	0	0	0	6.09607e+08	0	4.76236e+09	0	0	0	7.75916e+09	5.76759e+08	0.00072577043322912	0	0.012448132780083	2.55909e+08	5.03117e+07	8.39409e+09	0.190972222222222	0	0.00982318271119843	0.000333365082388799	0	0.000278482579367535	1.97889e+09	0
Joostella	0	0	0	0	0	0	0	1.35535e+08	0	0	0	0	0	0	0	0	0	0	0	0	0	0	0	0	0	0	0	0	0	0	0	0	0	0	0	0	0	0	0	0	0	0	0	0	0
Kaistia	0	0	0	0	0	0	0	0	0	0	0	0	0	0	0	0	0	0	0	0	0	0	0	0	0	0	0	0	0	0	0	0	0	0	0	0	0	0	0	0	0	0	0	1.11024e+07	0
Kandleria	1.63243e+08	0.0020746887966805	1.9904e+09	0	1.19916e+08	0.00694444444444444	0	0.00785854616895874	0.000904848080769597	0	0	0	0	2.8838e+08	5.58285e+09	0	0	0	0	0	0	0	0	0	0	0	0	0	0	0	0	0.0020746887966805	0	0	0	0	0	0	0	0.003125	3.09425e+08	0	0.000310366232153942	1.4419e+08	0
Kangiella	0	0	0	0	0	2.7107e+08	0	0	0	0	0	2.31251e+08	0	0	0	0	0	0	0	0	0	0	0	0	0	0	0	0	0	0	0	2.09852e+09	0	0	4.05252e+09	0	0	0	0	0	3.30753e+09	0	0	3.64479e+07	0
Ketogulonicigenium	0	0	0	0	0	0	0	4.99906e+07	3.67755e+09	0	0	0	0	0	0	0	0	0	0	0	0	0	0	0	0	0	0	0	0	0	0	0	0	0	0	0	0	0	0	0	0	0	0	0	0
Kiloniella	0	0	0	0.00347222222222222	0	0.00392927308447937	0	0	6.1885e+07	0	0	0	0	0	0	0	0	0	0	0	0	0	0	0	0	0	0	0	0	0	0	0	0	0.00347222222222222	0	0	4.76236e+09	0	0	0	7.75916e+09	0	0	1.63243e+08	0
Kineococcus	0	0	0.00020262603339277	0	0.000111663223717269	9.71972e+07	0	1.08992e+09	0	0	0	0	0	0	0	6.19176e+08	0	0	0	0	0	0	0	0	0	0	0	0	0	0	0	0	0	1.08428e+08	0	0	0.00029925187032419	2.72481e+08	0	0	2.80552e+08	0	0.000207096506972249	3.688e+08	0
Kineosporia	0	0	0	0	0	2.49953e+08	0	0	0	0	0	0	0	0	0	0	0	0	0	0	0	0	0	0	0	0	0	0	0	0	0	0	0	0	0	0	0	2.10819e+08	0	0	0	0	3.40255e+08	0	0
Kinetoplastibacterium	1.19916e+08	0.0138888888888889	0.000243842965130456	0	0.000571482998380798	0	6.1885e+07	7.91556e+08	0.000310366232153942	1.4419e+08	0	0	0.00103734439834025	2.84343e+08	0	0	0	0	0	0	0	0	2.63852e+08	0	0	0	0	0	0	0	0	0.00347222222222222	0	0	0	0.0015625	3.09425e+08	0	0	0	0.000111656989727557	0	0.004149377593361	0	0
Kingella	0	0	2.79158e+09	0	0	0	0	0	0	0	0	0	1.74877e+08	0	0	0	0	0	0	0	0	0	0	0	0	0	0	0	0	0	0	0	0	0	0	0	0	0	0	0	0	0	0	0	0
Kitasatospora	0	2.76414e+08	0	2.49953e+08	7.3551e+09	4.21638e+08	4.1834e+09	4.44097e+08	7.16178e+09	1.02932e+08	3.40255e+08	2.62097e+08	0	8.15922e+08	0	0	0	0	0	0	0	0	0	0	1.02932e+08	0	0	0	0	0	0	0	0	0	0	0	8.3668e+09	2.22049e+08	0	2.05864e+08	0	0	0	0	0
Klebsiella	0.000548646671543526	0.0333988212180747	0.00400038098866559	0.040625	0.00216597561730305	7.78363e+09	0.00131905648665425	0.000126887084913414	0.00251228226887003	3.26486e+08	0.0663900414937759	0.00019050977002343	7.04364e+09	0.000569599002302379	0.0190972222222222	0.000121921482565228	0.00884086444007859	0.000190494332793599	0.00625	0.00018565505291169	6.5963e+08	0	4.3257e+08	0.000111656989727557	8.16215e+08	0.0020746887966805	0	0	2.39831e+08	0	6.09607e+08	0.716110019646365	0	0.06875	0.00553870907853209	7.91556e+08	0.00248292985723153	4.75827e+09	0	2.93837e+08	0.146265560165975	0	0.000155966210675132	0.000173877590176516	0
Kluyvera	0	0	4.98753e+09	0	3.30753e+09	0	0	3.64479e+07	0	0	0	0	0	0	0	0	0	0	0	0	0	0	0	0	0	0	0	0	0	0	0	9.71972e+07	0	0	0	1.85001e+08	0	0	0	0	1.74877e+08	0	0	0	0
Knoellia	0	0	0	0	0	0	0	0	1.70128e+08	0	0	0	0	0	0	0	0	0	0	0	0	0	0	0	0	0	0	0	0	0	0	0	0	0	0	0	0	0	0	0	0	0	0	0	0
Kocuria	0.000190494332793599	0.0171875	0.00068073519400953	0	0.00349162011173184	5.33503e+09	0.000614113443501563	7.01945e+09	0.024896265560166	0	2.51558e+08	0.000281801611665388	0.00347222222222222	0.00060960741282614	0	0	0.0015625	0	0	0	0	0	0	0	0	0	0	0.00173611111111111	6.09607e+08	0	0	0.034375	0	1.71504e+08	0.00139664804469274	0	0.000669941938365342	5.7135e+09	0	1.42171e+09	0.000442742791593924	0	0.0138888888888889	0.00121921482565228	0
Kofleria	0	0	0	0	0	0	0	0	0	0	0	0	0	0	0	0	0	0	0	0	0	0	0	0	0	0	0	0	0	0	0	0	0	0	0	0	0	0	0	0	1.3871e+08	0	0	0	0
Kopriimonas	0	0	0	0	0	0	0	0	0	0	0	3.73385e+09	0	0	0	0	0	0	0	0	0	0	0	0	0	0	0	0	0	0	0	0	0	0	0	0	1.70128e+08	0	0	0	0	0	1.38207e+08	0	0
Kordia	0	0	0	0	0	0	0	0	5.03117e+07	0	0	0	0	0	0	0	0	0	0	0	0	0	0	0	0	0	0	0	0	0	0	0	0	0	0	0	0	0	0	0	0	0	0	0	0
Kordiimonas	0	0	0	0	0	0	0	0	0	0	0	0	0	0	0	0	0	0	0	0	0	0	0	0	0	0	0	0	0	0	0	0	0	7.28959e+08	0	0	0	0	0	0	0	0	0	0	0
Kosmotoga	0	0	0	1.02932e+08	0	0	0	1.63184e+07	0	0	0	0	0	3.67755e+09	0	0	0	0	0	0	0	0	0	0	0	0	0	0	0	0	0	0	0	0	0	0	0	0	0	0	0	0	0	3.67755e+09	0
Koukoulia	0	0	0	1.63243e+08	0	0	0	5.99578e+08	0	0	0	0	0	0	0	0	0	0	0	0	0	0	0	0	0	0	0	0	0	0	0	0	0	0	0	0	0	0	0	0	0	0	0	0	0
Kribbella	2.80552e+08	0	0	0	0	6.19176e+08	0	0.000121575620035662	0	0	0	0	0	0	0	0	0	0	0	0	0	0	0	0	0	0	0	0	0	0	2.80552e+08	0	0	1.4752e+09	0	0	0	4.05252e+09	0	0	3.88789e+08	0	0	0	0
Kribbia	0	0	0	0	0	0	0	0	0	0	0	0	0	0	0	0	0	0	0	0	0	0	0	0	0	0	0	0	0	0	0	0	0	1.31049e+08	0	0	0	0	0	0	0	0	4.21638e+08	0	0
Kriegella	0	0	0	2.84343e+08	0	0	0	0	0	0	0	0	0	0.000155183116076971	0	0	0	0	0	0	0	0	0	0	0	0	0	1.31926e+08	0	0	0	0	0	0	1.50935e+09	0	0	0	0	0	0	0	0	0	0
Ktedonobacter	0	0	1.74877e+08	0	0	0	0	0	0	0	0	6.61507e+09	0	0	0	0	0	0	0	0	0	0	0	0	0	0	0	0	0	0	0	3.688e+08	0	0	0	0	0	0	0	0	0	0	0	0	0
Kurthia	0	0	0	0	0	0	0	0.000132403566069379	0	0	0	0	0	7.16178e+09	0	0	0	0	1.63184e+07	0	0	0	0	0	0	0	0	0	0	0	0	0	0	0	2.02112e+08	3.73385e+09	2.76414e+08	0	0	0	0	0	0	0	0
Kushneria	0.0176348547717842	8.53029e+08	0.000221371395796962	1.19916e+08	0.03125	0.00109729334308705	0.00982318271119843	0.000809600914372797	0.021875	0.000154712544093075	1.58311e+09	0.00193978895096214	8.65139e+08	0.00072577043322912	4.89729e+08	0	2.84343e+08	0	0	0	0	0	0	0.0046875	0	0	0	0	5.58285e+09	0	0	0.000100941743818384	0	0.000101928242517268	0.015625	0.000121921482565228	0.0137524557956778	0.000809600914372797	0	0.00030942508818615	1.71504e+08	0	1.4419e+09	0.000111656989727557	0
Kyrpidia	0	0	0	0	0	0	0	9.97506e+09	0	0	0	8.41656e+09	0	0	0	0	0	0	0	0	0	0	0	0	0	0	0	0	0	0	0	0	0	8.10504e+09	0	0	0	0	0	0	1.15625e+08	0	0	1.53405e+09	0
Kytococcus	0	0	0	0	0	0	0	0	0	0	0	0	0	0	0	0	0	0	0	0	0	0	0	0	0	0	0	0	0	0	0	0	0	0	0	0	0	3.67755e+09	0	0	0	0	0	0	0
Labedella	0	0	0	0	0	0	0.0015625	0	0	0	0	0	0	0	0	0	0	0	0	0	0	0	0	0	0	0	0	0	0	0	0	0	0	0	0	0	0	0	0	0	0	0	0	0	0
Labrys	0	4.05252e+09	0	0	1.94394e+08	0	2.72481e+08	0	0	0	0	0	0	0	0	0	0	0	0	0	0	0	0	0	0	0	0	0	0	0	0	0	0	0	0	0	0	0	0	0	0	0	0	0	0
Laceyella	0	7.4677e+09	2.90235e+09	0.000132403566069379	0	0.00040453074433657	8.43277e+08	0.000167336010709505	0	0	2.05864e+08	8.50638e+08	0	1.01073e+09	0	0	0	0	8.8269e+08	0	0	0	0	0	0	0	0	0	0	0	0	0.000410723620342021	0	0.000176538088092506	2.24958e+09	0	2.10819e+08	0.000627510040160643	0	0.0002506624650863	1.85278e+09	0	6.55243e+08	2.22361e+09	0
Lachnoanaerobaculum	0.0381944444444444	0.000548646671543526	0.0510805500982318	0.00166682541194399	0.05625	0.00136147038801906	2.37467e+09	0.00395716945996276	3.02799e+09	0.000558284948637785	1.95892e+09	0.0352697095435685	8.53029e+08	9.0561e+09	4.19705e+09	0.00694444444444444	0.000243842965130456	0	4.76236e+09	0	0	0	7.75916e+09	0	0.000167485484591335	0	0	2.84343e+08	0	0	0.0190972222222222	0.00207266520360888	0	0.0015239546623488	0.0234375	0.00030942508818615	3.69393e+08	0.00217256362507759	0	0.00122822688700313	9.46809e+09	0	3.26994e+09	9.55922e+09	0
Lachnobacterium	0.000174839865657926	0.00228909608620401	3.69349e+09	0.00399002493765586	0.000243870538804026	0.00112456175167031	1.96563e+09	0.00331051509370441	8.01854e+09	0.000552257351925997	0.000232343721187535	9.09358e+09	0.000349834370452927	0.00010125865900245	0.000121575620035662	0	8.37474e+09	1.94394e+08	9.97506e+09	5.44962e+08	6.61507e+09	3.46876e+08	0	3.28031e+09	1.53405e+09	0	0	2.4767e+09	4.16131e+08	8.10504e+09	3.38837e+08	0.00150745352018313	0	0.00349127182044888	3.40601e+09	0.000429979493285705	6.12815e+08	0.000533049040511727	0	0.000605949038918803	0.000132767840678591	0	2.4767e+09	2.6355e+09	0
Lachnospira	0.000648191145902437	0.0150940065319093	0.000599887521089796	0.0157766990291262	0.0007610574693258	0.0101656626506024	4.32995e+09	0.00977583613836568	4.11728e+09	0.000445734389939332	0.000437702142381624	0.000123309048862727	1.95821e+09	0.0003496545897723	0.000149354043760735	1.38207e+09	0.000662017830346897	2.49953e+08	0.000257428655486908	2.10819e+08	0.000669344042838019	1.22127e+09	0.00114588555468023	0	4.08306e+09	2.35887e+09	4.04292e+07	8.15922e+08	1.6169e+09	0	0.000200400247667065	0.00975372936711095	0	0.0105913503971756	6.5354e+09	0.00221720214190094	0.00048295555476605	0.00422545298288333	0	0.000945909621397973	0.000241129323946763	0	7.83285e+09	0.000189985730858938	0
Lacibacter	0	9.52472e+09	0.009375	6.1885e+07	1.05541e+09	0.00178460583488516	2.8838e+08	0.000279142474318892	3.26486e+08	0	2.84343e+08	4.02493e+09	0	0.00868055555555556	0	0	0	0	0	0	0	0	0	0	0	0	0	0	0	0	0.00196463654223969	0.000380988665587199	0	0.000154712544093075	7.91556e+08	7.75916e+09	1.15352e+09	0.000446627958910228	0	0.004149377593361	2.70126e+09	0	1.79873e+08	0.00694444444444444	0
Lacticigenium	0	0	0	0	0	0	0	0	0	0	0	0	0	0	0	0	0	0	0	0	0	0	0	0	0	0	0	0	0	0	0	0	0	0	0	0	0	0	0	0	0	0	0	1.35535e+08	0
Lactobacillus	0.00689120789851903	0.0218078846719623	0.0137180081797867	0.115210843373494	0.00232262763349558	0.0822889063954737	0.00113328269072808	0.0047737812907243	0.00169314720945227	0.00736215665505001	0.00189130619251833	0.00306604631609583	257210066462549	0.0194056543275397	0.0701738900167711	0.00201962132100231	0.0105545748749632	3.16229e+09	0.0327560240963855	0.00055068035669876	0.00440449760080212	3.91142e+08	9.35702e+09	4.3246e+09	0.00202550273705659	0.000156656940881587	4.24436e+09	0.00713165558957509	0.000509984078545841	0.00520787359872893	0.00176716865587702	0.448146513680494	4.63802e+09	0.486403949129853	0.0042133708743383	0.0951801188856263	0.024312567806537	0.00907971159964205	4.8488e+08	0.0934480444397726	0.00957728735452119	6.26549e+08	120790082891494	0.00807820308699306	0.000706152352370024
Lactococcus	0.19375	0.00284671081131258	0.000461740815645362	0.00830229671011794	0.000370567963894857	0.00787181777579276	7.9989e+09	0.281120331950207	0.000109472032028389	0.000191184387279195	0.000821421719109747	0.413194444444444	0.0346257010485247	0.405697445972495	0.000857224497571197	0.0359375	0.00030942508818615	0	0.00085350713842334	4.75827e+09	0.000669941938365342	3.26486e+08	0.0103734439834025	1.70606e+09	0.000241496068142141	8.99367e+09	0.0104166666666667	0.000670568154108754	0.00785854616895874	0.000523859415182398	0.0203125	0.00956123522495204	2.63852e+08	0.0130353817504655	0.00012256138883682	0.00150736936132202	0.000437491021639481	0.129668049792531	0	0.00202756073877672	0.0011991557943208	0	0.0181053401609364	0.104125736738703	0
Lactonifactor	0.00282154126180524	0.00955877488919759	0.000670627221452671	0.0229491639546628	0.00198641221151463	0.000582938315921886	0.000221279734464319	0.000449432700513438	0.000198136280610507	0.000138710491784178	0.0044982979413195	7.18334e+09	0.000362905477081123	0.000106916943030765	0.00029925187032419	2.04361e+09	0.000330753456373619	0	0.00014027606329256	7.28959e+08	4.60214e+09	2.9504e+09	6.99506e+08	3.09588e+08	1.10968e+09	0.000324201653428432	0	0.000474568700798392	2.33273e+09	0	0.00266622706390771	0.0279486670635708	0	0.0885422511502637	0.00216136227784986	0.00031447988095786	0.00230130923842891	0.00113669749157095	0	0.000631132737618008	0.02998865294213	0	0.0351739154709396	0.000244936996761389	0
Lamprocystis	0	0	0	0	0	0	0	0	0	0	0	0	0	0	0	0	0	0	0	0	0	0	0	0	0	0	0	0	0	0	0	0	0	0	2.05864e+08	0	0	2.02146e+08	0	0	0	0	0	0	0
Laribacter	2.63852e+08	0	7.20949e+08	5.58285e+09	9.79458e+08	0.00622406639004149	0	2.51558e+08	1.19916e+08	0.0104166666666667	0.00060960741282614	0	0.000380988665587199	0.009375	0	0	0.000620732464307883	0	0	0	0	0	0	0	0.00347222222222222	0.000121921482565228	0	0	0	0	2.63852e+08	0.000155183116076971	0	0	0	0.00103734439834025	2.27474e+09	5.03117e+07	0	0	0	0	0.000523859415182398	0.0015625	0
Larkinella	0	0	0	0	0	0	0	2.77421e+08	0	0	0	0	0	0	0	0	0	0	0	0	0	0	0	0	0	0	0	0	0	0	0	0	0	0	0	0	0	0	0	0	0	0	0	0	0
Lautropia	0	3.58089e+09	2.05864e+08	0	2.62097e+08	1.01073e+09	0	1.81901e+09	0.000149354043760735	0	0.000176538088092506	2.49953e+08	0	4.21638e+08	8.3668e+09	0	0	0	0	0	0	0	0	0	0	0	0	0	0	0	0	3.58089e+09	0	0	0	0	3.26369e+08	6.06337e+08	0	5.52828e+08	0	0	3.67755e+09	4.21638e+08	0
Lawsonia	0	0	0	0	8.53029e+08	1.00623e+09	0	0.00347222222222222	0.000121921482565228	0	0	0.003125	0	0	0	0	0	0	0	0	1.00623e+09	0	0	0	0	0	0	0	0	0	0	0.000334970969182671	1.63243e+08	0	1.42171e+08	0	1.19916e+08	0	0	0.00294695481335953	0.000238117915991999	0	0	2.63852e+08	0
Leadbetterella	0	1.53405e+09	7.37599e+08	0	0	2.77421e+08	0.000283676446749878	9.48743e+08	0	0	0.000249376558603491	1.90737e+09	0	3.46876e+08	0	0	1.53405e+09	0	0	6.19176e+08	0	0	0	5.58316e+09	0	0	0	6.61507e+09	0	0	0	1.53405e+09	0	3.49753e+08	2.16712e+09	0	0.000810504133571081	2.57516e+09	0	0	0.00184538653366584	0	0.000264602765098895	5.78127e+08	0
Lechevalieria	0	0	0	0	0	0	0	0	0	0	0	0	0	0	0	0	0	0	0	0	0	0	0	0	0	0	0	0	0	0	0	0	0	0	1.63184e+07	0	0	0	0	0	0	0	0	0	0
Leeuwenhoekiella	0	0	0	0	5.99578e+08	0	0	0	0	0	0	0	0	1.4419e+08	0	0	0	0	0	0	0	0	0	0	0	0	0	0	0	0	0	0	0	0	0	0	0	0	0	0	0	0	0	0	0
Legionella	2.5816e+09	1.04926e+09	2.78629e+09	8.32263e+08	0.000567352893499757	9.48743e+08	2.79158e+09	1.16637e+09	0.000149625935162095	1.36241e+08	3.30753e+09	3.46876e+08	2.80552e+08	1.09344e+09	7.67024e+08	0	1.74877e+08	0	0	0	0	0	3.88789e+08	0	1.36241e+08	0	0	0	0	0	6.26959e+09	0.000108423453042152	0	1.94195e+09	0.00137785702707084	0	0.000279158059293172	2.91592e+09	0	6.81203e+08	0.000363828802010981	0	8.41656e+09	1.8224e+09	0
Leifsonia	2.62097e+08	0	0	0	0	0	4.41345e+09	4.99906e+07	0.000110326566637246	0	4.1834e+09	1.11024e+07	0	2.05864e+08	0	0	0	0	0	0	0	0	0	0	0	0	0	0	0	0	1.31049e+08	0	0	0	0	0	0.000132403566069379	1.24977e+09	0	0	4.1834e+09	0	0.000107426770751271	0	0
Leisingera	0	0	0	0	0	0	0	0.003125	0	0	0	0	0	0	0	0	0	0	0	0	0	0	0	0	0	0	0	0	0	0	0	0	0	0	0	0	0	0	0	0	0	0	0	0	0
Lelliottia	0	0	0	0	0	0	0	0	0	0	0	0	7.67024e+08	0	0	0	0	0	0	0	0	0	0	0	0	0	0	0	0	0	0	0	0	0	0	0	0	0	0	0	0	0	0	0	0
Lentibacillus	0	0	0	0	4.41345e+09	0	0	0	0	0	0	0	0	1.31049e+08	0	0	0	0	0	0	0	0	0	0	0	0	0	0	0	0	0	0	0	4.14621e+08	0	0	0	4.21638e+08	0	0	0	0	1.70128e+08	0	0
Lentzea	0	0	0.000121921482565228	0	0	0	0	1.31926e+08	0	0	0	0	0	0	0	0	0	0	0	0	0	0	0	0	0	0	0	0	0	0	0	0	0	0	4.76236e+09	0	0	1.31926e+08	0	0	0	0	0	0	0
Leptolinea	0	2.7107e+08	0.000139579029646586	1.94394e+09	0.000249376558603491	5.44962e+08	0	1.27188e+09	0	3.64479e+07	5.36917e+09	8.11359e+09	0	0	1.3871e+08	0	0	0	0	0	0	0	0	0	0	0	0	0	0	0	0	0	0	0	0	0	9.9226e+09	1.15625e+08	0	0	1.53405e+09	0	3.49753e+08	0	0
Leptolyngbya	7.4677e+09	1.24386e+09	0.000662017830346897	1.24977e+09	0.00117681671079729	2.10819e+09	0.000376506024096386	3.33073e+09	0.000322280312253814	2.05864e+08	1.36102e+09	2.22783e+09	2.22361e+09	4.07961e+09	0	3.73385e+09	1.38207e+08	0	7.49859e+08	7.3551e+09	0	0	1.11024e+07	3.58089e+09	2.05864e+08	8.50638e+08	1.31049e+08	0	1.63184e+07	2.02112e+08	0	1.10566e+09	0	5.99888e+09	0.000551632833186231	1.0541e+09	0.0008785140562249	6.66146e+08	0	3.1909e+09	2.55191e+09	0	1.61717e+08	1.95821e+09	0
Leptonema	0	0.00196463654223969	0.000238117915991999	0.0171875	0.000402252614641995	3.95778e+08	0	2.8838e+08	5.58285e+09	0	0.00518672199170124	0	0	1.19916e+08	0	0	0	0	0	0	0	0	0	0	0	0	0	0	0	0	0	0.000982318271119843	0	0.003125	9.28275e+08	1.31926e+08	0.000698324022346369	4.3257e+08	0	0	0.00103734439834025	0	5.03117e+07	2.99789e+07	0
Leptospira	0.00089330578973815	0.000307143218161106	0.00428927680798005	5.44962e+09	0.0174307071508897	7.63128e+09	0.000224441701268096	0.00041915120059483	0.000644300243913664	4.0568e+09	0.000400467270107304	0.00034054673229931	1.24839e+08	0.00583562976171178	1.62642e+09	0.000111663223717269	5.83183e+08	0	2.72481e+08	3.30753e+09	1.15625e+08	5.61104e+09	0	3.83512e+09	0	3.49753e+08	1.54794e+09	2.77421e+08	8.10504e+09	4.06604e+08	0.000558316118586344	0.000139963998149365	0	0.000190736734260132	0.00112456175167031	2.65938e+09	0.00227247222533947	0.00010205420536222	0	0.000556887331735202	9.96796e+09	0	7.76779e+09	0.00105365537364241	0
Leptospirillum	0	0	0	0	0	0	0	0	0	0	0	0	0	0	0	0	0	0	0	0	0	0	0	0	0	0	0	0	0	0	0	0	0	2.10819e+08	0	0	0	0	0	0	0	0	0	0	0
Leptothrix	4.76236e+09	0.009375	0.00120675784392599	0	0.000155183116076971	0.000136980375758799	0	0	0.0114107883817427	0	0.000206277891538078	0.000245826937835764	0	0.000548646671543526	0.0166994106090373	0	0	0	0	0	0	0	0	0.00103734439834025	0	0	0	0	0	0	0	0	0	2.63852e+08	7.75916e+09	7.78625e+09	0.000446627958910228	1.79567e+09	0	2.84343e+08	8.55299e+09	0	0.015625	0.000243842965130456	0
Leptotrichia	0	0	0	0	8.41656e+09	0	7.67024e+08	1.4752e+09	3.49753e+08	6.19176e+08	0	0.000162100826714216	0	0	0	0	0	0	0	0	0	0	0	0	0	0	0	0	0	0	0	8.44691e+09	0	0	8.41656e+09	0	7.67024e+08	7.37599e+08	0	0	2.77421e+08	0	0	2.79158e+09	0
Leucobacter	7.3551e+09	4.21638e+08	8.3668e+09	1.11024e+07	7.16178e+09	0	5.10383e+08	1.57258e+09	2.02146e+08	0	2.02112e+08	0.000112015532820551	0	0.000529614264277518	0	0	0	0	0	0	0	0	0	0	4.89553e+08	0	0	0	0	0	0	2.10819e+08	0	3.33073e+08	3.58089e+09	0	3.40255e+08	3.93146e+08	0	0	4.04225e+08	0	0	8.8269e+08	0
Leuconostoc	0.00167089547620521	5.67282e+09	0.00434512725015518	8.65139e+09	0.00279142474318892	4.73404e+09	0.0103734439834025	8.38812e+09	0.000110685697898481	0.00017987336914812	0.0920138888888889	0.00146305779078274	0.0383104125736739	0.00285741499190399	0.00625	3.09425e+08	0	0	4.3257e+08	0	3.26486e+08	0.004149377593361	7.10857e+08	5.03117e+07	2.39831e+08	0.00173611111111111	0	0.00196463654223969	0.000190494332793599	0.003125	0.00012377003527446	5.14511e+08	0	7.35368e+09	0.00100491290754801	1.1427e+09	0.0466804979253112	2.41691e+09	0	0.000893371066768995	0.104166666666667	0	0.0491159135559921	0.000714353747975998	0
Leucothrix	0	0	5.61104e+09	7.28959e+08	3.0681e+09	0	6.99506e+08	6.19176e+08	2.77421e+08	8.10504e+09	0	0.000111663223717269	3.88789e+08	0	0	0	0	0	0	0	0	0	0	0	0	0	0	0	0	0	0	2.31251e+08	0	3.64479e+07	0	0	6.99506e+08	0	0	0	2.7107e+08	0	0	0	0
Levilinea	0	0	0	0	0	0	0	1.63184e+07	4.04225e+08	0	0	8.8269e+08	0	0	0	0	0	0	0	0	0	0	0	0	0	0	0	0	0	0	0	0	0	0	0	0	0	0	0	0	0	0	0	0	0
Lewinella	7.75916e+09	3.02799e+09	0.000614113443501563	0	0.004149377593361	1.56389e+09	4.02493e+09	0.000173877590176516	0.0381944444444444	6.09607e+08	0.00392927308447937	0.000571482998380798	0.003125	0.00018565505291169	2.63852e+08	0	0	0	0	0	5.68686e+08	0	0	0.00868055555555556	0	0.00196463654223969	0	0	6.1885e+07	0	7.75916e+09	1.58609e+09	0	1.30594e+09	0.0155601659751037	4.26514e+08	2.51558e+08	0.000347755180353031	0	0	0.00884086444007859	0	0.0046875	0.000340367597004765	0
Limibacter	0.00014027606329256	4.00927e+09	3.83512e+09	3.688e+09	4.72167e+09	8.04929e+09	0	0.000607878100178311	1.62642e+09	0	2.52713e+09	0.000947630922693267	1.36241e+08	0.00119071244294503	4.62502e+08	0	3.64479e+07	0	0	3.49753e+08	0	0	0	0	0	0	9.97506e+09	0	6.61507e+09	0	0	1.45792e+09	0	3.688e+08	3.49753e+08	3.09588e+08	6.93552e+08	0.000324201653428432	0	0.000139579029646586	1.16637e+09	0	0	6.61507e+09	0
Limnobacter	0	1.02932e+09	8.50638e+08	3.93146e+08	4.04292e+07	6.52737e+08	2.02112e+08	0.000261369576581286	2.76414e+09	0	0	7.3551e+09	0	0.000125502008032129	0	0	1.02932e+08	0	0	0	0	0	0	0	0	0	0	0	0	0	3.58089e+09	0	0	0	0	1.63184e+07	1.6169e+09	0	0	4.41345e+09	0	0	4.21638e+08	4.1834e+09	0
Lishizhenia	0	0	0	0	1.00623e+09	0	0	0	0.00196463654223969	0	0	0.000154712544093075	0	0	2.8838e+08	0	0	0	0	0	0	0	0	0	0	0	0	0	0	0	5.58285e+09	3.10162e+08	0	1.42171e+09	0.000130810370243659	5.99578e+08	0.0277777777777778	0.00505974152645696	0	0	0.0078125	0	0	0.00302607076350093	0
Listeria	1.53405e+09	5.53199e+09	2.44827e+09	3.40547e+08	2.35808e+09	0.000688928513535419	5.42139e+08	0.00139579029646586	4.66547e+09	0	5.44962e+08	0.000330753456373619	0	0.000252496913926608	1.09344e+09	0	0	0	9.28764e+08	0	0	0	0	0	9.97506e+09	2.72481e+08	0	0	5.61104e+09	0	1.53405e+09	4.42559e+09	0	2.4767e+09	1.66453e+09	4.05252e+09	1.35535e+09	0.000390821283010441	0	0.000648379052369077	2.31609e+09	0	1.61876e+09	0.000280552126585119	0
Litoreibacter	0	0	0	0	0	0	0	0	0	0	0	0	0	0	0	0	0	0	0	0	0	0	0	0	0	0	0	0	0	0	0	0	0	0	0	0	1.38207e+08	0	0	0	0	0	0	0	0
Litoribacter	0	0	1.50935e+09	5.99578e+08	0	0	0.00196463654223969	0.000190494332793599	0	0	0	0.000465549348230912	0	0.000223313979455114	0	0	0	0	0	0	0	0	0	0	0	0	0	0	0	0	0	2.84343e+08	0	2.99789e+07	0.00694444444444444	6.09607e+08	0.000982318271119843	9.52472e+09	0	0	2.63852e+08	0	4.3257e+08	0.000111656989727557	0
Litoricola	0	0	5.54842e+07	0	1.35535e+08	0	0	0	0	0	0	0	0	0	0	0	0	0	0	0	0	0	0	0	0	0	0	0	0	0	0	0	0	4.05252e+09	0	0	0	0	0	3.30753e+09	0	0	0	0	0
Litorilinea	1.21288e+09	1.14229e+09	5.65915e+09	7.4677e+09	1.79669e+09	0.000308941654161885	2.24958e+09	0.00250073551044425	1.26492e+09	0	4.44097e+08	0.000716178471675141	0	3.91294e+09	3.93146e+08	0	0	0	0	0	0	0	0	0	0	2.22049e+08	0	1.02932e+08	0	0	8.08584e+06	1.46866e+09	0	0.000336046598461653	8.29242e+08	4.41345e+09	1.24977e+09	0.00040453074433657	0	0	3.6638e+09	0	5.14661e+08	4.59345e+09	0
Loktanella	0	5.3962e+09	0.0173611111111111	0	0.00589390962671906	0.000380988665587199	0.003125	0.000711677702828145	0	0.000232774674115456	2.8838e+08	0.000390799464046449	0	0.00622406639004149	0	0	0	0	0	0	0	0	3.09425e+08	1.31926e+08	0	0	0	0	0	0	5.03117e+07	0.000107924021488872	0	0.000548646671543526	0.00589390962671906	0.0001428707495952	0.00625	0.00030942508818615	0	0.000310366232153942	4.46989e+09	0	4.89729e+08	0.00622406639004149	0
Lonepinella	0	0	0	0	0	4.98753e+09	0	0	0	0	3.64479e+07	7.67024e+08	0	0	0	0	0	0	0	0	0	0	0	0	0	0	0	0	0	0	0	0.000162100826714216	0	0	0	0	0	0	0	0	3.64479e+07	0	0	0	0
Longilinea	0	0	0	0	0	0	0	0	0	0	0	0	0	0	0	0	0	0	0	0	0	0	0	0	0	0	0	0	0	0	0	0	0	0	0	0	0	0	0	3.58089e+09	0	0	0	0	0
Lonsdalea	0	0	0	0	0	0	0	0	0	0	0	0	0	0	0	0	0	0	0	0	0	0	0	0	0	0	0	0	0	0	0	6.09607e+08	0	0	0	0	0	0	0	0	0	0	0	0	0
Lutaonella	0	0	1.94394e+08	0	0	3.30753e+09	0	0	0	0	0	0	0	0	0	1.35535e+08	0	0	0	0	0	0	0	0	0	0	0	0	0	0	0	0	0	0	0	0	0	0	0	0	0	0	6.19176e+08	0	0
Luteibacter	0	0.000441345220231265	6.49878e+09	0.000294204177699323	1.89737e+09	0.00138052208835341	1.22127e+09	0.00157559263768531	0	0	6.55243e+08	1.81931e+09	0	4.04225e+09	7.4677e+09	1.38207e+08	0	0	0	4.21638e+08	0	2.22049e+08	0	0	0	0	0	0	4.04225e+08	0	2.76414e+08	0.000176538088092506	0	0.000625183877611062	2.10819e+09	8.3668e+09	4.1079e+09	0.000537133853756356	0	6.80511e+08	6.81452e+09	0	1.95821e+09	5.86126e+09	0
Luteimonas	0.00196463654223969	0	0.0078125	6.1885e+07	2.63852e+08	0	0	0	0	0.0020746887966805	2.84343e+08	1.00623e+09	0	0.0138888888888889	0	0	0	0	0	0	0	0	0	0	0	0	0	0	0	0	0	9.52472e+09	0	0.00012377003527446	2.63852e+08	0	0	0	0	0.0020746887966805	4.26514e+08	0	0	0	0
Luteipulveratus	0	0	0	0	0	0	0	7.67024e+08	0	0	0	0	0	1.35535e+08	0	0	0	0	0	0	0	0	0	0	0	0	0	0	0	0	0	0	0	0	0	0	0	0	0	0	0	0	0	0	0
Luteolibacter	0	0	8.43277e+08	0	0	0.000143235694335028	0	1.19089e+09	5.24194e+08	0	0	2.02112e+09	0	2.76414e+08	4.41345e+09	0	0	0	0	0	0	0	0	0	0	0	0	0	0	0	0	0	0	0.000125502008032129	2.22049e+08	0	7.20525e+08	3.40255e+08	0	0	1.63184e+07	0	0.000112015532820551	1.38207e+08	0
Lutispora	0.1453125	0.00284671081131258	0.000270448192020855	0.00411235257603973	0.000211959107753089	0.0152970075926753	0.000239967090227626	0.516597510373444	0.00066394076567867	0.0001861532191929	0.000611569455103607	0.465277777777778	0.00353572299439161	0.258349705304519	0.00252404990951519	0.0125	0.000402252614641995	0	0.00186219739292365	8.65139e+08	0.000390799464046449	9.79458e+08	0.00829875518672199	1.13737e+09	9.55922e+09	0.000101928242517268	0	0.000670568154108754	0.00785854616895874	0	0.06875	0.0108298780865153	0	0.0139664804469274	0.000191772526062319	0.00217731129968736	0.000321588549488723	0.242738589211618	0	0.000563490825664995	0.0015049405218726	0	0.0122531089978054	0.154223968565815	0
Lyngbya	0	0	2.31251e+08	2.80552e+08	1.45792e+09	7.67024e+09	0	0	0	0	4.05252e+09	1.08428e+08	0	1.74955e+09	0	0	0	0	0	0	0	0	0	0	0	4.05252e+09	0	0	0	0	0	0.000132301382549448	0	5.61104e+09	7.28959e+08	0	3.688e+08	1.39901e+09	0	0	0.00020262603339277	0	0.000223326447434537	5.83183e+08	0
Lysinibacillus	5.90294e+09	0.0017570281124498	0.000276450421004015	0.00111007663109647	6.99938e+08	0.000205854431994883	9.56654e+09	0.000418442182206302	0.00019908486237035	1.41479e+09	0.0013815249047868	0.000203164389014197	0.00189778444699444	0.000244954071111667	0.000625183877611062	1.47573e+09	0.000376506024096386	1.11024e+07	0.00103845878392896	3.08796e+07	5.10383e+08	3.93146e+08	1.01073e+09	1.95821e+09	1.81901e+09	0.000112015532820551	0	0.000132403566069379	1.24977e+09	7.3551e+09	3.79475e+09	0.00426706827309237	0	0.00429707083005085	0.00011322533694831	8.50638e+08	0.000117943691060917	0.000283004374439045	0	0.000123288612578672	0.0066462549473527	0	0.00339835819578074	0.000249953133787415	0
Lysobacter	2.63852e+08	0.000155183116076971	4.18151e+09	0.000446627958910228	1.95892e+09	0.00311203319502075	0	2.51558e+08	0	0.00347222222222222	0.000731528895391368	0.000982318271119843	0	0.0109375	3.09425e+08	1.31926e+08	0.000155183116076971	0	0	3.26486e+08	0	0	0	1.79873e+08	0	0	0	4.76236e+09	0	0	0	0.000620732464307883	0	0.000502456453774006	9.79458e+08	0.00103734439834025	1.13737e+09	0.000166028546847722	0	0.0277777777777778	0.00365764447695684	0	0.000238117915991999	0.009375	0
Macellibacteroides	0	0	0	0.000253117952966082	2.2128e+09	0	9.28764e+08	1.24839e+08	0	1.35535e+08	5.58316e+09	7.77578e+08	0	2.72481e+08	0	0	0	0	0	7.37599e+08	0	0	0	0	0	5.58316e+09	0	0	2.72481e+08	0	0	0.000504993827853215	0	9.97131e+09	7.74479e+09	6.99506e+08	6.19176e+08	4.16131e+08	0	2.7107e+08	0.00117246384903132	0	0.000199501246882793	4.08722e+09	0
Macrococcus	2.22049e+08	7.16178e+09	1.95571e+08	1.70128e+08	3.93146e+08	8.08584e+06	6.52737e+08	3.63802e+09	0.000336046598461653	0	8.8269e+08	1.24977e+09	0	1.26492e+09	0	0	7.16178e+09	0	0	0	0	1.63184e+07	0	0	0	0	0	0	0	0	2.22049e+08	7.16178e+09	0	6.80511e+08	5.24194e+08	0	0	1.6169e+09	0	1.38207e+08	0.000353076176185012	0	0.000220653133274493	0	0
Magnetospirillum	0	0	9.79458e+08	0	0	0	0	0	0	0	0	0.009375	0	0	0	0	0	0	0	0	0	0	0	0	0	0	0	0	0	0	0	0	0	0	2.84343e+08	0	0	0.00347222222222222	0	0	9.52472e+09	0	0.00055696515873507	1.31926e+08	0
Magnetovibrio	0	7.67024e+08	0	0	0	5.54842e+07	0	0	0	0	0	2.72481e+08	0	0	2.80552e+08	0	0	0	0	6.19176e+08	0	0	0	0	0	4.98753e+09	0	0	0	0	7.28959e+08	0	0	0	0	0	4.05252e+09	2.7107e+08	0	0	0	0	0.000529205530197791	2.31251e+08	0
Mahella	2.05864e+08	3.40255e+08	3.93146e+08	0	0	0	0	2.76414e+08	4.41345e+09	0	7.3551e+09	0	8.3668e+09	0	3.58089e+09	0	0	0	0	0	0	0	0	0	0	0	0	0	0	0	0	0	0	4.04292e+07	1.63184e+07	0	0	2.76414e+08	0	0	0.000147102088849662	0	8.3668e+09	1.11024e+07	0
Malonomonas	0	0	0	0	5.99578e+08	0	0	0	0	0	0	0	0	0	0	0	0	0	0	0	0	0	0	0	0	3.09425e+08	0	0	0	0	0	0	0	0	0	0	0.000121921482565228	0	0	0	0	0	0	0	0
Mameliella	0	0	0	0	0	0	0	0	0	0	0	0	0	0	0	0	0	0	0	0	0	0	0	0	0	0	0	0	0	0	0	0	0	0	0	0	0	0	0	0	3.30753e+09	0	2.80552e+08	0	0
Mangrovibacter	0	0	0	0	0	0	0	0	0	0	0	0	0	0	0	0	0	0	0	0	0	0	0	0	0	0	0	0	0	0	0	4.04292e+07	0	0	0	0	0	0	0	0	0	0	0	0	0
Mangrovimonas	0	0	0	0	0	0	0	0	0	0	0	0	0	0	0	0	5.03117e+07	0	0	0	0	0	0	0	0	0	0	0	0	0	0	0	0	0	0	0	0	0	0	0	0	0	0	0	0
Mannheimia	0	0	0	1.35535e+08	0	0	0	0	0	0	5.61104e+09	0	0	0	0	0	0	8.10504e+09	0	0	0	0	0	0	0	5.61104e+09	0	0	0	0	0	5.82584e+09	0	1.35535e+08	0.000251242253363855	0	0.000249376558603491	0	0	0	2.80552e+08	0	0	3.688e+08	0
Maribacter	0	0	0	2.76414e+08	0	0	0	0	0	0	7.16178e+09	1.02932e+08	0	0	0	1.63184e+07	0	0	0	0	0	0	0	0	0	0	0	0	0	0	0	0	0	2.76414e+08	8.8269e+08	2.49953e+08	0	4.21638e+08	0	0	0	0	1.36102e+09	0	0
Maricaulis	0	0	6.09607e+08	0.00196463654223969	0	0.0015625	0	2.63852e+08	0	0	0	3.26486e+08	0	0	0	0	0	0	0	0	0	0	0	7.75916e+09	0	0	0	0	0	0	0	0	0	0	4.76236e+09	0	0	0	0	0	0.000167485484591335	0	0	1.42171e+08	0
Marichromatium	4.05252e+09	0	0	1.94394e+08	0	1.36241e+08	0	0	0	0	0	7.37599e+08	0	0	0	0	0	0	0	0	0	0	0	0	0	0	0	0	0	0	0	1.35535e+08	0	1.94394e+08	0	0	0	1.15625e+08	0	3.64479e+07	2.30107e+09	0	0	0	0
Maricurvus	0	0	8.8269e+08	9.99813e+08	0.000220653133274493	1.0541e+09	0.000209170013386881	6.66146e+08	0	0	3.40255e+08	2.62097e+08	0	0	0	0	0	0	0	0	0	0	0	0	0	0	0	0	0	0	0	0	0	0	7.3551e+09	1.0541e+09	0.000292838018741633	3.33073e+08	0	2.05864e+08	1.70128e+08	0	4.04292e+07	3.26369e+08	0
Marinicella	0	0	0	0	0	0	0	0	0	0	0	0	0	0	0	0	0	0	0	0	0	0	0	0	0	0	0	0	0	0	0	0	0	0	0	0	0	0	0	0	0.00103734439834025	0	0	0	0
Marinifilum	0	0	0	0	0.00016537672818681	3.46876e+08	0.00014027606329256	2.18688e+09	0	0	1.74877e+08	9.28764e+08	0	0	0	0	3.4991e+09	0	0	0	0	0	1.09344e+09	7.67024e+08	0	0	0	0	0	0	5.58316e+09	5.44304e+08	0	0.000121254066779655	0.0041674935503076	2.31251e+08	0.000280552126585119	0.000408216821448878	0	0	6.99506e+09	0	3.05163e+09	0.00437672232128384	0
Marinilabilia	8.8269e+08	1.24977e+09	0.000183877611062077	2.10819e+09	0.000418340026773762	1.77639e+09	0	1.54398e+09	1.8714e+09	0	8.08584e+06	4.24279e+09	0	0.000224031065641102	2.76414e+08	0	0	0	0	4.1834e+09	0	0	0	1.70128e+08	0	0	0	0	0.000112015532820551	0	4.41345e+09	2.49953e+09	0	2.95147e+09	0.0010458500669344	2.22049e+08	0.000214853541502542	1.44105e+09	0	6.55243e+08	3.43648e+09	0	3.63802e+09	0.000336046598461653	0
Marinilactibacillus	0	0	0.00043319512346061	0	0.000155183116076971	1.15352e+09	0	9.79458e+08	0.00518672199170124	2.84343e+08	0	1.79873e+08	0	0.000121921482565228	0	0	0	0	0	0	0	0	0	0	0	0	0	0	0	0	0	0.0015625	0	0	0	0	0.000446627958910228	3.26486e+08	0	2.84343e+08	8.55299e+09	0	0	0	0
Marinimicrobium	0	0	0	0	0	7.28959e+08	0	0	0	0	0	0	0	0	0	0	0	0	0	0	0	0	0	0	0	0	0	0	0	0	0	0	0	0	0	0	0	0	0	0	0	0	0	0	0
Marininema	0.00231685789938217	2.10819e+09	0.00405789825970549	3.55278e+09	0.0020052997206904	4.83781e+09	5.78434e+09	6.94557e+09	1.61717e+08	1.30547e+09	7.27605e+09	0.000970801284444776	2.48773e+09	0.00255980227734134	0	0.000220653133274493	6.32458e+08	0	1.33229e+09	0.000107426770751271	2.05864e+08	0	1.31049e+08	2.02146e+08	0	6.06337e+08	0	2.76414e+08	0.000176538088092506	0	0.000110326566637246	4.4272e+09	0	2.44253e+09	0.00107426770751271	3.08796e+07	7.65574e+09	5.37299e+09	0	2.77413e+09	0.000206154729229911	0	7.7396e+08	0.00308941654161885	0
Marinithermus	0	0	0	1.4419e+08	0	0	0.004149377593361	0	0	0	0	0.000121921482565228	0	0.000285741499190399	0	0	0	0	4.3257e+08	0	0	0	0	0	0	0	0	0	0	0	0	3.95778e+08	0	0	0	1.63243e+08	0.00311203319502075	0	0	0	0.00520833333333333	0	0.00196463654223969	0	0
Marinitoga	0	2.31251e+08	0	0	0	0	0	0	1.3871e+08	0	0	0	0	0	0	0	0	0	0	0	0	0	0	0	0	0	0	0	0	0	0	0	0	0	0	0	0	0	0	0	1.35535e+08	0	0	9.97506e+09	0
Marinobacter	0.000209170013386881	5.55121e+08	0.00211272649144167	5.14661e+08	4.08306e+09	4.19355e+08	2.22361e+09	2.77413e+09	6.4676e+09	3.73385e+09	2.76414e+09	0.00136817018271692	0	0.000588408355398647	1.47573e+09	0	0	0	0	0	0	0	0	4.04225e+08	3.73385e+09	2.76414e+08	0	0	0.000110326566637246	0	4.1834e+09	1.33229e+09	0	1.95571e+08	1.19089e+09	7.86291e+08	4.64936e+09	3.59005e+09	0	0.000224031065641102	2.21131e+09	0	2.74948e+09	0.000330979699911739	0
Marinobacterium	0.000310366232153942	7.20949e+08	0.000334970969182671	1.79567e+09	0.024896265560166	7.10857e+08	0	3.59747e+09	0.00520833333333333	6.09607e+08	0.00392927308447937	0.000952471663967997	0	0.00018565505291169	2.63852e+08	0	0	0	0	0	0	0	0	0	0	0	0	0	0	0	0	1.4419e+08	0	1.63243e+08	0.00103734439834025	0	2.01247e+09	0	0	0.000121921482565228	0.00196463654223969	0	0.00625	0	0
Marinococcus	0	1.09344e+09	7.67024e+08	0	3.49753e+08	9.28764e+08	0	8.10504e+09	0	0	7.77578e+08	0	0	6.61507e+09	0	0	0	1.53405e+09	0	0	0	0	0	0	0	0	0	0	0	0	0	0	0	0	3.49753e+08	0	0	0	0	0	7.77578e+08	0	0	3.30753e+09	0
Marinomonas	0	0	0	0	0	0	0	0	0	0	2.49953e+08	0	0	4.1834e+09	0	0	0	0	0	0	0	0	0	0	0	0	0	0	0	0	0	0	0	0	2.02146e+08	0	0	0	0	0	0	0	0	0	0
Marinoscillum	0	3.26486e+08	0	2.84343e+08	0	2.39831e+08	0	0	0.00589390962671906	0	0	0.000154712544093075	0	7.75916e+09	0	0	1.63243e+08	0	0	0	0	0	0	0	4.76236e+09	0	0	0	0	0	0	0	0	0	1.00623e+09	0	0.0104166666666667	0.00030480370641307	0	4.76236e+09	0.0140625	0	0	0.000465549348230912	0
Marinospirillum	0	0	0	0	0	0	0	0	0	0	2.72481e+08	0	0	0	0	0	0	0	0	0	0	0	0	0	0	0	0	0	0	0	0	0	0	0	0	4.05252e+09	0	0	0	4.98753e+09	1.36241e+08	0	0	0	0
Marinosulfonomonas	0	0	0	1.63184e+07	0	0	1.38207e+08	0	0	0	0	0	0	0	0	0	0	0	0	0	0	1.38207e+08	0	0	0	0	0	0	0	0	0	0	0	0	2.02112e+08	0	0	0	0	0	2.10819e+08	0	0	3.58089e+09	0
Mariprofundus	0.00829875518672199	1.9904e+09	0.000166028546847722	3.59747e+09	0.046875	0.00121921482565228	0.00196463654223969	0.00166682541194399	0.06875	0	1.45119e+09	0.00162942271880819	0	0.00111656989727557	0	0.00103734439834025	1.42171e+08	0	5.99578e+08	0	0	0.000982318271119843	0	0	0	0	0	0	0.000111656989727557	0	0.0020746887966805	1.27954e+09	0	9.59325e+09	0.0104166666666667	0	0.00884086444007859	0.000428612248785599	0	0.00037131010582338	1.45119e+09	0	1.00933e+09	0.000558284948637785	0
Maritimimonas	1.74877e+08	0	0	0	0	0	0	0	0	0	0	0	0	0	0	0	0	0	0	0	0	0	0	0	0	0	0	0	0	0	0	0	0	0	0	0	0	0	0	0	0	0	0	0	0
Marivirga	0	0	2.02112e+08	3.73385e+09	2.76414e+08	4.41345e+09	0	0	0	0	0	7.16178e+09	0	0	0	0	0	0	0	0	0	0	0	0	0	0	0	0	0	0	0	0	0	3.73385e+09	2.76414e+08	0	0	0	0	0	1.11024e+07	0	2.05864e+08	3.40255e+08	0
Martelella	0	0	0	0	0	0	0	0	0	0	0	5.58285e+09	0	0	1.42171e+08	0	0	0	0	0	0	0	0	0	0	0	0	0	0	0	0	0	0	0	0	0	0	0	0	0	0	0	0	0	0
Marvinbryantia	9.01618e+09	0.00218836116064192	0.000969073673995484	0.00198202222098152	0.000182730775361671	0.0138653366583541	4.90466e+09	0.00330753456373619	0.000161875536212714	0.00126248456963304	0.000335320960475864	0.00433368616441929	0.000110639867232159	0.000171379006421466	0.000105259899074332	0	0.000162100826714216	6.77674e+07	0.000251242253363855	2.52713e+09	0.000947630922693267	1.90737e+09	0.000463054838923067	1.15625e+09	0.000224441701268096	2.55136e+09	6.13619e+09	0.000460999446800664	8.56895e+09	9.28764e+08	4.0226e+09	0.00312044091424866	0	0.00173077996761767	9.33093e+09	0.00314214463840399	0.000380111063275549	0.00585433617781306	0	0.00218830658736393	0.000605035646076016	0	0.000667527198967361	0.000111920983785447	0
Massilia	4.04225e+08	0	1.38207e+08	0	0	0	2.10819e+08	4.1834e+09	2.22049e+08	0	0	0	0	2.02146e+08	0	0	0	0	0	0	0	0	0	0	0	1.02932e+08	0	0	0	0	0	0	0	0	0	3.67755e+09	2.10819e+08	4.1834e+09	0	0	1.02932e+08	0	0	0	0
Mastigocladus	0	0	0	0	0	0	0	0	0	0	0	0	0	0	0	0	0	0	0	0	0	0	0	0	0	0	0	0	0	0	0	0	0	0	0	0	0	0	0	0	1.63243e+08	0	0	0	0
Mechercharimyces	2.7107e+08	0	2.52713e+09	4.98753e+09	2.72481e+08	0	0	5.61104e+09	0	0	0	1.74877e+08	8.35887e+09	1.94195e+09	4.05252e+09	1.35535e+08	0	0	9.97506e+09	0	3.30753e+09	0	5.61104e+09	0	3.0681e+09	0	0	0	0	0	0	0.000251242253363855	0	0.000199501246882793	2.72481e+08	0	1.3875e+09	0.000224441701268096	0	7.67024e+09	4.0568e+09	0	2.78629e+09	5.54842e+07	0
Megamonas	0.000146499491397992	0.00706152352370024	0.000187464850340561	0.0112900853192115	0.00113842391533499	0.00426706827309237	4.44097e+09	0.0121750340184774	0.000171896647912434	1.8714e+09	0.00069717826271564	0.000778262029707373	0.000150129568344854	0.000347633464975928	0.00134418639384661	4.14621e+08	0.000132403566069379	4.99906e+07	0.00040453074433657	6.32458e+08	0.00054384203480589	5.55121e+08	0.00114588555468023	3.49969e+09	3.0623e+09	1.44153e+09	2.22361e+09	2.61095e+09	4.44647e+09	0.00070943170786349	1.10566e+09	0.0015005737487863	0	0.00768608414239482	0.000177088164607665	0.00238453815261044	0.000333072796390379	0.00207691756785791	1.02932e+08	0.000275606760191496	7.46977e+09	0	5.54827e+09	4.8507e+09	0
Megasphaera	185461689587426	0.857081626821602	54828125	0.0275078903397487	0.00444458516545493	0.465394165114836	0.0138436693437919	333647833854399	0.0664219111174957	912136929460581	0.021012943290644	0.121437304098893	0.385330727168074	711076388888889	0.767617654230675	0.00491159135559921	0.00633393656538718	0.0125	0.0282195680425769	0.000721634931880037	0.0356921166977033	7.20949e+09	0.018646717284502	0.000790095725647421	110995850622407	0.000909897409067128	0.000915672591705616	0.00603774942440522	146527777777778	0.0210314557425018	0.0451866404715128	0.00442899323745119	0.0265625	0.124048517853828	0.000986806086007802	0.649208566108007	0.0162934552218361	0.311132201875837	4.89729e+08	305912863070539	0.00155251245422079	4.52805e+09	0.00909559669992325	326388888888889	6.09607e+08
Meiothermus	0	0	0	3.30753e+09	3.46876e+08	8.41656e+09	7.28959e+08	1.53405e+09	3.688e+08	0	6.19176e+08	0	0	0	5.58316e+09	0	0	0	0	0	0	0	0	0	0	0	0	0	0	0	0	0.00029925187032419	0	0.000132301382549448	2.31251e+08	0.000112220850634048	3.64479e+07	7.67024e+08	0	0	1.85753e+09	0	4.05252e+09	0	0
Melioribacter	7.49859e+08	0.000147102088849662	2.95147e+09	0.000125502008032129	6.66146e+08	0.000358089235837571	5.14661e+08	0	3.93146e+08	2.02146e+08	0	2.02112e+08	0	1.38207e+08	4.41345e+09	0	0	0	0.000167336010709505	0	0	2.05864e+08	0	0	0	0	0	0	0	0	0	0.000147102088849662	0	0.000418340026773762	3.33073e+08	0	5.14661e+08	3.40255e+08	0	4.04292e+07	3.42687e+09	0	0.000410723620342021	8.29242e+08	0
Melittangium	0.0015625	0	1.58311e+09	0	2.8838e+08	0.000334970969182671	3.26486e+08	0.00311203319502075	0	0	1.79873e+08	0.0225694444444444	0	0.00196463654223969	0	0	6.1885e+07	0	0	0	0	0	0	0	0	0	0	0	0	0	0	3.09425e+08	0	0.000155183116076971	0	0	8.16215e+08	0.00311203319502075	0	0	2.39831e+08	0	6.09607e+08	0.00196463654223969	0
Meniscus	0	0.000132301382549448	3.00626e+09	0.000224441701268096	8.01854e+09	0.000391182290947582	3.688e+08	3.67241e+06	3.40547e+08	0	0.000324201653428432	4.60818e+09	5.58316e+09	4.27668e+09	4.98753e+09	1.36241e+08	0	0	0	3.64479e+07	0	0	0	0	0	0	0	0	1.94394e+08	0	2.72481e+08	0.000529205530197791	0	0.000448883402536191	2.55136e+09	7.67024e+08	7.00719e+09	4.37191e+09	0	4.16131e+08	0.000932079753606743	0	0.000279158059293172	2.13834e+08	0
Mesonia	0	4.1834e+09	3.33073e+08	0	0	0	0	2.02146e+08	0	0	0	1.38207e+08	0	4.99906e+07	0	0	0	0	0	2.05864e+08	0	0	0	0	0	0	0	0	0	0	0	0	0	3.58089e+09	4.11728e+08	0	0	4.04292e+07	0	0	0.000112015532820551	0	0	0	0
Mesoplasma	5.27704e+08	0.000232774674115456	0	0	2.77513e+09	0.0238589211618257	8.53029e+08	0.000211309059624373	0.000263814274750576	0	0.000426725188978298	0.012770137524558	9.52472e+09	0	0	2.63852e+08	0	0	0	3.26486e+08	0	0	0	5.99578e+08	0	0	0	0.000285741499190399	0.0046875	0	2.63852e+08	0.000620732464307883	0	0.000502456453774006	1.79567e+09	0.0020746887966805	8.53029e+08	8.55299e+09	0	0.00520833333333333	0.00103633260180444	0	0.000333365082388799	0.0078125	0
Mesorhizobium	0	0	0	0	0	0	0	0	8.10504e+09	0	0	3.88789e+08	0	0	9.9226e+09	0	0	0	0	0	0	0	0	0	0	0	0	0	1.36241e+08	0	0	0	0	0	0	0	0	0	0	0	0	0	4.98753e+09	1.36241e+08	0
Metabacterium	5.55121e+08	0.000214853541502542	2.36744e+09	1.36102e+09	3.01412e+09	4.24507e+09	1.30547e+09	5.05281e+09	0.000485400642222388	1.38207e+08	0.000264807132138759	2.24958e+09	0	1.68655e+09	0.000167336010709505	0	3.58089e+09	0	0	0	0	3.26369e+08	0	0	2.76414e+08	4.41345e+09	0	0	0	0	2.22049e+08	0.000751987395258898	0	1.70128e+09	3.93146e+09	4.04292e+07	2.1214e+09	0.000149563234931504	0	2.76414e+09	0.00225086062317945	0	0.00165489849955869	3.79475e+09	0
Metallibacterium	0	5.58285e+09	4.89729e+08	0	0	0	0	0.00347222222222222	0	0	0	0.003125	0	0	0	0	0	0	0	1.42171e+08	0	0	0	0	0	0	0	0	0	0	0	0.000111656989727557	0	0.0020746887966805	2.84343e+08	0	1.19916e+08	0.00868055555555556	0	0.00196463654223969	0	0	6.1885e+07	1.18733e+09	0
Metascardovia	0	0	0	0	0	1.3871e+08	0	0	0	0	0	0	0	0	0	0	0	0	0	0	0	0	0	0	0	0	0	0	0	0	0	0	0	0	0	0	0	0	0	0	0	0	0	0	0
Methylacidiphilum	0	3.40255e+08	7.07662e+07	0	0	0	0	0	0	0	0	2.10819e+09	0	0	0	0	0	0	0	0	0	0	0	0	2.49953e+08	0	0	0	0	0	0	0	0	7.68155e+09	1.30547e+09	4.04225e+08	0.000336046598461653	8.29242e+08	0	0	0.000441306266548985	0	0.00196619812583668	3.33073e+09	0
Methylarcula	1.63243e+08	0	4.26514e+08	0	5.99578e+08	0.00173611111111111	0	0.00196463654223969	0.0001428707495952	0.003125	0	6.5963e+08	0	0	5.58285e+09	0	0	0	0	0	0	0	0	0	0	0	0	0	0	0.000111656989727557	0	0.0020746887966805	0	5.03117e+07	1.79873e+08	0	6.09607e+08	0	0	0.0015625	0	0	0	0	0
Methylibium	0	0	0	0	0	0	0	0	0	0	3.30753e+09	0	0	0	0	0	0	0	0	0	0	0	0	0	0	0	0	0	0	0	0	0	0	0	0	0	0	0	0	0	0	0	0	0	0
Methylobacillus	0	0	1.63184e+07	0	7.4677e+09	2.76414e+08	4.41345e+09	4.99906e+07	3.67755e+09	0	4.1834e+09	1.11024e+07	0	1.02932e+08	0	0	0	0	0	0	0	0	0	0	0	0	0	0	0	0	0	2.02146e+08	0	2.02112e+08	0	0	0	0	0	0	4.1834e+09	0	7.16178e+09	0	0
Methylobacter	0	0	0	0	0	0	0	0	0	0	0	1.4419e+08	0	0	0.00103734439834025	0	0	0	0	0	0	0	0	0	0	0	0	0	0	0	0	0	0	0	0	0	0	0	0	0	0	0	0.000111656989727557	0	0
Methylobacterium	2.16712e+09	2.35808e+09	0.00137785702707084	1.49088e+09	0.000502484506727709	0.000244936996761389	0.00104738154613466	0.000219347244399152	0.00214989746642852	0	0.000252496913926608	4.37375e+09	3.83512e+09	2.5816e+09	2.62315e+09	9.28764e+08	2.6355e+09	0	5.42139e+08	2.79158e+09	0	0.000199501246882793	1.49865e+09	9.9226e+09	4.62502e+08	8.41656e+09	7.28959e+08	6.13619e+09	4.42559e+09	0	4.95341e+09	0.00014842022620907	0	0.000136890127375586	0.00122829546088996	1.94394e+08	0.0029426433915212	5.7221e+09	0	2.54376e+09	0.0018796992481203	0	0.000820715786890024	0.000243407707910751	0
Methylocaldum	0	0	0	0	0	0	0	0	0	0	0	0	0	0	0	0	0	0	0	0	0	0	0	0	0	0	0	0	0	0	0	2.02112e+08	0	0	0	0	0	0	0	0	0	0	0	0	0
Methylocella	0	0	0	0	0	0	0	0	0	0	0	0	0	0	0	0	0	0	0	0	0	0	0	0	0	0	0	0	0	0	0	0	0	0.000982318271119843	0	0	0	0	0	0	0	0	0	0	0
Methylococcus	0	0	2.79158e+09	3.88789e+08	0	5.44962e+08	0	0	5.61104e+09	7.28959e+08	1.53405e+09	0	0	3.09588e+08	0	0	0	0	0	0	0	0	0	0	0	0	0	0	0	0	0	2.7107e+08	0	0	9.97506e+09	0	3.30753e+09	1.15625e+08	0	0	7.67024e+08	0	0	0	0
Methyloferula	7.4677e+09	0	8.8269e+08	0	0	4.21638e+08	0	0	0	0	0	7.86291e+08	0	3.26369e+08	0	0	0	0	0	0	0	0	0	0	0	0	0	0	0	0	7.4677e+09	0	0	1.49972e+09	0.000147102088849662	0	0	7.7717e+08	0	0	1.02077e+09	0	6.06438e+08	1.46866e+09	0
Methylogaea	0	0	0	0	0	5.27704e+08	0	0	0	0	0	0	0	1.19916e+08	0	0	0	0	0	0	0	0	0	0	0	0	0	0	0	0	6.09607e+08	0	0	0.0015625	3.09425e+08	1.31926e+08	7.75916e+09	2.8838e+08	0	0	0.0020746887966805	0	2.01247e+09	1.79873e+08	0
Methylohalobius	0	0	0	0	0	0	0	0	0	0	0	0	0	0	0	0	0	0	0	0	0	0	0	0	0	0	0	0	0	0	0	3.88789e+08	0	0	0	0	0	7.28959e+08	0	0	0	0	0	0	0
Methylohalomonas	0	0	7.3551e+09	0	0	0	0	0	0	0	0	1.63184e+07	0	0	0	0	0	0	0	0	0	0	0	0	0	0	0	0	0	0	0	2.49953e+08	0	0	0	0	3.58089e+09	0	0	0	0	0	0	0	0
Methylomarinum	0	0	6.1885e+07	0	0	0	0	0	0	0	0	0	0	0	0	0	0	0	0	0	0	0	0	0	0	0	0	0	0	0	0	0	0	0	0	0	0	0	0	0	0	0	0.00347222222222222	0	0
Methylomicrobium	4.98753e+09	0	0	0	5.61104e+09	0	0	1.844e+09	0	0	2.77421e+08	0	0	0	0	0	0	0	0	5.61104e+09	0	0	0	0	0	0	0	0	0	0	9.97506e+09	0	0	0	0	0	7.67024e+08	3.688e+08	0	0	1.3871e+08	0	2.7107e+08	0	0
Methylomonas	0	2.10819e+08	0.000251004016064257	0	0.000107426770751271	1.02932e+08	0	0	0	0	4.04225e+08	0.000224031065641102	0	8.8269e+08	0	0	0	0	0	0	0	0	0	0	0	0	0	0	0	0	7.3551e+09	6.32458e+08	0	0	0	0	0	1.31049e+08	0	0	1.41479e+09	0	0	4.41345e+09	0
Methylonatrum	0	0	0.000155183116076971	0	0	0	0	5.68686e+08	0	0	0	0	0	0	0	0	0	0	0	0	0	0	0	0	0	0	0	0	0	0	0	0	0	2.8838e+08	0	0	0	0	0	0	0	0	0	0	0
Methylophaga	0	0	5.61104e+09	0	0	1.4752e+09	0	6.19176e+08	0	0	0	2.79158e+09	0	9.97506e+09	0	0	0	0	0	0	0	0	0	0	0	0	0	0	0	0	0	6.93752e+08	0	7.28959e+08	7.67024e+08	0	0	0	0	4.05252e+09	1.35535e+08	0	1.94394e+08	0	0
Methylophilus	8.3668e+09	0	3.58089e+09	0	0	0	0	1.63184e+07	0	0	0	8.8269e+08	0	0	0	0	0	0	0	0	0	0	0	0	0	0	0	0	0	0	0	0	0	2.05864e+08	0	0	2.02146e+08	1.63184e+07	0	0	0	0	0	0	0
Methylosoma	0	0	0	0	0	0	0	5.99578e+08	0	0	0	0	0	0	0	0	0	0	0	0	0	0	0	0	0	0	0	0	0	0	0	0	0	0	0	0	0	0	0	0.000121921482565228	0	0	0	0	0
Methylosphaera	0	0	0	0	0	0	0	0	0	0	0	0	0	0	0	0	0	0	0	0	0	0	0	0	0	0	0	0	0	0	0	0	0	3.688e+08	0	0	0	0	0	0	0	0	0	0	0
Methylotenera	0	2.05864e+08	0	0	0	0	4.04225e+08	7.4677e+09	0	0	1.24977e+09	0	6.32458e+08	4.1834e+09	0	0	0	0	0	0	0	0	0	0	8.8269e+08	0	0	0	0	0	0	2.05864e+08	0	0	0	0	2.82957e+09	0	0	0	0	0	4.21638e+08	4.1834e+09	0
Methylothermus	0	0	0.00103734439834025	1.42171e+08	0	1.19916e+08	0.00173611111111111	0.000487685930260912	0	0	0	0	0	0.000155183116076971	0	0	0	0	0	0	0	0	0	0	0	0	0	0	0	0	0.000223313979455114	0	0	2.84343e+08	3.52182e+09	5.99578e+08	0	6.09607e+08	0	0	0.00625	0	2.63852e+08	0.00085350713842334	0
Methyloversatilis	7.67024e+08	7.74479e+09	4.19704e+09	2.16712e+09	3.19034e+09	0.0014994326471065	2.7107e+08	0.00103288481938474	4.85986e+09	0	4.08722e+08	0	0	0.000673325103804287	0	0	0	0	0	0	0	0	2.79158e+09	0	4.98753e+09	0	0	0	0	0	4.60214e+09	1.4752e+09	0	3.09588e+08	5.54842e+07	0.000121575620035662	3.1173e+09	0.000111663223717269	0	9.97506e+09	0	0	1.3875e+09	8.41656e+09	0
Methylovorus	0	2.62097e+08	6.06438e+08	0	0	0.000149354043760735	0	4.41345e+09	1.24977e+09	0	2.10819e+08	4.1834e+09	0	0	0	0	0	0	0	0	0	0	0	0	0	0	0	0	0	2.05864e+08	0	0	0	3.26369e+08	4.04225e+08	0	0	0	0	7.3551e+09	4.21638e+08	0	0	3.58089e+09	0
Methylovulum	0	0	0	0	0.00173611111111111	0	0	0	0	0	0	0	0	0	0	0	0	0	0	0	0	0	0	0	0	0	0	0	0	0	0	0	0	0	0	0	0	0	0	0	1.31926e+08	0	0	0	0
Micavibrio	3.49753e+08	6.19176e+08	1.3871e+08	0	8.13209e+08	0.000111663223717269	0	0.000997506234413965	0	0	1.27188e+09	5.61104e+09	0	2.30107e+09	0	0	0	0	0	0	0	0	0	0	0	0	0	0	0	0	0	6.19176e+08	0	8.10504e+09	0	2.79158e+09	0	4.98753e+09	0	0	3.46876e+08	0	3.64479e+07	1.53405e+09	0
Microaerobacter	0	0	0	0	0	0	0	0	0	0	0	0	0	0	0	0	0	0	0	0	0	0	0	0	0	0	0	0	0	0	0	0	0	0	0	0	0	0	0	0	1.11024e+07	0	0	0	0
Microbacterium	0.000140872706416249	0.000293793169608596	0.078125	0.00109729334308705	0.0893909626719057	0.00257167349271359	0.0109375	0.00266105575840089	5.93667e+09	0.000310366232153942	7.64206e+08	0.00346136668155427	3.26486e+09	0.0622406639004149	7.10857e+08	2.51558e+08	1.79873e+08	0	0.000182882223847842	0	4.76236e+09	0.00625	9.28275e+08	1.05541e+09	7.75916e+09	0	0	0	0.00311203319502075	2.84343e+08	4.52805e+09	0.000167881811204912	0	0.00225554742745672	0.0166994106090373	0.000476235831983998	0.065625	0.000835447738102605	0	0.00248292985723153	5.6234e+09	0	3.10162e+08	0.0259336099585062	0
Microbulbifer	1.3871e+08	0	0	0	0	9.97506e+09	0	0	1.15625e+08	0	0	0	0	0	3.09588e+08	0	0	0	0	0	0	0	0	0	0	0	0	0	0	0	0	0	0	0	0	0	0	0	0	0	0	0	0	1.74877e+08	0
Microchaete	8.0845e+08	0.000149354043760735	8.29242e+08	8.8269e+08	2.99944e+09	0.000330979699911739	0	0.00125502008032129	2.22049e+08	0	2.26451e+09	2.72204e+09	0	2.02146e+09	0	0	3.73385e+09	0	4.41345e+09	0	0	0	0	0	0	1.02932e+08	0	0	0	0	0	0.000410723620342021	0	0.000353076176185012	0	3.67755e+09	2.52983e+09	0.000125502008032129	0	7.16178e+09	6.17593e+08	0	7.86291e+08	1.21288e+09	0
Micrococcus	0.00868055555555556	0.00030480370641307	0.0108055009823183	0	0.0125	0.00037131010582338	0	0.00124146492861577	4.46989e+09	0	6.52972e+08	0.012448132780083	0	4.52805e+09	5.99578e+08	0	0	0	4.76236e+09	0	0	0	7.75916e+09	0	5.58285e+09	0	0	0	0	0	0	0.00030480370641307	0	0.000190494332793599	0.003125	6.1885e+07	7.91556e+08	0.000310366232153942	0	0.000334970969182671	1.63243e+09	0	0	1.00623e+09	0
Microcoleus	0	0	7.77578e+08	0	8.17443e+08	0.000132301382549448	1.15625e+08	0.000308607339243631	7.28959e+08	0	0	1.74877e+09	3.09588e+08	4.16131e+08	0	1.35535e+08	0	0	0	0	0	0	0	0	0	0	0	0	0	0	0	5.58316e+09	0	0.000199501246882793	0	3.30753e+09	0	5.61104e+09	0	7.67024e+08	1.844e+09	0	6.19176e+08	1.3871e+08	0
Microcystis	8.84525e+09	0.0117397828581516	0.000694869711929013	0.00353045013239188	0.000560779187924274	0.00899431057563588	0.000141000817138594	0.0234548449473609	0.000346881259559821	3.23242e+08	0.000281754373089967	0.000944021734735957	0.000174607215357602	0.000559851568594954	0.00115749383914569	9.67449e+08	0.00105922852855504	9.99813e+08	0.00147102088849662	1.47573e+09	0.000251004016064257	1.55434e+09	0.000393898159421328	2.26451e+09	3.40255e+09	7.86291e+08	0	3.59005e+09	3.84014e+09	0.000410723620342021	1.9349e+09	0.0106364198075735	4.99906e+07	0.00912032950867902	0.00036893367626597	0.0019243641231593	0.000293104060823534	0.0073408293346702	0	0.000282411865381409	0.000407560976888279	0	0.000197453019236167	0.000327422217012212	0
Microlunatus	0	0	0	0	0	0	0	0.000111656989727557	0	0	0	0	1.19916e+08	0	0	0	0	0	0	0	0	0	0	0	0	0	0	0	0	0	0	0	0	0	0	0	0	0	0	0	0	0	0	0	0
Micromonospora	0	9.97506e+09	1.36241e+08	3.30753e+09	1.15625e+08	0	0	1.53405e+09	7.37599e+08	0	6.19176e+08	0	0	0	0	0	0	0	0	0	0	0	0	0	0	0	0	0	0	0	0	0	0	0	0	2.80552e+08	1.09344e+09	2.30107e+09	0	0	0	0	0	2.7107e+08	0
Micropruina	4.99906e+07	0	5.69212e+09	0	3.33073e+08	7.16178e+09	0	6.80511e+08	3.93146e+08	2.02146e+08	0	8.0845e+08	0	2.76414e+08	0	2.49953e+08	0	0	0.000167336010709505	0	0	0	0	0	4.04292e+07	0	0	0	0	0	9.99813e+08	0	0	4.1834e+09	1.11024e+07	3.58089e+09	5.14661e+08	1.36102e+09	0	2.02146e+08	2.44776e+08	0	0.000224031065641102	4.14621e+08	0
Microscilla	0	3.09425e+08	0	7.75916e+09	2.8838e+08	0	0	0	2.84343e+08	0	0	0.00173611111111111	0	0	0	0	0	0	0	0	0	0	0	0	5.03117e+07	0	0	0	0	0	0	0	0	0	0	0	0	0	0	0	0	0	0	0	0
Microtetraspora	0	0	0	0	0	0	0	1.74877e+08	0	0	0	0	0	0	0	0	0	0	0	0	0	0	0	0	0	0	0	0	0	0	0	0	0	2.80552e+08	0	0	3.688e+08	0	0	0	0	0	0	0	0
Microvirga	0	0	0	0	0	0	0	0	0	0	0	2.76414e+08	0	4.99906e+07	0	0	0	0	0	0	0	0	0	0	0	0	0	0	0	0	0	0	0	0.000107426770751271	0	0	0	0	0	0	0	0	0	2.49953e+08	0
Microvirgula	3.95778e+08	0.00124146492861577	0	0	1.1427e+09	0	5.68686e+08	1.50935e+09	0	0.03125	0.00164594001463058	0	0.00180969616153919	0.003125	0	6.5963e+08	0.00139664804469274	1.29771e+08	0	0	0	0	2.01247e+09	0	0	0.000121921482565228	0	0	0	0	2.63852e+08	0.000698324022346369	1.4419e+08	0.000446627958910228	1.63243e+08	0	7.67726e+09	0	0	0	0	0	0.000285741499190399	0.0015625	0
Mitsuaria	0	0.000112220850634048	2.55136e+09	1.53405e+09	2.9504e+09	1.04926e+09	0	1.52582e+09	8.10504e+09	0	0.000111663223717269	1.55516e+09	0	0	0	0	0	0	0	0	0	0	0	0	0	0	0	0	0	0	2.31251e+08	0.00014027606329256	0	7.67024e+08	1.4752e+09	3.49753e+08	2.16712e+09	8.32263e+08	0	1.21981e+09	0.000167494835575903	0	0.000199501246882793	9.53684e+08	0
Mitsuokella	0.0132884943333215	0.53545083434792	0.00600608946448533	0.00500005103828892	0.00224093013015742	0.00168994040736458	0.000639682508599813	0.005851156285496	0.343925024270032	0.00379931228163283	0.154956306823197	0.0101505967631069	0.0224698440717858	0.00647847535523043	0.0773092369477912	1.77639e+09	0.0017546372556041	2.05864e+08	2.55191e+09	4.0625e+09	0.00016171678539374	2.77413e+09	0.000169774482895221	0.00455529833470241	6.35753e+09	0.00198605349104069	0.00030744235455852	0.0301191526919682	0.000406881140110469	0.0017570281124498	0.000126567662628344	0.0345556112583256	0	0.00079279475462492	0.000406250491432046	0.00412782094717521	0.00134137505629859	0.000511344573482034	0	0.00452213524390783	0.0173007326330656	2.49953e+08	0.0114739629302736	0.000581861112282329	0
Mobiluncus	0	0	0	0	0	1.00623e+09	0	0	0	0	0	0	0	0	0	0	0	0	0	0	0	0	0	0	0	0	0	0	0	0	0	0	0	0	0	0	0	0	0	0	0	0	0	0	0
Modestobacter	0	0	0	0	0	0	0	0	2.79158e+09	0	0	0	0	0	0	0	0	0	0	0	0	0	0	0	0	0	0	0	0	0	0	0	0	0	0	0	0	0	0	0	0	0	0	0	0
Mogibacterium	1.02932e+09	1.36102e+09	2.35887e+09	7.68155e+09	0.000124020078197923	7.68027e+09	0.000821447240684041	8.56884e+09	0.00154470827080943	3.24939e+09	0.00150779641070903	0.000153898047813804	0.000251004016064257	2.88663e+09	0.000501324930172599	1.02932e+08	5.10383e+08	0	0	1.63184e+07	0	0	0	0.000176538088092506	0	0.000147102088849662	0	8.3668e+09	0	0	2.05864e+08	0.00017693273493775	0	8.28799e+09	8.64877e+09	1.21267e+09	0.00276304980957359	0.000427059838131883	0	7.9985e+09	0.00330979699911739	0	0.0028028781793842	4.99609e+09	0
Mongoliicoccus	0	0	0	0	1.19916e+08	0	0	0.00196463654223969	4.76236e+09	0	6.1885e+07	5.27704e+08	0	7.20949e+08	5.58285e+09	0	0	0	0	0	0	0	0	4.76236e+09	0	0	0	0	0	0	0	0	0	1.50935e+09	4.19705e+09	0	0.000121921482565228	0.00294695481335953	0	0	9.28275e+08	0	0.000155183116076971	1.4419e+08	0
Moorella	1.1064e+09	1.74877e+08	4.64382e+09	4.16131e+08	8.10504e+09	1.76195e+09	8.37474e+09	3.69349e+09	0	0	0	2.31251e+08	0	6.56063e+09	1.53405e+09	0	5.2463e+08	0	4.16131e+08	0	0	0	0	0	0	0	0	0	0	0	1.1064e+09	0	0	1.10968e+09	0.000121575620035662	0	0.000111663223717269	1.94394e+09	0	0	0.000562280875835153	0	8.41656e+09	1.09344e+09	0
Moraxella	2.62097e+08	2.02146e+08	0	6.06337e+08	0	4.14621e+08	0	2.49953e+08	3.67755e+09	0	8.3668e+09	0	0	0	3.40255e+08	0	0	0	0	0	0	0	0	0	0	0	0	0	0	0	0	2.02146e+09	0	0	0.000112015532820551	1.38207e+08	4.41345e+09	4.99906e+07	0	0	8.3668e+09	0	0	1.02932e+08	0
Morganella	0	3.0187e+09	2.39831e+08	0	0.000731528895391368	0.00982318271119843	4.76236e+09	0.003125	0.00018565505291169	0	0.000543140906269398	1.15352e+09	0	9.79458e+08	0	0	0	0	0	6.09607e+08	0	0	0	0	2.63852e+08	0	0	0	0	0	0	2.01247e+09	0	0.0173611111111111	0.000426725188978298	0.00294695481335953	0.000476235831983998	0	0	5.27704e+08	7.75916e+09	0	0.000111656989727557	1.63243e+08	0
Moritella	6.19176e+08	2.77421e+08	8.10504e+09	0	5.58316e+09	1.55516e+09	9.97506e+09	1.49865e+09	9.9226e+09	0	5.61104e+09	6.19615e+09	2.30107e+09	2.9504e+09	0	0	0	4.05252e+09	2.7107e+08	0	0	0	0	0	0	2.80552e+08	0	0	0	0	0	0	0	2.7107e+08	2.79158e+09	0	9.97506e+09	1.36241e+08	0	0	0	0	0	0	0
Morococcus	0	0	0	0	0	0	0	0	0	0	0	0	0	2.62097e+08	0	0	0	0	0	0	0	0	0	0	0	0	0	0	0	0	0	0	0	0	0	0	0	0	0	0	0	0	0	1.31049e+08	0
Moryella	9.59325e+09	0.0416666666666667	0.00146305779078274	0.0176817288801572	0.000714353747975998	0.05625	6.1885e+07	3.0343e+09	0.000155183116076971	8.65139e+08	0.000334970969182671	3.59134e+09	0.00726141078838174	1.13737e+09	0	0	0	6.09607e+08	0	0	0	0	0	7.75916e+09	1.4419e+08	0	0	0.00103734439834025	0	0	5.99578e+08	0.0104166666666667	0	0.0157170923379175	9.52472e+09	0.003125	0.00074262021164676	6.5963e+08	0	3.89313e+09	0.000558284948637785	0	0.00726141078838174	9.952e+08	0
Mucilaginibacter	4.05252e+09	1.35535e+08	0.000167494835575903	1.55516e+09	0.000149625935162095	9.53684e+08	0	1.27188e+09	0.000112220850634048	0	3.0681e+09	7.37599e+08	0	2.16712e+09	1.3871e+08	8.10504e+09	0	0	3.88789e+08	4.98753e+09	0	0	0	0	0	0	0	0	0	0	4.05252e+09	6.77674e+07	0	2.72152e+09	0.00029925187032419	1.36241e+08	0.000231527419461533	9.25003e+07	0	2.18688e+09	0.000299139398959915	0	2.9729e+09	4.95341e+09	0
Mucispirillum	0.000485400642222388	2.76414e+08	4.41345e+09	0	0	2.10819e+08	0	1.22127e+09	0.00107426770751271	2.05864e+08	3.40255e+08	4.8488e+08	0	1.46866e+09	4.04225e+08	0	0	0	0	0	0	0	0	0	0	0	0	0	0	0	0	0	0	0	0	0	0	5.55121e+08	0	1.02932e+08	4.9337e+09	0	0	0	0
Murdochiella	0	0	0.000190494332793599	0.003125	6.1885e+07	6.5963e+08	0.000232774674115456	2.16285e+09	0.000223313979455114	0	0	0	5.03117e+07	0	0	0	0	0	0.0015625	0	0	0	0	5.58285e+09	0	0	0	0	0	0	0	0.00392927308447937	0	0.0203125	0.000587907667553685	0	0	1.29771e+08	0	3.26486e+08	0.0238589211618257	0	6.0374e+09	5.3962e+09	0
Muricauda	0	0	0	0	0	0	0	0	7.67024e+08	0	0	0	0	4.05252e+09	0	0	1.94394e+08	0	0	0	0	0	0	0	0	0	0	0	0	0	0	0	0	0	3.30753e+09	0	0	0	0	0	0	0	0	0	0
Mycobacterium	0.000794421396416277	0.000142473286258826	0.00614151220947337	4.21638e+09	0.00422523427041499	0.000160985184922017	0.00354508343479195	0.000156456829237664	0.000124193169715921	6.55243e+08	0.000123309048862727	0.000257831215200945	1.01056e+09	0.00134418639384661	1.24386e+09	0.000176538088092506	2.49953e+08	0.000110326566637246	1.0541e+09	8.3668e+09	2.22049e+08	3.58089e+09	4.11728e+08	0	3.93146e+08	2.02146e+08	0	1.41479e+09	0	1.38207e+08	0.000529614264277518	0.000694869711929013	3.67755e+09	0.000539697263566218	0.0183232931726908	1.55434e+09	0.00347346558762444	0.000218216103936742	0	7.33872e+09	0.000337583789509432	0	0.00024051385076823	0.00660891643641252	0
Mycoplasma	0.00171444899514239	0.0765625	0.00154712544093075	2.77044e+09	0.00752638112973308	0.000115351895375831	0.00122822688700313	0.000308529116006948	0.142116182572614	2.27474e+09	0.000367275270299505	0.000689514581734459	0.0659722222222222	0.00591319190441356	0.00589390962671906	4.76236e+09	0.009375	0	5.27704e+08	0.000543140906269398	2.8838e+08	0	4.89729e+08	0.00311203319502075	1.42171e+08	5.53428e+09	0	0.00173611111111111	0.000182882223847842	0.00392927308447937	0.000380988665587199	0.065625	0	7.124e+08	0.00209497206703911	2.30704e+09	0.00435462259937472	0.000114270042965536	0	4.40732e+08	0.000342119429868032	0	0.0833333333333333	0.00329188002926116	0
Myroides	0	0	9.9226e+09	2.31251e+08	8.41656e+09	4.73823e+09	0	7.37599e+08	1.74877e+08	0	1.3871e+08	0.000324201653428432	0	0.000167494835575903	1.94394e+08	0	1.36241e+08	0	0	0	3.64479e+07	0	7.37599e+08	0	0	2.77421e+08	0	0	0	0	0	6.81203e+08	0	3.46876e+08	2.80552e+08	0	0	3.688e+09	0	0	8.32263e+08	0	4.06604e+08	2.79158e+09	0
Myxococcus	0	0	0.0008785140562249	0	0	2.05864e+08	3.40255e+08	9.1734e+08	0	0	0	7.4677e+09	0	8.8269e+08	0	0	0	0	1.11024e+07	0	0	0	0	0	0	0	0	0	0	0	7.3551e+09	0	0	1.44332e+09	3.58089e+09	0	6.80511e+08	0	0	0	8.0845e+08	0	4.14621e+08	0.000353076176185012	0
Myxosarcina	0	0	0	0	0	1.63243e+08	0	0	0	0	0	0	0	0	0	0	0	0	0	0	0	0	0	0	0	0	0	0	0	0	0	0	0	0	0	0	0	0	0	0	0	0	0	0	0
Natranaerobius	0	0	8.41656e+09	3.64479e+07	0	1.844e+09	0	2.4767e+09	5.54842e+07	0	0	0	0	9.97506e+09	2.72481e+08	0	0	0	0	0	0	0	0	0	0	0	0	0	0	0	0	2.31251e+08	0	7.28959e+08	0	3.688e+08	0	9.28764e+08	0	0	5.42139e+08	0	3.88789e+08	0.000149625935162095	0
Natribacillus	4.1834e+09	0	7.16178e+09	2.05864e+08	0	2.62097e+08	2.02146e+08	4.89553e+08	1.6169e+09	0	0	8.8269e+08	7.49859e+08	7.3551e+09	0	0	0	0	0	0	0	0	0	0	0	0	0	0	0	0	0	6.66146e+08	0	2.05864e+08	3.40255e+08	0	0	0	0	3.73385e+09	5.52828e+08	0	0	3.67755e+09	0
Natroniella	0	0	5.58285e+09	3.26486e+08	0.0020746887966805	0	5.03117e+07	4.79662e+09	0.0260416666666667	0	0.00392927308447937	0.000285741499190399	0.003125	0.000402252614641995	0	0	0	0	0	0	0	0	0	0	0	0	0	0.003125	0	0	0	0	0	1.63243e+08	0	0	0	5.99578e+08	0	0	0.000982318271119843	0	0	0	0
Natronincola	2.80552e+08	0	7.67024e+08	1.4752e+09	8.74383e+08	9.28764e+08	1.3871e+08	0.000324201653428432	2.7107e+08	0	3.88789e+08	4.98753e+09	1.36241e+08	0.000132301382549448	1.15625e+08	0	0	0	0	0	0	0	0	0	2.79158e+09	0	0	0	0	0	0	7.28959e+08	0	5.53199e+09	5.2463e+08	6.19176e+08	9.70973e+08	0.000162100826714216	0	0.000307073865222489	2.13834e+08	0	2.72481e+08	6.61507e+09	0
Natronoanaerobium	0.000143235694335028	2.05864e+08	1.70128e+09	0	0	1.63184e+07	4.04225e+08	0.00029870808752147	0	0	0	7.3551e+09	4.21638e+08	0	0	0	0	0	0	0	0	0	0	0	0	0	0	0	0	0	0	2.05864e+08	0	0	1.01073e+09	0	8.0845e+08	7.4677e+09	0	4.41345e+09	1.24977e+09	0	8.43277e+08	0.000125502008032129	0
Natronobacillus	0	0	0	0	0	0	0	0	0	0	0	0	0	0	0	0	0	0	0	0	0	0	0	0	0	0	0	0	0	0	0	0	0	0	5.03117e+07	0	0	0	0	0	0	0	0	0	0
Natronocella	0	0	0	0	0	0	0	0.000111663223717269	3.88789e+08	0	0	0	0	0	0	0	0	0	0	0	0	0	0	0	0	0	0	0	0	0	0	0	0	0	0	0	0	0	0	0	9.53684e+08	0	0	0	0
Natronovirga	5.10383e+08	3.93146e+08	1.61717e+08	0	2.02112e+08	0.000634754685983123	4.14621e+08	0.000441345220231265	3.49934e+09	0	8.43277e+08	0.00054384203480589	0	7.16178e+09	2.05864e+08	6.80511e+08	0	0	0	0	0	0	4.41345e+09	4.99906e+07	0	4.21638e+08	0	0	0.000143235694335028	0	1.70128e+08	9.1734e+08	0	1.95821e+09	2.02112e+09	0	8.29242e+08	0.000573748786300644	0	7.3551e+09	2.10819e+09	0	1.11024e+07	0.000107426770751271	0
Nautilia	0.00103734439834025	2.84343e+08	5.03117e+07	0	0	0.000121921482565228	0	0.000238117915991999	0.003125	0	3.95778e+08	0.000465549348230912	0	0	0	0	0	0	0	0	0	0	0	0	0	0	0	0	0	0	0	0	0	1.19916e+08	0.015625	6.09607e+08	0.000982318271119843	4.76236e+09	0	0	0	0	5.76759e+08	0.000111656989727557	0
Necropsobacter	0	0	0	0	2.7107e+08	0	0	0	2.72481e+08	0	0	5.61104e+09	0	1.53405e+09	0	0	0	0	0	0	0	0	0	0	0	0	0	0	0	0	0	0	0	0	1.35535e+08	0	0	0	0	0	0	0	0	0	0
Negativicoccus	1.41502e+09	3.26369e+08	2.02112e+08	0	1.38207e+08	0.000176538088092506	7.49859e+08	0.000294204177699323	6.5354e+09	0	8.88194e+08	0.000322280312253814	9.26389e+08	1.70128e+09	2.62097e+08	0	0	0	3.73385e+09	2.76414e+08	8.8269e+08	0	7.3551e+09	6.32458e+08	4.1834e+09	0	0	0	0	0	4.04292e+07	3.26369e+08	0	0.000336046598461653	5.52828e+08	8.8269e+08	1.49972e+09	0.000110326566637246	0	0.000125502008032129	7.7717e+08	0	3.08796e+07	6.80511e+08	0
Neisseria	5.03117e+07	4.19705e+09	0.00868055555555556	0.000243842965130456	0.0068762278978389	0.000666730164777598	0	0.000464137632279225	2.50659e+09	0	5.76759e+08	0.000167485484591335	1.63243e+08	0.0197095435684647	2.84343e+08	0	0	0	6.09607e+08	0	0	0	0	0	0	0	0	0	0	0	0	6.59536e+09	0	0.000121921482565228	0.00491159135559921	0	0.003125	6.1885e+07	0	0.000387957790192427	8.65139e+08	0	1.63243e+08	0.00311203319502075	0
Neoasaia	0	0	0	0	0	0	0	0	0	0	0	0	0	0	0	0	0	0	0	0	0	0	0	0	0	0	0	0	0	0	0	0	0	0	0	0	0	0	0	0	7.28959e+08	0	0	1.74877e+08	0
Neochlamydia	0	0	1.38207e+08	0	4.99906e+07	0	0	0	0	0	0	0	0	0	0	0	0	0	0	0	0	0	0	0	0	0	0	0	0	0	0	0	0	0	0	0	0	0	0	0	1.02932e+08	0	5.24194e+08	0	0
Neptuniibacter	0	0	0.00196463654223969	0	0	6.1885e+07	0	0	0	0	0	0	0	0	0	0	0	0	0	0	0	0	0	0	0	0	0	0	0	0	0	0	0	0	0	0	0	0	0	0	0	0	0	0	0
Neptunomonas	4.06604e+08	0.000167494835575903	2.33273e+09	0.000149625935162095	1.49865e+09	9.9226e+09	1.15625e+09	0.000533049040511727	7.28959e+08	0	1.1064e+09	2.44827e+09	3.09588e+08	1.24839e+08	0	0	0	0	0	0	0	0	2.80552e+08	0	0	3.688e+08	0	0	1.3871e+08	4.05252e+09	0	0.000139579029646586	0	0.000698254364089776	2.72481e+08	0	6.93752e+08	0.000112220850634048	0	3.0681e+09	6.63839e+09	0	1.85753e+09	2.77421e+08	0
Nesterenkonia	4.14621e+08	0.000220672610115632	7.49859e+08	0	1.0541e+09	8.3668e+09	2.22049e+08	0.000214853541502542	1.02932e+08	0	2.62097e+08	0	0	6.06337e+08	3.73385e+09	0	0	0	0	0	0	0	0	0	0	0	0	0	0	0	0	0.000176538088092506	0	0	6.32458e+08	0	5.55121e+08	3.58089e+09	0	6.80511e+08	1.31049e+08	0	3.26369e+08	0	0
Nevskia	0.00196463654223969	0.0001428707495952	0.01875	0.00018565505291169	2.24274e+09	0.00116387337057728	2.8838e+08	0.0020656543099598	1.1427e+09	0.00103734439834025	9.952e+08	0.000110685697898481	0	0.0208333333333333	6.09607e+08	0	0	0.003125	0	0	7.75916e+09	0	5.58285e+09	0	0	0	0	0	0	0	0.00196463654223969	0.000904848080769597	0	0.000464137632279225	7.91556e+08	0	1.87447e+09	0.00072577043322912	0	0.00829875518672199	2.55909e+08	0	5.99578e+09	0.00868055555555556	0
Niabella	7.77578e+08	4.98753e+09	4.08722e+08	6.61507e+09	3.46876e+08	2.80552e+08	0	1.53405e+09	3.688e+08	0	1.23835e+09	2.77421e+08	0	0	0	0	0	0	3.30753e+09	0	0	0	1.53405e+09	0	0	0	0	0	0	0	1.94394e+08	9.97506e+09	0	0	2.31251e+08	2.80552e+08	0	1.53405e+09	0	1.74877e+08	9.28764e+08	0	8.10504e+09	5.42139e+08	0
Niastella	4.99906e+07	0	4.21638e+08	0.000167336010709505	8.88194e+08	0.000358089235837571	1.02932e+08	1.19089e+09	1.31049e+08	2.02146e+08	0	1.21267e+09	0	6.91035e+08	0	0	0.000110326566637246	0	0	0	0	0	0	0	0	0	0	0	2.76414e+08	0	0	0	0	0.000167336010709505	3.33073e+08	3.58089e+09	4.11728e+08	3.40255e+08	0	2.02146e+08	4.07961e+09	0	0.000224031065641102	4.14621e+08	0
Nisaea	0	0	1.05541e+09	0	0	0.000111656989727557	0	0.0020746887966805	0	0	0	0	0	0	0	0	0	0	0	0	0	0	0	0	0	0	0	0	0	0	0	0	0	0	0	0	3.26486e+08	0.00103734439834025	0	0	5.99578e+08	0	0	0.000982318271119843	0
Nitratifractor	1.36241e+09	0.000826883640934048	9.25003e+08	0.000533049040511727	0.000284293857794754	5.36917e+09	3.688e+09	1.39901e+09	0	1.10968e+09	0.00153995785378505	4.60818e+09	0	2.52713e+09	0.000199501246882793	2.72481e+08	0	0	0	0	0	0	0	0	0	0	0	0	0	0	1.08992e+09	0.00185221935569227	0	0.000448883402536191	9.11198e+09	7.67024e+08	0.000103263876083349	0.000106674687670505	0	1.52582e+09	0.000567352893499757	0	0.000753726760091564	2.52713e+09	0
Nitratireductor	0	0	0	0	0	0	0	2.02146e+08	0	0	0	0	0	0	0	0	0	0	0	0	0	0	0	0	0	0	0	0	0	0	0	0	0	0	0	0	0	0	0	0	0	0	0	0	0
Nitratiruptor	5.27704e+08	0	3.31637e+09	5.58285e+09	8.16215e+08	0.00103734439834025	0	1.00623e+09	0	0	0.000365764447695684	0.0068762278978389	0	0	0	0	0	0	0	0	0	0	0	0	0	0	0	0	0	0	0	0.000620732464307883	0	0.00117239839213935	6.52972e+08	0	5.68686e+08	6.0374e+09	0	0	0.000121921482565228	0	0.000333365082388799	0.0046875	0
Nitriliruptor	0	5.61104e+09	0	0	7.37599e+08	0	0	0	8.10504e+09	0	0	0	0	4.08722e+08	0	0	0	0	0	0	0	0	0	0	0	0	0	0	0	0	0	5.61104e+09	0	2.30107e+09	0	0	0	4.16131e+08	0	0	2.79158e+09	0	9.97506e+09	1.36241e+08	0
Nitrincola	0	0	1.02932e+08	0	0	2.02146e+08	0	0	0	0	0	0	0	2.10819e+08	0	0	0	0	0	1.31049e+08	0	0	0	0	0	0	0	0	0	0	0	0	0	1.70128e+08	0	0	0	2.02112e+08	0	0	4.41345e+09	0	0	0	0
Nitritalea	0	0	0	0	1.42171e+08	1.00623e+09	0	0	0	0.00196463654223969	0	0.003125	0	1.31926e+08	0	0	0	0	0	0	0	0	0.00347222222222222	0	0	0	0	0	0	0	0	0	0	0	4.26514e+08	0	0	0.00173611111111111	0	0	0.0001428707495952	0	0	1.31926e+08	0
Nitrobacter	0	0	0	0	0	0	0	0	0	0	0.000149625935162095	0	0	0	0	0	7.67024e+08	0	0	0	0	8.10504e+09	0	0	0	0	0	0	0	0	0	0	0	3.49753e+08	3.09588e+08	0	8.10504e+09	0	0	0	4.98753e+09	0	0	1.15625e+08	0
Nitrococcus	0	3.40255e+08	2.09678e+09	0	6.52737e+08	0	0.000186692554700919	1.9349e+09	0	0	0	8.43277e+08	0	0	0	0	0	0	0	0	0	0	0	0	0	0	0	0	0	0	0	0	0	4.04292e+07	0	4.04225e+08	0.00029870808752147	2.76414e+08	0	0	0.000110326566637246	0	8.3668e+09	0	0
Nitrosococcus	0	0.004149377593361	0	0	5.99578e+08	0	0.000426725188978298	0.00589390962671906	0	0	0	0	0.000155183116076971	1.4419e+08	0	0	0	0	0	0	0	0	0	0	0.003125	0	0	0	0	0	1.63243e+08	0	0	1.00623e+09	5.99578e+08	0	0.000182882223847842	0.00392927308447937	0	0	0.000216597561730305	0	0	4.3257e+08	0
Nitrosomonas	2.2128e+09	6.47043e+09	0.000130026934150646	1.10968e+09	0.00153995785378505	8.80976e+09	0.000334989671151806	0.0001321882204744	0.00149625935162095	8.17443e+08	0.000926109677846134	2.77501e+09	0.000673325103804287	9.11198e+09	0	0	1.04926e+09	6.19176e+08	2.77421e+08	0	0	0	3.88789e+08	0	5.44962e+08	3.30753e+09	2.31251e+08	0	0	0	2.2128e+09	1.92364e+09	0	8.32263e+08	0.000364726860106987	4.06604e+08	0.00315448607001284	1.16637e+09	0	4.08722e+08	0.000595356221472514	0	5.61104e+09	6.19615e+09	0
Nitrosospira	0	0	0	0	0	2.76414e+08	0	7.49859e+08	3.67755e+09	0	0	1.11024e+07	0	0	0	0	0	0	0	0	0	0	0	0	0	0	0	0	0	0	0	0	0	0	0	0	0.000132403566069379	4.99906e+07	0	0	0	0	0	0	0
Nitrosovibrio	0	0	2.39831e+08	0.00347222222222222	0	0.00392927308447937	0	0	0	0	0	1.4419e+08	0	0	0	0	0	0	0	0	0	0	0	0	0	0	0	0	0	0	0	0	0	0.0121527777777778	6.09607e+08	0	0.0001428707495952	0.0015625	0	0	0	0	0	1.63243e+08	0
Nitrospina	2.78629e+09	6.24197e+09	0.000283676446749878	4.20158e+09	0.00142370610239518	7.77578e+08	9.97506e+09	2.17985e+09	0.00115763709730767	0	0.000701380316462799	0.000215042789870391	6.90322e+09	0.000261847685782777	3.49753e+08	0	2.77421e+08	0	1.35535e+08	2.79158e+09	3.88789e+08	4.98753e+09	2.72481e+08	0.000132301382549448	2.31251e+08	2.80552e+08	1.45792e+09	4.60214e+09	0	1.74877e+08	0	8.32263e+09	0	1.21981e+09	0.000334989671151806	1.16637e+09	0.00084788029925187	8.17443e+08	0	2.08126e+09	0.000224441701268096	0	1.53405e+09	1.844e+09	0
Nitrospira	9.79106e+08	1.21267e+09	0.00231498767829139	2.76414e+08	0.000573748786300644	3.49934e+09	0.000183877611062077	5.4813e+08	0.000251004016064257	1.11024e+07	0.000214853541502542	1.54398e+09	3.40255e+08	1.70363e+09	2.02146e+08	0	0	0	2.76414e+08	4.41345e+09	0	0	2.10819e+08	0.000125502008032129	0	7.16178e+09	0	0	0	0	1.14229e+09	2.02112e+09	0	2.76414e+09	0.000220672610115632	4.99906e+07	0.000441306266548985	2.52983e+09	0	5.55121e+08	0.000787796318842656	0	3.0623e+09	1.31049e+09	0
Nocardia	1.19916e+08	0.00347222222222222	0.000487685930260912	0.000982318271119843	0.000190494332793599	0.003125	9.28275e+08	5.27704e+08	0	1.4419e+08	0	6.52972e+08	0.0020746887966805	4.26514e+08	0	0	0	0	0	0	0	0	0	0	0	0	0	0	0	0	0	0	0	0.00294695481335953	0.0001428707495952	0	3.09425e+08	1.05541e+09	0	0	0.000558284948637785	0	0.016597510373444	4.26514e+08	0
Nocardioides	0	2.7107e+08	0.00019541064150522	0	0.000399002493765586	0	0	5.78127e+08	8.41656e+09	0	7.67024e+08	1.4752e+09	0	1.23835e+09	0	0	0	0	0	0	0	0	0	2.80552e+08	0	0	0	0	0	0	8.10504e+09	0	0	3.88789e+08	4.98753e+09	1.36241e+08	0	1.15625e+08	0	0	3.83512e+09	0	3.49753e+08	3.09588e+08	0
Nocardiopsis	0	0	0	0	3.67755e+09	6.32458e+08	0	3.33073e+08	0	0	0	0	8.08584e+06	9.79106e+08	0	0	0	0	0	0	0	0	0	3.58089e+09	0	0	0	0	0	0	0	0	0	2.49953e+08	0	2.10819e+08	4.1834e+09	1.11024e+07	0	3.08796e+07	3.40255e+08	0	0	0	0
Nodularia	0.000121921482565228	0.00196463654223969	0.000190494332793599	0.0046875	0.000526022649916455	3.95778e+08	0	1.29771e+08	5.58285e+09	0	0.004149377593361	1.56389e+09	1.50935e+09	4.79662e+09	0	0.000121921482565228	0	0	0	0	2.63852e+08	0	0	0	0	0	0	0	0	0	0	0	0	0.0078125	6.1885e+07	5.27704e+08	0.000155183116076971	0	0	1.30594e+09	0.0103734439834025	0	0	0	0
Nonomuraea	0.000279158059293172	0.000124412442799435	0.0029925187032419	2.04361e+09	0.00238142488589006	8.44065e+09	0.000252496913926608	0.000546718957297605	0.00105082301685919	0	4.19704e+09	0.000219807436302282	1.10968e+09	0.00170205868049927	1.35535e+08	5.58316e+09	0	0	5.44962e+08	3.30753e+09	1.15625e+08	5.61104e+09	0	3.0681e+09	1.4752e+09	0	6.19176e+08	6.93552e+08	8.10504e+09	0	0.000167494835575903	9.33093e+09	0	8.17443e+09	0.00191837004696699	1.15625e+08	0.0011783189316575	0.000222332375967693	0	9.58879e+09	0.000353250605072819	0	5.54842e+08	0.0024720376073918	0
Nordella	0	0	0	0	0	0	0	0	0	0	0	0	0	0	0	0	0	0	0	0	0	0	0	0	0	0	0	0	0	0	0	0	0	0	0	0	0	0	0	0	0	0	0	7.4677e+09	0
Nosocomiicoccus	0	0	0	0	0	0	0	0	0	0	0	0	0	0	0	0	0	0	0	0	0	0	0	0	0	0	0	0	0	0	0	0	0	0	0	0	0	0	0	0	0	0	0.00173611111111111	0	0
Nostoc	0	0	0	0	0	0	0	3.688e+08	0	0	0	8.10504e+09	0	0	0	0	0	0	0	0	0	0	0	0	0	0	0	0	0	0	0	0	0	0	5.61104e+09	0	1.53405e+09	7.37599e+08	0	0	2.77421e+08	0	0	2.79158e+09	0
Nostochopsis	0	0	0	0	0	0	0	0	0	0	0	0	0	8.8269e+08	0	0	0	0	0	0	0	0	0	0	0	0	0	0	0	0	0	0	0	0	0	0	0	0	0	0	0	0	0	0	0
Noviherbaspirillum	0	0	0	0	0	0	0	0	0	0	0	0	0	0	0	0	0	0	0	0	0	0	0	0	0	0	0	0	0	0	0	0	0	0	0	0	0	0	0	1.19916e+08	0	0	0	0	0
Novispirillum	0	0	0	0	0	0	0	0	0	0	0	0	0	0	0	0	0	0	0	0	0	0	0	0	0	0	0	0	0	0	0	0	0	0	0	0	0	3.09588e+08	0	0	0	0	0	0	0
Novosphingobium	0	0	0.000107426770751271	0	0	0	0	0	0	0	0	0	0	0	0	0	0	0	0	0	0	0	0	0	0	0	0	0	0	0	0	0	0	0	0	0	0	0	0	0	2.76414e+08	0	0	0	0
Nubsella	0.000310366232153942	2.8838e+08	0.000111656989727557	3.59134e+09	0.00829875518672199	0	0	1.79873e+08	0.0243055555555556	0.000182882223847842	0.0137524557956778	0.000333365082388799	0	6.1885e+07	0	0	1.4419e+08	0	3.26486e+08	0	0	0	1.79873e+08	0	0	0.00392927308447937	0	0	6.1885e+07	2.63852e+08	0.000232774674115456	4.3257e+09	0	2.93837e+08	0.0518672199170125	1.42171e+08	5.03117e+08	8.99367e+09	0	0.000182882223847842	0.00392927308447937	0	0.021875	0.00055696515873507	0
Oceanibacterium	0	0	1.53405e+09	0	3.49753e+08	6.19176e+08	2.77421e+08	0.000121575620035662	8.13209e+08	0	0	0	0	6.61507e+09	0	0	0	0	7.37599e+08	3.49753e+08	0	0	0	0	2.79158e+09	0	0	0	6.61507e+09	2.31251e+08	0	0	0	7.37599e+08	0	6.19176e+08	0	8.10504e+09	0	0	1.94394e+08	0	0	0	0
Oceanibaculum	0	0	3.40255e+08	0	0	3.26369e+08	0	0	2.76414e+08	0	0	7.3551e+09	0	0	0	0	0	0	0	0	0	0	0	0	0	0	0	0	0	0	0	0	0	1.31049e+08	0	3.26369e+08	0	0.000186692554700919	0	0	5.24902e+09	0	0	0.000251004016064257	0
Oceanibulbus	0	0	0	0	0	5.99578e+08	0	0	0	0	0	0	0	0	0	0	0	0	0	0	0	0	0	0	0	0	0	0	0	0	0	0	0	0	0	0	0	0	0	0	0	0	0	0	0
Oceanicoccus	0	0	0	0	0	0	0	0	0	0	0	0	0	0	0	0	0	0	0	0	0	0	0	0	0	0	0	0	0	0	0	0	0	0	0	0	0	0	0	0	0	0	0	2.80552e+08	0
Oceanicola	0	0	0	0	0	0	0	0	0	0	0	4.1834e+09	0	0	0	0	0	0	0	0	0	0	0	0	0	0	0	0	0	0	0	0	0	0	0	0	0	4.41345e+09	0	0	0	0	0	0	0
Oceanimonas	0	0	1.00623e+09	0	0	6.09607e+08	0	0	0	0	0	0.000387957790192427	0	0.000111656989727557	0	0	0	0	0	0	0	0	0	0	0	0	0	0	0	0	0	9.952e+08	0	0	0	0	0	0	0	0	1.31926e+08	0	0	0	0
Oceanithermus	0	0	0	0	0	0	0	0	0	0	0	0	0	0	0	0	0	0	0	0	0	0	4.98753e+09	0	0	0	0	0	0	0	0	0	0	0	0	0	3.88789e+08	0	0	0	0	0	7.28959e+08	0	0
Oceanobacillus	4.04292e+07	8.15922e+08	1.21267e+09	0	1.38207e+08	0.000176538088092506	7.49859e+08	0.00139746984407179	5.05966e+08	0	3.33073e+08	0.000501324930172599	1.02932e+09	1.70128e+09	2.62097e+08	0	1.63184e+07	0	0	0	0	0	0	0	8.3668e+09	0	0	0	0	0	4.04292e+07	6.52737e+08	0	0.000485400642222388	9.67449e+08	4.41345e+09	2.24958e+09	3.67755e+09	0	4.1834e+09	9.99218e+08	0	4.11728e+08	3.40255e+08	0
Oceanospirillum	0	0	0	0	0	0	0	0	0	0	0	0	0	0	0	0	0	0	0	0	0	0	0	0	0	0	0	0	0	0	0	0	0	0	0.00196463654223969	0	0	0	0	0.000155183116076971	0	0	0	0	0
Oceanotoga	0	0	0	0	0	0	0	0	0	0	0	0	0	0	0	0	0	0	0	0	0	0	0	0	0	0	0	0	0	0	0	0	0	0	1.94394e+08	0	0	0	0	0	0	0	7.37599e+08	1.74877e+08	0
Ochrobactrum	0	0.000186692554700919	3.59338e+09	0.000132403566069379	0	0.00433951162106502	4.00557e+09	0.00932898259705489	0	0	0	3.40255e+08	0	2.02146e+08	0	0	7.4677e+09	0	0.000264807132138759	1.24977e+09	0	0	0	0	0	2.05864e+08	0	0	0	0	8.0845e+08	0.000224031065641102	0	0.00154470827080943	5.74892e+09	7.3551e+09	2.10819e+09	0.000460174029451138	0	7.16178e+09	3.29383e+09	0	3.80041e+09	3.43648e+09	0
Octadecabacter	0	0	0	0	0	0	0	0	0	0	0	0	0	0	0	0	0	0	0	0	0	0	0	0	0	0	0	0	0	0	0	0	0	4.76236e+09	0	0	0	0	0	0	0	0	2.84343e+08	0	0
Odoribacter	1.89749e+09	0.00147953771425381	0.000268264329786283	0.00184538653366584	0.000189374329015417	0.00592048686908778	1.27188e+09	0.00260913477724161	0.000342610546573166	7.67024e+08	0.000272911672505993	0.000244827152030666	9.28764e+08	0.00013316207211281	0.00020262603339277	2.7107e+08	0.000139579029646586	0	9.97506e+09	2.72481e+08	3.30753e+09	0	8.41656e+09	1.8224e+09	7.67024e+08	3.688e+08	0	6.19176e+08	1.3871e+08	8.10504e+09	8.13209e+08	0.00136787449053654	0	0.00758104738154613	9.26436e+09	9.9226e+09	0.000105219098538264	0.00227247222533947	0	0.000475554941936276	0.000756039092753089	0	0.000260053868301291	0.000120678127852234	0
Oenococcus	2.76414e+08	0.000176538088092506	4.99906e+07	7.3551e+09	1.47573e+09	0.000167336010709505	9.99218e+08	0.000393898159421328	3.1909e+09	0	9.1734e+08	2.83004e+09	4.89553e+08	7.88239e+09	0	0	0	0	3.67755e+09	0	0	0	7.16178e+09	0	0	3.93146e+08	0	0	0	0	2.76414e+08	4.41345e+09	0	0.000294204177699323	8.43277e+08	0	4.44097e+08	7.16178e+09	0	0	5.24194e+08	0	0	0	0
Ohtaekwangia	0.0245579567779961	0.00161920182874559	0.19375	0.0024754007054892	0.000167545953105603	0.0187771570453135	4.03732e+09	0.00686690486824475	3.26486e+09	0.00103734439834025	2.84343e+09	0.000543366153319816	0.000131907137375288	0.0868055555555556	0.000243842965130456	0.018664047151277	0.0010477188303648	0.0015625	0.000340367597004765	1.58311e+09	0	1.4419e+09	0.000558284948637785	3.26486e+08	0.0103734439834025	7.10857e+08	0	4.19705e+09	0.0121527777777778	0	0.0157170923379175	0.00361939232307839	0	0.00389875611114549	0.000118733352594522	0.000620732464307883	8.93977e+09	0.00485707905314873	0	0.0446058091286307	0.00034832010190851	0	0.000665531465848043	0.126736111111111	0
Okadaella	0	0	1.36241e+08	0	0	0	0	0	0	0	0	0	0	0	0	0	0	0	0	0	0	0	0	0	0	0	0	0	0	0	0	0	0	0	0	0	0	0	0	0	0	0	0	0	0
Oleibacter	0	0	0	0	0	3.58089e+09	0	0	0	0	0	0	0	0	0	0	0	0	0	0	0	0	0	0	0	0	0	0	0	0	0	0	0	4.1834e+09	0	0	0	0	0	0	1.63184e+07	0	0	0	0
Oleiphilus	0	0	0	0	0	0	0	0	0	0	0	0	0	0	0	0	0	0	0	0	0	0	0	0	0	0	0	0	0	0	0	0	0	0	1.4419e+08	0	0	0	0	0	0	0	0	0	0
Oleispira	0	9.9226e+09	0	0	0	0	0	6.99506e+08	3.09588e+08	0	0.000162100826714216	1.08428e+08	8.37474e+09	3.88789e+08	0	0	0	0	2.80552e+08	0	0	0	0	0	0	0	0	0	0	0	0	0	0	8.41656e+09	0	1.53405e+09	1.4752e+09	0	0	0	0	0	0	1.94394e+08	0
Oleomonas	0	0	0	0	0	0	0	0	0	0	0	0	0	0	0	0	0	0	0	0	0	0	0	0	0	0	0	0	0	0	0	0	0	0	0	0	0	4.04292e+07	0	0	0	0	0	0	0
Oligella	2.63852e+08	0	0	0	0	0	2.84343e+08	0	0	0.00173611111111111	0	0	0	0	0	0	0	0	0	0	0	0	0	0	0	0	0	0	0	0	0	0	0	0	0	0	0	0	0	0.00868055555555556	0.000121921482565228	0	0	0.003125	0
Oligosphaera	0	0	0.000944001399600531	1.53405e+09	0	1.04926e+09	6.19176e+08	1.24839e+08	0	0	0	5.83183e+08	0	8.17443e+08	0	1.15625e+08	0	0	7.67024e+08	0	0	0	0	0	0	0	0	0	0	0	0	0.00014027606329256	0	0.000168745301977388	1.844e+09	3.49753e+08	6.19176e+08	0.000110968393427342	0	0	0.00245659092177991	0	0.00219451371571072	7.90195e+09	0
Olivibacter	7.7717e+08	0.000501324930172599	1.64691e+09	5.10383e+08	5.63509e+09	9.50086e+09	2.28458e+09	0.000167753358098849	0.00130684788290643	0	0.000397210698208138	0.000129975629569456	0.000147102088849662	3.16229e+09	0.000209170013386881	0	3.58089e+09	0	3.40255e+08	2.62097e+08	0	0	8.0845e+08	7.4677e+09	5.52828e+08	0.000176538088092506	0	0	4.21638e+08	0	2.22049e+08	0.0010026498603452	0	0.000108881683038616	0.000121875147429614	4.04292e+07	5.05871e+09	0.000131373111764159	0	6.91035e+08	0.00463412481242828	0	0.00117681671079729	7.37867e+09	0
Olsenella	5.6234e+09	0.00524787851719518	0.000257923811265067	0.00933609958506224	9.80983e+09	0.000452805127766514	6.59536e+09	0.154513888888889	0.017373811265545	0.000982318271119843	0.0015239546623488	0.290625	6.1885e+07	8.57519e+09	0.00178460583488516	0	0	0	0.0020746887966805	0	0	1.19916e+08	0.00173611111111111	0.000121921482565228	0.000982318271119843	0	0	6.1885e+07	2.63852e+08	7.75916e+09	5.76759e+08	0.000669941938365342	0	0.0259336099585062	2.70126e+09	0.000150935042588838	0.000467670759785111	0.192708333333333	0	0.0638506876227898	0.00195256691113439	0	0.0006188501763723	3.69393e+08	0
Opitutus	3.64479e+07	1.53405e+09	3.688e+09	6.99506e+08	9.28764e+08	1.66453e+09	4.05252e+09	3.65944e+09	0.000167494835575903	0	0.000349127182044888	1.36241e+08	0	2.31251e+08	0	0	0	0	0	0	0	0	1.35535e+08	8.37474e+09	0	0	0	6.61507e+09	1.15625e+08	0	7.28959e+08	0.000115053614984583	0	8.74383e+08	6.19176e+09	2.77421e+08	0.00020262603339277	2.98177e+09	0	5.83183e+08	0.000648379052369077	0	9.9226e+09	8.09378e+08	0
Orbus	0	0	0	0	0	0	0	0	0	0	0	0	0	1.11024e+07	0	0	0	0	0	0	0	0	1.38207e+08	0	0	0	0	0	0	0	0	3.40255e+08	0	0	3.26369e+08	0	0	0	0	2.49953e+08	0	0	0	0	0
Orenia	3.26486e+08	0.0020746887966805	1.42171e+08	0	5.99578e+08	0	6.09607e+08	0.00392927308447937	0.000190494332793599	0	0	2.63852e+08	0	1.15352e+09	0	0	0	0	0	0	0	0	0	9.52472e+09	0	0	0	0	0	0	0	0.0020746887966805	0	2.01247e+09	1.19916e+08	0	0.00030480370641307	0.00392927308447937	0	0.00625	0.00018565505291169	0	7.75916e+09	0	0
Oribacterium	0.0109717868338558	0.00385427887911135	0.00309587938453918	0.000750423760552401	0.0333927703031285	0.00023040912528564	0.00575065602143934	0.0029411879055554	0.0940648379052369	0.00109946103248519	0.0280148177548455	0.00133662942758498	0.023454157782516	0.00419515679899695	0.00380443953549021	2.9504e+09	2.79802e+09	6.19176e+08	8.60005e+09	0.00141838223374939	2.98177e+09	0.00106080062531405	6.02623e+09	0.0029426433915212	0.000129428498247947	0.0013891645167692	7.16877e+09	0.00678936146335989	0.000123922963654124	0.000107383373985611	0.00053475935828877	0.00163684438786217	3.09588e+08	0.000407808845845482	0.00198573512724915	0.000571956769826705	0.0203785383284015	0.000622062213997177	0	0.00109264900626161	0.0139247205133294	6.93752e+08	0.00406800583548423	0.000663352334854427	0
Orientia	1.17944e+09	2.02146e+09	1.79503e+09	1.01056e+09	0.000485400642222388	4.97545e+09	0.000176538088092506	0.00016246953696182	0.000367755222124154	4.21638e+08	0.000418340026773762	1.88741e+09	0	2.05864e+08	0	6.55243e+08	4.04292e+07	0	0	0	0	8.8269e+08	4.99906e+07	3.67755e+09	0	0	0	0	2.05864e+08	0	2.62097e+08	1.41502e+09	0	2.02112e+09	0.000746770218803674	1.38207e+08	0.000353076176185012	1.99963e+09	0	1.0541e+09	0.00108768406961178	0	0.000501324930172599	2.05864e+09	0
Ornithinibacillus	0	0	0	0	0	0.000982318271119843	0	0	0	0	0	0	0	0	0	0	0	0	0.00173611111111111	0	0	0	0	0	0	0	0	0	0	0	0	0	0	0	6.09607e+08	0	0	0	0	0	0.000155183116076971	0	0	0	0
Ornithinimicrobium	0	0	0	2.7107e+08	0	0	0	0	0	0	0	0	0	0	0	0	0	0	0	0	0	0	0	0	0	0	0	0	0	0	0	0	0	0	0	0	0	0	0	0	0	0	0	0	0
Ornithobacterium	9.79106e+08	8.0845e+08	0.000784108729743858	2.48773e+09	0.000573748786300644	0.000167468599637568	0.000110326566637246	3.37311e+09	8.3668e+09	1.11024e+07	0.000107426770751271	2.47037e+09	0	2.22783e+09	4.04292e+07	3.26369e+08	4.04225e+08	0	0	8.8269e+08	0	3.67755e+09	2.10819e+08	0	0	0	0	0	0	0	3.26369e+08	4.04225e+08	0	2.21131e+09	0.00075028687439315	0	0.000330979699911739	5.69212e+09	0	2.22049e+08	0.00257824249803051	0	3.23242e+08	2.48992e+09	0
Oscillatoria	5.99578e+08	0.00173611111111111	0.00128017556693489	0.00196463654223969	9.52472e+09	0.00625	3.09425e+08	1.45119e+09	0.000698324022346369	0	0.000111656989727557	9.79458e+08	0	2.84343e+08	0	0	0.00347222222222222	0	0	0	0	0	0	0	0	0	0	0	0	0	0	0.00868055555555556	0	0.0108055009823183	0.000190494332793599	0.0015625	6.1885e+07	6.5963e+08	0	2.8838e+08	0.000558284948637785	0	0.0020746887966805	1.42171e+09	0
Oscillibacter	0.082428270384179	0.00192323852223719	0.202082519122327	0.00792934928404527	0.140149625935162	0.00750140327740206	0.0475292716808891	0.00585873815707015	0.050415217147346	0.00172763190506043	0.007171675334039	0.0182297621242855	0.000174876537164762	0.0107272220674283	0.00134271756047084	0.00620035662181877	0.000222277038510852	0.00287532801071967	0.000417948050029354	0.00493765586034913	5.85834e+09	0.00413441820467024	0.000167656805363168	0.00266524520255864	0.000779985712411249	0.000651970484912636	9.21999e+09	9.26846e+09	0.000467477787065416	3.05163e+09	0.0208299562327768	0.0069705537137885	5.58316e+09	0.00485986104685295	0.175810473815461	0.000967307723747813	0.0887742276906794	0.00514879830539439	0	0.00584260325698707	0.0683801985058371	0	0.00499622266679724	0.00811120398749265	0
Oscillospira	0.112314240908073	0.00227765247003671	0.404404625297908	0.0109129538211585	0.107458075904678	0.0274149344352152	0.110985609103079	0.0077628166412051	0.0746974145957173	0.000437461529118469	0.00175911969159263	0.00989809665092337	0.000258746856629984	0.00643272563495016	0.00210803316261566	0.00392054364871929	0.000138207067356596	0.00247153323329508	0.000279947509841905	0.00235363342159459	3.79475e+09	0.0028028781793842	7.3276e+09	0.00232758003294421	8.6463e+09	8.33625e+07	9.1734e+08	0.000129373428314992	0.000155025097747404	2.82957e+09	0.0175864386528265	0.0135525850249878	8.8269e+08	0.00884584140473661	0.145410414827891	0.00126280726904752	0.166959504685408	0.00613520090951078	0	0.00204114402880453	0.0147211438020803	0	0.00699020804864441	0.00515336061775054	0
Otariodibacter	0	0	0	0	0	0	0	2.8838e+08	0	0	0	0	0	0	0	0	0	0	0	0	0	0	0	0	0	0	0	0	0	0	0	0.00294695481335953	0	0.0046875	9.28275e+08	0	0	0	0	0	0.00311203319502075	0	5.03117e+07	0	0
Ottowia	0	0	9.97506e+09	0	0	0	0	0	0	0	0	0	0	0	0	0	0	0	0	0	0	0	0	0	0	0	0	0	0	0	0	0	0	0	0	0	0	0	0	0	0	0	0	0	0
Owenweeksia	0	0	7.3551e+09	0	4.1834e+09	0	0	0	0	0	0	0	0	0	0	0	0	0	0	0	0	0	0	0	0	0	0	0	0	0	0	0	0	0	0	0	0	1.02932e+08	0	0	0	0	2.02112e+08	0	0
Oxalicibacterium	0	0	0	0	0	0	0	0	0	0	0	1.19916e+08	0	0	0	0	0	0	0	0	0	0	0	0	0	0	0	0	0	0	0	0	0	0	0	0	0.000167485484591335	0	0	1.42171e+08	1.00623e+09	0	0	0	0
Oxalobacter	0.00174563591022444	5.99458e+09	0.000826883640934048	4.62502e+08	0.000448883402536191	9.84094e+09	7.67024e+08	0.000106951871657754	0.000101428391555562	4.02464e+09	0.000169226799976697	0.0208704814394553	0	0.0029311596225783	0.000342134217698448	0	0	0	0	0	0	6.90322e+09	7.37599e+08	0	0	0	0	0	5.58316e+09	0	9.97506e+09	1.36241e+08	0	3.93126e+09	0.000448883402536191	2.55136e+09	9.20429e+09	7.37599e+08	0	0.00090399678028544	0.000181710744237273	0	6.77674e+07	2.79158e+09	0
Oxalophagus	0	0	8.3668e+09	0	0	1.02932e+08	3.40255e+08	2.62097e+08	0	0	0	7.4677e+09	0	0	0	0	2.10819e+08	0	0	0	0	0	0	0	0	0	0	0	0	0	0	0	0	2.22049e+08	0	0	3.40255e+08	1.31049e+08	0	0	6.06337e+08	0	2.76414e+08	0.000132403566069379	0
Oxobacter	0.00018565505291169	1.58311e+09	0.00178460583488516	1.87447e+09	0.000781598928092899	3.59134e+09	0.0466804979253112	4.54949e+09	0.000241496068142141	4.19705e+09	0.0121527777777778	0.00103633260180444	0.000982318271119843	0.000380988665587199	0.04375	3.09425e+08	2.63852e+08	0	0	0	1.63243e+08	0	1.42171e+08	5.53428e+09	1.79873e+08	0	0	0	9.52472e+09	0.003125	0.00018565505291169	0.0001820578073116	0	0.000556572895188384	0.052422956677088	1.1427e+09	0.0238589211618257	9.80983e+09	0	3.59747e+09	0.161458333333333	0	0.0943025540275049	0.0118582722164016	0
Paenalcaligenes	0	0	0	0	0	0	0	0	0	0	0	0	0	0	0	0	0	0	0	0	0	0	0	0	0	0	0	0	0	0	0	2.31251e+08	0	0	0	0	0	0	0	0	0	0	0	0	0
Paenibacillus	0.00355589022757697	0.000157654456958113	0.0208049846021629	0.000112196015703325	0.000413410140287243	0.000423286802363067	0.000857098962586822	0.000984001409912468	0.000462837578369114	0.00168023299230827	0.000134060855335898	0.0144319887015624	9.74817e+09	0.00492791997646367	7.37867e+09	0.00188253012048193	3.44175e+09	0	8.3375e+09	2.72204e+09	3.93146e+08	7.68155e+09	4.24279e+09	2.62746e+09	0.00145620192666716	4.14621e+08	8.8269e+08	2.74948e+09	0.00088261253309797	4.21638e+08	0.00451807228915663	0.00034306498028209	0	0.000399376643054037	0.000542707138895599	4.0625e+09	0.000434613860745676	0.000528717175475356	0	0.00653423941453215	0.00110012825615851	0	0.000989814409798163	0.014342453662842	0
Paenisporosarcina	0	2.8838e+08	0.000167485484591335	3.26486e+08	0	1.42171e+09	6.0374e+09	8.39409e+09	0.00868055555555556	0	0	4.76236e+09	0	0	2.63852e+08	0	0	0	0	0	0	0	0	0.00173611111111111	0.000121921482565228	0	0	0	0	0	0	0	0	1.1427e+09	0.00311203319502075	0	1.00623e+09	3.59747e+09	0	0	0.00589390962671906	0	0.00625	6.1885e+07	0
Paludibacter	2.80552e+08	0	7.67024e+08	0.00639867232159321	0.000655787014367856	0.000108355778458871	2.6355e+09	0.00429567190792673	5.42139e+08	5.58316e+09	1.55516e+09	0.00403990024937656	0	0.000297678110736257	4.62502e+08	0.00120637414431601	0.000138502135848727	0	1.1064e+09	3.49753e+08	0	0	0	0	0	0	0	0	0	0	0.00415217147345977	0.000112988584508172	0	0.000350359579568505	0.000758964171295066	9.28764e+08	0.000324582550774976	0.0303939050089155	0	0.000390821283010441	0.000241049107923906	0	5.85834e+09	0.00191837004696699	0
Paludibacterium	0	0	3.40255e+08	0	0	0	0	0	0	0	0	0	0	0	0	0	0	0	0	0	0	0	0	0	0	0	0	0	0	0	0	0	0	0	0	0	0	0	0	0	0	0	0	0	0
Panacagrimonas	0	0	0.0103734439834025	0	3.0187e+09	0.000113919800460476	0.00347222222222222	0.00146305779078274	0	0	0	0.00012377003527446	0	0.000620732464307883	1.4419e+08	0	0	0	0	0	0	0	0	0	0	0	0	0	0	0	0.000111656989727557	6.52972e+08	0	1.42171e+09	0	5.99578e+08	0.0104166666666667	0.000121921482565228	0	0.000333365082388799	0.03125	0	1.05541e+09	0.000775915580384854	0
Pandoraea	0	0	0	0	0	4.05252e+09	0	0	0	0	0	6.61507e+09	0	5.61104e+09	7.28959e+08	0	0	0	0	0	0	0	0	0	0	0	0	0	0	0	0	0	0	0	1.3871e+08	0	0	2.79158e+09	0	4.98753e+09	0	0	0	0	0
Pantoea	6.80511e+08	7.86291e+08	7.88369e+09	9.79106e+08	2.42535e+09	0.00119483235008588	1.38207e+08	0.000132403566069379	3.49934e+09	0	1.47573e+09	0.000292838018741633	1.11024e+07	0	1.02932e+08	0	0	0	0	0	0	0	0	0	0.000147102088849662	0	0	0	0.000107426770751271	0	5.10383e+08	0.0009907270049117	0	4.07961e+09	0.000153605484524247	0.000186692554700919	1.52028e+09	0.00088269044046253	0	0.000110326566637246	8.01113e+09	0	1.77639e+09	0.000143235694335028	0
Papillibacter	0.926348547717842	0.000675314483292009	0.0167487585592747	0.0040591423637759	198263888888889	0.096013167520117	0.967583497053045	0.0685303362224974	0.853125	0.0110774181570642	0.000426120809867005	0.0839540657976412	0.000126887084913414	0.0235037963376507	0.000277512961487731	0.101659751037344	4.83383e+09	0.000160997378761427	0.00116318112049117	0.0711805555555556	0.00146305779078274	0.0599214145383104	0.00338127440708639	0.0265625	0.0022588031437589	7.91556e+08	0.000387957790192427	4.61408e+09	0.00200982581509603	1.95892e+09	0.533195020746888	0.00137621983121403	0	0.00923349961627015	166319444444444	0.0147524993903926	130353634577603	0.0625773883226974	0	0.0156569094622192	0.00336543091631805	0	0.00302366155753897	0.0873157659669495	1.63243e+08
Parabacteroides	0.000213349375341009	0.000727531655366707	0.0018628819046615	0.0563300372831901	0.00114255819185761	0.0677795767963821	0.000466546660497883	0.0282793017456359	0.000506814751034066	0.0037375140570219	0.000538814284822318	0.0318987767927281	3.64479e+07	0.00295304278460429	0.000682279181264982	4.02216e+09	4.64382e+09	2.49679e+08	0.000486302480142649	1.76195e+09	0.000111663223717269	3.88789e+08	0.00029925187032419	1.36241e+08	0.000231527419461533	2.31251e+09	5.61104e+09	3.64479e+07	0.000291469157960943	3.688e+08	0.000353250605072819	0.00349215194576019	0	0.0369184632841627	0.00144209005472894	0.0154653564848417	0.00179037280966063	0.0742643391521197	0	0.00661506912747238	0.000781627589141389	0	0.0086199355600589	0.00915059751177382	3.688e+08
Paracoccus	0	0	0	0	0	0	0	0	0	0	0	0	0	0	1.31049e+08	0	0	0	0	0	0	0	0	0	0	0	0	0	0	0	0	3.26369e+08	0	3.73385e+09	0	0	0	0	0	0	2.22049e+08	0	0	0	0
Paraeggerthella	4.02493e+09	1.19916e+08	0.0451388888888889	0.000243842965130456	0.00982318271119843	0.000380988665587199	0.040625	0.00188749303793552	0.000100263719968707	0	7.20949e+08	0.00145154086645824	1.30594e+09	0.00726141078838174	9.952e+08	1.00623e+09	0	0	0.000121921482565228	0	0	0	0	2.63852e+08	0	2.8838e+08	0	4.89729e+08	0.004149377593361	0	4.02493e+09	0.000263814274750576	0	0.000731528895391368	0.00982318271119843	0.0001428707495952	0.0296875	0.00049508014109784	0	0.000931098696461825	6.20016e+09	0.000111656989727557	5.38702e+09	0.0114107883817427	0
Paralactobacillus	0	8.10504e+09	1.35535e+08	0	0	0	0	0	0	0	0	1.53405e+09	0	1.74877e+08	0	0	0	0	0	0	0	0	0	0	0	0	0	0	0	0	0	0	0	0	0	0	0	0	0	0	3.64479e+07	0	1.1064e+09	0	0
Paraliobacillus	0	0	0	0	0	0	0	8.3668e+09	0	0	0	0	0	0	0	0	0	0	0	0	0	0	0	0	0	0	0	0	0	0	0	0	0	0	0	0	0	4.1834e+09	0	0	0	0	1.31049e+08	2.02146e+08	0
Parapedobacter	0.152777777777778	0.00463301633747866	0.306483300589391	0.0131441089627584	0.809375	0.0358004827031376	0.000154353358372878	0.0348386095592799	0.00017735353914034	0.000502456453774006	8.16215e+09	0.601659751037344	5.68686e+08	0.000900579087446732	0.00017987336914812	0.104166666666667	0.00225554742745672	0	0.00204781407753119	0.059375	0.000216597561730305	2.37467e+09	0.00225015518311608	8.65139e+08	0.0012840553818669	1.46919e+09	0	5.68686e+08	6.0374e+09	3.59747e+09	0.0729166666666667	0.010424286759327	0	0.0226212020192399	0.609375	0.00049508014109784	0.000522426751415895	0.0520639354438237	0	0.0110540419830281	0.00367949538349026	0	0.000679579627397011	0.00294826449856863	0
Paraperlucidibaca	0	0.000167494835575903	1.16637e+09	4.98753e+09	9.53684e+08	0.00016537672818681	2.31251e+08	0.000224441701268096	1.45792e+09	0	1.1064e+09	2.44827e+09	0	1.10968e+09	0	0	0	0	0	0	0	0	0	0	7.67024e+08	0	1.74877e+08	0	0	0	0	0.000167494835575903	0	0.000399002493765586	8.17443e+08	0	3.46876e+08	0.000168331275951072	0	7.67024e+08	7.00719e+09	0	1.54794e+09	6.93552e+08	0
Paraprevotella	0.000125768431294503	0.00463412481242828	0.000617384240454915	0.00419240953221536	0.000318337057806637	0.00497824631860776	4.55199e+09	0.0119959894005586	9.88148e+09	1.02077e+09	0.000229334954840671	0.000721661154819564	3.26369e+08	0.000125309737375044	0.00302441938615488	1.9349e+09	0.00163297731485568	7.49859e+08	0.000110326566637246	2.52983e+09	0.000251004016064257	8.88194e+08	0.000644560624507627	1.95571e+08	1.36102e+09	1.57258e+09	0	3.26369e+08	5.05281e+09	7.4677e+09	0.000111947724558843	0.0341601200458999	0	0.00937775816416593	0.000383691023316608	0.00163152610441767	0.000385254201158205	0.0144668051278379	0	0.000268801655001582	0.00090947690662529	0	0.000931782429618606	0.000394119335292477	7.4677e+09
Parascardovia	0	0	0	0	0	0	0	0	0	0	0	1.00623e+09	0	0	0	0	0	0	0	0	0	0	0	0	0	0	0	0	0	0	0	0	0	0	0	0	0	0	0	0	0	0	0	0	0
Parasegetibacter	0	0	1.36241e+08	0	0	5.61104e+09	0	3.83512e+09	0	0	0	0	0	0	0	0	0	0	0	0	0	0	0	0	0	0	0	0	0	0	0	0	0	0	0	0	0	0	0	3.49753e+08	3.09588e+08	0	0	1.08428e+08	0
Parasporobacterium	0.00108229706929951	0.0040453074433657	0.000179196357043471	0.0104166666666667	0.000336403524354283	0.00519229391964478	4.22022e+09	0.00046955225810403	4.5867e+09	0.00117648961373946	0.000873036076788011	0.000216260353211769	0.000112015532820551	5.66649e+09	0.00119163209462442	2.49953e+09	0.000367755222124154	6.32458e+08	8.3668e+09	7.7717e+08	0.000214853541502542	5.14661e+08	0	5.24194e+08	2.83004e+09	1.79503e+09	6.06337e+08	7.4677e+09	6.91035e+08	8.8269e+08	0.000284946572517653	0.000772285966460724	4.21638e+08	0.00694444444444444	4.66302e+09	0.00168301940843658	0.000288209948595697	5.10383e+08	0	0.00102892304706767	0.000106069803721908	0	0.00287506534239415	4.69904e+09	0
Parastreptomyces	0	0	0	0	0	0	0	0	1.42171e+08	0	0	0	0	0	0	0	0	0	0	0	0	0	0	0	0	0	0	0	0	0	0	0	0	0	0	0	0	0	0	0	0	0	0	0	0
Parasutterella	8.17443e+08	3.30753e+09	0	0.00014027606329256	0	7.67024e+09	0	1.22414e+09	2.16712e+09	1.24839e+08	0.00158048306046361	2.30409e+08	0	6.02623e+09	0.000448877805486284	0	0	0	0	0	0	0	0	0	0	0	0	0	0	0	0	0	0	0.00014027606329256	1.45792e+09	6.13619e+09	4.79439e+08	4.19704e+09	0	4.16131e+08	0.000283676446749878	0	5.58316e+09	3.88789e+08	0
Parvimonas	2.10819e+08	0.000167336010709505	4.44097e+08	3.58089e+09	4.11728e+08	0	2.62097e+08	2.83004e+09	1.30547e+09	4.04225e+08	0.000149354043760735	8.29242e+08	0	1.24977e+09	3.67755e+09	0	0	0	0	0	0	0	0	1.63184e+07	0	7.4677e+09	0	0	0	0	2.10819e+08	0.000334672021419009	0	0.000179044617918785	2.05864e+08	0	5.24194e+08	8.08584e+06	0	8.0845e+08	3.73385e+09	0	8.8269e+08	4.99906e+07	0
Pasteurella	1.31926e+08	0.000387957790192427	7.20949e+08	0.000111656989727557	6.52972e+08	0.00726141078838174	0	2.01247e+09	0	0.00173611111111111	0.000182882223847842	0.0216110019646365	4.76236e+09	0.03125	3.09425e+08	0	0	0	0	0	0.0020746887966805	0	0	0	0	6.09607e+08	0	9.52472e+09	0	0	0	0.00737119801365611	0	0	7.67242e+09	0	1.42171e+08	1.00623e+09	0	0.00694444444444444	0.000487685930260912	0	9.52472e+09	0.00625	0
Pasteuria	0	0	5.10271e+09	0	0	0	9.28764e+08	3.32905e+09	0.000121575620035662	1.35535e+08	0	5.83183e+08	0	0	0	1.15625e+08	0	0	0	0	0	0	0	0	0	0	0	0	0	0	2.31251e+08	0.000112220850634048	0	6.90322e+09	1.1064e+09	0	1.85753e+09	4.16131e+08	0	2.7107e+08	0.000390821283010441	0	0	1.08992e+09	0
Patulibacter	0	0	0	0	0	0	0	0	0	0	0	2.49953e+08	0	6.32458e+08	0	0	0	0	0	0	0	0	0	0	0	0	0	0	0	0	0	0	0	0	0	0	0	0	0	0	0	0	0	0	0
Paucimonas	0	0.000111656989727557	3.26486e+08	0	0	0	0	0	0	0.00294695481335953	9.52472e+09	0.015625	0	2.63852e+08	0.000155183116076971	0	0	0	0	0	0	0	0	0	0	0	0	0	0	0	0	0	0	0	0	0	0	0	0	0	4.76236e+09	0	0	0	0
Paucisalibacillus	0	0	3.688e+08	0	0	0	0	0	0	0	0	1.36241e+08	6.61507e+09	0	2.80552e+08	3.64479e+07	0	0	0	0	0	0	0	0	0	0	0	0	0	0	0	0	0	0	3.09588e+08	0	0.000243151240071324	1.35535e+08	0	3.88789e+08	4.98753e+09	0	9.9226e+09	1.15625e+08	0
Pectinatus	3.91142e+08	0.000219464642374709	0.00010877029286729	0.000408334883119193	0.00116676784094099	0.000426457332034424	0.00070943170786349	0.000612257308389722	0.0090034424927178	1.74967e+08	0.0193071491615181	0.0011046928363621	0.00363955823293173	0.000245363626674246	0.00136073909618277	4.11728e+08	1.36102e+09	2.62097e+08	4.04292e+07	8.15922e+08	6.06337e+08	0.000224031065641102	9.67449e+08	0.000485479742254391	5.49897e+09	0.000698734922035893	1.0541e+09	0.000125502008032129	9.99218e+08	0.000644560624507627	3.08796e+07	3.40255e+09	0	0.000604416485409103	0.00011749270566119	0.000181901231673451	0.01422597266821	8.70705e+09	0	0.000502405798912704	0.00261106207708149	0	0.000460174029451138	1.55434e+09	0
Pectobacterium	0	0	0	0	2.39831e+08	0	0	0	0	0	0	0	0	0	0	0	0	0	0	0	0	0	0.000982318271119843	4.76236e+09	0	0	0	0	0	0	0	0.037344398340249	0	0	0.000113919800460476	0.00173611111111111	0	0	0	0	6.1885e+07	0	7.75916e+09	1.4419e+08	0
Pediococcus	0.000283975659229209	5.2463e+09	0.00129407758273738	9.84844e+09	0.00239098719403469	6.91227e+09	0.000837474177879515	0.000242993052342647	0.00324189526184539	6.94827e+09	0.00085995898657141	9.01878e+09	0.0243519245875884	0.00225977169016343	0.000168745301977388	0.000239719712336345	4.89654e+09	0	0.000149807331126912	0.00170205868049927	6.77674e+07	5.58316e+09	0	0.000199501246882793	0.000115804445800795	9.9226e+09	3.46876e+08	0.000392772977219167	5.46719e+09	9.97131e+09	2.5816e+09	0.000578841338015361	0	0.000502131980258723	0.00474144918139083	4.20158e+09	0.00644855116967227	0.000347966050954671	0.000448877805486284	0.000854228088436449	0.00896341866772508	2.31251e+08	0.0225283357647851	0.00088568471082212	7.67024e+08
Pedobacter	5.11089e+09	4.24507e+09	9.95424e+08	0.000222323727600884	0.00489134493316407	0.000298527265490248	0.000970959484508783	0.00040992313941136	0.00213298028832009	1.26492e+09	0.00184069611780455	0.00016431591288592	0	8.44043e+09	1.36102e+09	1.31049e+09	4.24507e+09	0	2.02112e+09	0.000149354043760735	0	8.8269e+08	9.99813e+08	3.67755e+09	6.32458e+08	0.000209170013386881	0	0	2.05864e+08	0	4.5867e+09	0.000256725396812562	0	0.000303168719455752	0.00720633261145546	4.008e+09	0.00662017830346897	0.000587389864400425	3.67755e+09	5.4813e+08	0.0250167336010709	0	0.00465516006588842	0.00025115438377625	0
Pelagibacterium	0	0	0	0	0	0.000982318271119843	0	0	0	0	7.75916e+09	0	0	0	0	0	0	0	0	0	0	0	0	0	0	0	0	0	0	0	0	0	0	0.00520833333333333	0	0	4.76236e+09	0	0	0	7.75916e+09	0	0	0	0
Pelagibius	9.28764e+08	0	0.000810504133571081	0	5.58316e+09	0	9.97506e+09	2.72481e+08	0	0	0	0	0	0	0	0	0	0	0	0	0	0	0	0	0	0	0	0	0	0	6.19176e+08	2.77421e+08	0	8.13209e+08	2.79158e+09	0	0.000149625935162095	0	0	0	5.61104e+09	0	1.53405e+09	1.4752e+09	0
Pelagicoccus	1.63184e+07	0	3.73385e+09	4.14621e+08	0.000132403566069379	2.49953e+08	0	6.32458e+08	0.000125502008032129	0	0.000143235694335028	4.11728e+08	6.80511e+08	9.1734e+08	0	0	0	0	0	8.8269e+08	0	0	0	0	0	3.58089e+09	0	0	0	0	0	6.06337e+08	0	4.14621e+08	0	0	7.3551e+09	6.32458e+08	0	1.11024e+07	7.16178e+09	0	0	2.62097e+08	0
Pelagicola	0	0	0	0	0	0	0	2.63852e+08	0	0	0	0	0	0	0	0	0	0	0	0	0	0	0	0	0	0	0	0	0	0	0	0	0	0	0	0	0	0	0	0	0	0	0	0	0
Pelistega	0	0	0	0	0	0	0	0	0	0	0	0	0	0	0	0	0	0	0	0	0	0	0	0	0	0	0	0	0	0	0	5.42139e+08	0	0	0.000199501246882793	0	0	0	0	0	0	0	0	0	0
Pelobacter	0.000186692554700919	1.10566e+09	0.00529614264277518	2.24958e+09	0.000551632833186231	6.11376e+09	0.000167336010709505	2.55356e+09	0.0002506624650863	0	3.40255e+08	7.33872e+09	0	1.79503e+09	1.21267e+09	0	0	8.8269e+08	4.99906e+07	7.3551e+09	0	0	0	3.58089e+09	0	0	2.62097e+08	0	0	0	0	3.31697e+09	0	9.99813e+08	0.000220653133274493	0	8.3668e+09	9.99218e+08	0	0	4.59345e+09	0	1.41502e+09	9.79106e+08	0
Pelodictyon	0	0	9.52472e+09	0	0	0	0.000465549348230912	0	0	0	0.0020746887966805	0	0	0	0	0	0	0	0	0	0	0	0	0	0	0	0	0	0	0	0	0	0	0	0.00012377003527446	1.31926e+08	0	0	0	0	0.0020746887966805	0	0	0	0
Pelosinus	0.00200993802691084	0.000145795831405588	0.00269326683291771	5.0409e+09	0.000959185023483495	4.04689e+09	0.000897766805072382	0.000455599131081337	0.000552257351925997	3.688e+09	0.000120664810643686	0.000278629144608526	1.10968e+09	0.00324201653428433	1.08428e+08	2.79158e+09	3.88789e+08	0	6.81203e+08	0.000132301382549448	6.93752e+08	5.61104e+09	1.45792e+09	7.67024e+08	1.4752e+09	6.99506e+08	6.19176e+08	0	0.000162100826714216	1.35535e+08	0.000251242253363855	3.11031e+09	0	5.17714e+09	0.000198452073824171	8.09378e+08	0.00162720233419369	4.73823e+09	0	0.000129079845104186	5.2463e+09	0	2.6355e+09	0.000688928513535419	2.7107e+08
Pelospora	0	0	7.3551e+09	2.10819e+08	0	2.22049e+08	0	0	0	0	0	0	0	0	0	0	0	0	0	0	0	0	0	0	0	0	0	0	0	0	0	0	0	0	8.3668e+09	0	7.16178e+09	0	0	0	0	0	4.04225e+08	3.73385e+09	0
Pelotomaculum	0.0010953424135632	0.0484375	0.00092827526455845	1.31926e+09	0.00271570453134699	8.5072e+09	0.0020656543099598	0.00031016154519217	0.0912863070539419	2.84343e+08	8.55299e+09	0.000395721412125863	0.0486111111111111	0.00384052670080468	0.0068762278978389	0.000190494332793599	0	0	6.5963e+08	0.000310366232153942	2.8838e+08	0.000167485484591335	1.63243e+08	0.004149377593361	9.952e+08	2.01247e+09	0	0.00347222222222222	0.000365764447695684	0	0.0001428707495952	0.025	0	3.29815e+09	0.00201738050900062	1.73028e+09	0.00357302367128182	0.000114270042965536	0	1.42171e+09	0.000150935042588838	0	0.0711805555555556	0.00182882223847842	0
Peptococcus	0.00738154613466334	9.67308e+09	0.0105841106039558	0.000122562905989626	0.00561104253170239	0.0010424108119141	0.00190989000874407	0.0032638760833487	0.000234334559800781	0.000148602210457881	0.000180323639319431	0.0115496839033879	7.86102e+08	0.0073139411534811	0.000151627664661812	0.00174563591022444	2.72481e+09	9.9226e+09	4.85627e+09	0.000168331275951072	2.18688e+09	0.000153404819979444	6.63839e+09	3.49753e+08	9.28764e+09	9.70973e+08	0	2.7107e+09	0.000307073865222489	0	0.00344139650872818	0.000202998381462569	0	0.000191938135795075	0.00625631242284817	0.000123922963654124	0.00199426265973277	0.00214272542872949	0	0.000396272561221015	0.000463293042559153	0	0.000665475767736759	0.00873764725587628	0
Peptoniphilus	0	0	8.3668e+09	4.44097e+08	0.000393898159421328	2.05864e+08	3.40255e+08	1.70363e+09	6.06438e+08	0	6.06337e+08	0.000336046598461653	0	0.000176538088092506	2.49953e+08	0	2.10819e+08	0	0	0	1.02932e+08	0	0	0	0	0	0	0	0	0	7.3551e+09	4.21638e+08	0	7.7717e+08	0.000358089235837571	0	5.10383e+08	1.44153e+09	0	1.30547e+09	1.01056e+09	0	1.10566e+09	8.8269e+08	0
Peptostreptococcus	0.000216597561730305	1.58311e+09	0.00186219739292365	1.58609e+09	0.00133988387673068	3.91783e+09	0.004149377593361	5.9712e+09	7.54675e+09	1.19916e+08	0.00868055555555556	0.00115825408436967	0.000982318271119843	0.0010000952471664	0.0046875	3.09425e+08	1.31926e+08	7.75916e+09	4.3257e+08	0.000167485484591335	0	0.00103734439834025	0	0	0	0.00520833333333333	6.09607e+08	0.000982318271119843	0	0	6.1885e+07	1.18733e+09	0	5.91178e+09	0.00133988387673068	8.16215e+08	0.045643153526971	1.9904e+09	0	0.000143898695318496	0.0625	0	0.0176817288801572	0.000428612248785599	0
Peredibacter	0	0	8.41656e+09	0	0	0	0	0	0	0	0	2.79158e+09	0	0	0	0	0	0	0	0	0	0	0	0	0	0	0	0	0	0	0	0	0	0	0	0	3.49753e+08	0	0	0	0	0	0	0	0
Perexilibacter	0	0	0.000143235694335028	3.08796e+07	8.50638e+08	5.24194e+08	0	6.52737e+08	2.02112e+08	0	4.14621e+08	0.000176538088092506	0	7.3551e+09	0	0	0	0	0	0	0	0	0	0	0	0	0	0	0	0	0	2.22049e+08	0	5.14661e+08	3.40255e+08	0	2.02146e+08	1.63184e+07	0	0	4.14621e+08	0	4.99906e+07	3.67755e+09	0
Persephonella	0	0	5.58285e+09	0	0	1.42171e+08	0	3.59747e+09	0	0	0	0.000238117915991999	0	0	0	0	0	0	0	0	0	0	0	0	0.000121921482565228	0	0	0	0	0	0	0	0	1.63243e+08	0	1.42171e+08	1.00623e+09	1.79873e+08	0	0.000121921482565228	0.00785854616895874	0	0.003125	6.1885e+07	0
Persicirhabdus	0	0	0	0	0	0	0	0	0	0	0	0	0	0	0	0	0	0	0	0	0	0	0	0	0	0	0	0	0	0	2.80552e+08	0	0	0	1.74877e+08	0	9.70973e+08	0	0	0	0	0	2.72481e+08	3.30753e+09	0
Persicitalea	3.58089e+09	0	1.70128e+08	0	2.02146e+08	0	0	0	0	0	0	0	0	0	0	0	0	0	0	0	0	0	0	0	0	0	0	0	4.1834e+09	0	0	0	0	0	0	1.63184e+07	6.06337e+08	0	0	0	9.99813e+08	0	6.32458e+08	8.3668e+09	0
Persicobacter	0.000111656989727557	3.26486e+08	0	0	1.00623e+09	4.79662e+09	0	0.000243842965130456	0	0	0	0.00024754007054892	0	0.000155183116076971	0	0	0	0	0	0	0	0	0	0	0	0	0	0	0	0	5.58285e+09	0	0	2.84343e+08	3.52182e+09	0	0	0.00140209704950012	0	0	0.015625	0	9.23482e+08	0.000232774674115456	0
Petalonema	0	0	0	3.09588e+08	0	4.05252e+09	0	2.79158e+09	0	0	0	0	0	0	0	0	0	0	0	0	0	0	0	0	0	0	0	0	0	0	0	0	0	3.09588e+08	0	0	0	0	0	0	0	0	0	2.80552e+08	0
Petrimonas	0	0	2.02146e+08	3.26369e+08	1.6169e+09	7.4677e+09	0	4.41345e+09	9.99813e+08	0	2.10819e+08	0.000167336010709505	0	3.58089e+09	1.02932e+08	1.70128e+08	0	0	0	0	0	0	0	0	0	4.21638e+08	0	0	0	0	1.70128e+08	0	0	1.63184e+07	1.21267e+09	0	0	0.000485479742254391	0	0	1.47573e+09	0	2.22049e+08	0	0
Petrobacter	0	0	0	0	0	0.000121921482565228	0	0	0	0	0	0	0	0	0	0	0	0	0	0	0	0	0	0	0	0	0	0	0	0	0	0	0	0	0	0	0.000982318271119843	0	0	0	0	0	0	0	0
Petrotoga	1.22414e+09	6.19176e+09	2.77421e+08	0.000810504133571081	4.60818e+09	0.000446652894869075	7.77578e+08	0.00189526184538653	3.40601e+09	0	2.77501e+09	0.000757490741779823	0	0.000345160844953748	3.688e+08	0	6.19176e+08	0	4.05252e+09	0	8.37474e+09	0	0.000199501246882793	2.72481e+08	0	0	0	0	1.53405e+09	1.4752e+09	1.74877e+08	0.000133122813535185	0	0.000567352893499757	9.48743e+08	0.00019541064150522	2.72152e+09	0.00029925187032419	0	0.000297678110736257	3.46876e+08	0	7.28959e+08	0	0
Phaeobacter	0	0	0	0	0	8.8269e+08	0	0	0	0	0	0.000143235694335028	0	0	0	0	0	0	0	0	0	0	0	0	0	0	0	0	0	0	0	0	0	3.73385e+09	2.76414e+08	0	0	0	0	0	0	0	0	0	0
Phaeospirillum	0	0	0.00173611111111111	0	0	0	0	0	0	0	0	0	0	0	0	0	0	0	0	0	0	0	0	0	0	0	0	0	0	0	0	0	0	0	0	0	0	0	0	0	0	0	0	0	0
Phascolarctobacterium	0.0597953187983233	0.510496028529746	0.020097097116091	0.687761710680587	0.0264648593167424	0.498354114713217	0.0163488629365828	0.66825428325726	0.0147422363336579	0.138059701492537	0.0767046697088539	0.141615659564023	0.00882537340955191	0.0259709145343388	0.0173090616389585	0.000138710491784178	0.00648403306856865	0.000100295736889043	0.0199598012394618	0.000289647718392436	0.0130673316708229	0.000275205859432476	0.01316398756367	0.000481001593317778	0.0120917966558187	0.00109343791459521	0.000889747955880774	0.00245989304812834	0.000585836399501952	0.000647038791368688	0.00270762879962715	0.401928999837899	2.7107e+09	0.148874993021049	0.0114731599594104	0.145486284289277	0.0129782723611573	0.144076205596348	8.09378e+08	0.309280664347436	0.0156944788674899	0.00017641554297636	0.0557403651115619	0.00728885406902727	4.64382e+09
Phaselicystis	0	0	0	0	0	0	0	4.1834e+09	0	0	0	1.70128e+08	0	4.04292e+07	0	0	0	0	0	0	0	0	0	0	0	0	0	0	0	0	0	0	0	0	0	0	0	0	0	0	0	0	0	0	0
Phenylobacterium	0.0104166666666667	0.00060960741282614	0.00196463654223969	9.52472e+09	0.0203125	0.000402252614641995	0	0.000775915580384854	8.65139e+08	0	2.12216e+09	0.0020746887966805	0	0	0	0.00173611111111111	6.09607e+08	0	0	0	0	5.27704e+08	0	0	0	0	0	0	0	0	0.00347222222222222	0	0	9.52472e+09	0.00625	6.1885e+07	1.31926e+09	7.75916e+09	0	0.000111656989727557	1.30594e+09	0	1.42171e+08	1.00623e+09	0
Phocaeicola	4.06604e+08	0.000334989671151806	2.91592e+09	0.000448877805486284	3.26977e+09	0.00122378778858239	1.73438e+09	0.00112220850634048	9.84094e+09	0	4.42559e+09	5.77093e+09	1.23835e+09	1.80324e+09	0.000283676446749878	1.35535e+08	2.79158e+09	0	0	0	0	1.15625e+08	2.80552e+08	7.28959e+08	0	3.688e+08	0	3.09588e+08	2.77421e+08	0	1.35535e+08	0.000837474177879515	0	0.00104738154613466	3.81473e+09	0.000132301382549448	1.50313e+09	0.000673325103804287	0	9.20429e+09	0.000169647796422644	0	8.04929e+09	2.6355e+09	0
Phocoenobacter	0	0	0	0	0	0	0	0	0	0	0	0	0	0	0	0	0	0	0	0	0	0	0	0	0	0	0	0	0	0	0	8.8269e+08	0	0	0	0	0	0	0	0	0	0	0	0	0
Phorcysia	0	0	0	0	0	0	0	0	0	0	0	0	0	0	0	0	0	0	0	0	0	0	0	0	0	0	0	5.99578e+08	0	0	0	0	0	0	0	0	0	0	0	0	0	0	0	0	0
Phormidium	3.88789e+08	0	4.08722e+08	0	1.15625e+08	0.000112220850634048	0	3.0681e+09	3.688e+08	0	1.85753e+09	1.3871e+08	0	6.77674e+07	0	0	0	0	0	0	0	0	0	0	0	0	0	0	0	0	0	0	0	0.00016537672818681	0	2.80552e+08	3.64479e+07	0	0	0	3.09588e+08	0	0	2.7107e+08	0
Photobacterium	0	0	2.10819e+08	0	1.11024e+07	3.58089e+09	0	0	0	0	0	0	3.73385e+09	0	0	0	0	0	0	0	0	0	0	0	0	0	0	0	0	0	0	0	0	0	0	0	0	0	0	0	1.63184e+07	0	0	1.38207e+08	0
Photorhabdus	0	0	1.31926e+08	7.75916e+09	1.15352e+09	0.000614113443501563	0	0	2.84343e+08	0	3.59747e+09	0.0451388888888889	0	0.00589390962671906	4.76236e+09	0	0	0	0	0	5.58285e+09	0	0	0	0	0	0	0	0.00392927308447937	0	0	0.00334179095241042	0	0.000155183116076971	0.000198982019523308	5.58285e+09	1.63243e+08	0.00518672199170124	0	0	0.0001498944742901	0	0	0.00491159135559921	0
Phycisphaera	0	0	2.31251e+08	5.61104e+09	0	0	3.688e+08	6.99506e+08	0	0	0	2.7107e+08	0	0	0	0	0	0	0	0	0	0	0	3.09588e+08	0	0	0	0	0	0	0	3.30753e+09	0	0	0	0	0	1.74877e+08	0	0	4.05252e+09	0	2.79158e+09	3.88789e+08	0
Phyllobacterium	0	0	0	0	0	0	0	4.04292e+07	0	0	0	0	0	0	0	0	0	0	0	0	0	0	0	0	0	0	0	0	0	0	0	0	0	0	0	0	0	0	0	0	0	0	0	0	0
Pigmentiphaga	3.95778e+08	0.00411235257603973	7.93044e+09	0.00173068334077713	0.00010937275540987	0.129668049792531	1.84823e+08	0.000498085640543165	0.000317776285495012	0	6.09607e+08	0	0	0.0328125	0	0	0.000155183116076971	0	0.000279142474318892	3.26486e+08	0	5.68686e+08	3.0187e+09	0	0.00520833333333333	0	0	0	0	0	2.63852e+09	0.000543140906269398	0	0.000223313979455114	3.26486e+08	0.00829875518672199	8.10377e+09	7.54675e+09	0	0.00173611111111111	0	0	0.0010953424135632	0.0203125	0
Pilimelia	0	0	0	0	0	0	0	2.77421e+08	4.05252e+09	0	0	0	0	0	0	0	0	0	0	0	0	0	0	0	0	0	0	0	0	0	0	0	0	0	0	0	0	0	0	0	0	0	0	0	0
Pimelobacter	0	0	0	0	0	0	0	0	0	0	0	0	0	0	0	0	0	0	0	0	0	0	0	0	0	0	0	0	0	0	0	0	0	0	0	0	0	4.04225e+08	0	0	0	0	0	0	0
Pirellula	2.8838e+08	0.000111656989727557	9.79458e+08	0.0020746887966805	2.13257e+09	4.02493e+09	2.99789e+07	0.0277777777777778	0.000670568154108754	0	0.000190494332793599	0.0140625	6.1885e+07	1.31926e+09	7.75916e+09	0	0	0	0	0	0	0	0.00520833333333333	0.000121921482565228	0	0	0	0	2.63852e+08	0	0	0.000111656989727557	0	0.0114107883817427	0	5.03117e+07	2.39831e+08	0.00520833333333333	0	0.00392927308447937	9.52472e+09	0	0.00049508014109784	6.5963e+08	0
Piscibacillus	0	0	0	0	0	0	0	0	5.58316e+09	0	0	0	0	0	0	0	0	0	0	0	0	0	0	0	1.94394e+08	4.98753e+09	0	0	0	0	0	0	0	0	0	0	0	0	0	0	4.98753e+09	0	0	0	0
Piscirickettsia	0	0	0	0	0	0	0	0	0	0	0	6.32458e+08	4.1834e+09	0	0	0	0	0	0	0	0	0	0	0	0	0	0	0	0	0	0	0	0	8.08584e+06	0	0	0	0	0	2.49953e+08	3.67755e+09	0	0	1.11024e+07	0
Planctomyces	8.48863e+09	0.130705394190871	6.68206e+09	5.03117e+08	0.000401717191097467	0.131944444444444	0.00182882223847842	0.347740667976424	0.012382131631584	0.003125	0.00343461847886627	0.00027836374886049	0.00356921166977033	0.000317217712283535	0.000837427422956677	0	0.0020746887966805	0	5.53428e+09	3.59747e+09	0.0104166666666667	0	0.00196463654223969	0.000428612248785599	0.0046875	9.28275e+08	5.27704e+08	0.000543140906269398	1.87447e+09	0	6.52972e+08	0.0311203319502075	0	0.000357212934126916	0.000131907137375288	0.0190972222222222	0.00341380151182638	0.0667976424361493	0	0.0515625	0.00092827526455845	0	0.00271570453134699	5.19084e+09	0
Planifilum	3.688e+08	6.99506e+08	1.54794e+09	0	0	0	2.79158e+09	0	0	0	0	1.15625e+08	0	3.64479e+07	7.67024e+08	0	0	0	0	0	0	2.79158e+09	0	0	0	0	0	0	0	0	7.37599e+08	0	0	0	4.05252e+09	0	2.79158e+09	0	0	0	0.000132301382549448	0	5.61104e+09	7.28959e+08	0
Planktothrix	0	0	3.26369e+08	0	7.4677e+09	0	0	2.49953e+08	0	0	8.3668e+09	3.33073e+08	0	0	0	0	0	0	0	0	0	0	0	0	0	0	0	0	0	0	0	0	0	0	0	0	0	4.99906e+07	0	0	0	0	0	0	0
Planobacterium	0	0	0	0	0	0	0	0	0	0	0	0	0	0	0	0	0	0	0	0	0	0	0	0	0	0	0	0	0	0	0	1.00623e+09	0	0	0	0	0	0	0	0	0	0	0	0	0
Planococcus	0	5.54842e+07	0.000162100826714216	0	5.58316e+09	7.77578e+08	9.97506e+09	1.63489e+09	0.000496130184560429	1.15625e+08	0.000112220850634048	6.56063e+09	1.53405e+09	4.42559e+09	5.2463e+08	0	0	0	1.35535e+08	5.58316e+09	1.94394e+08	0	0	3.30753e+09	0	5.61104e+09	0	0	7.37599e+08	0	0	1.3871e+08	0	1.08428e+08	5.58316e+09	3.88789e+08	0.000249376558603491	2.72481e+08	0	6.93752e+08	0.00014027606329256	0	3.83512e+09	0	0
Planomicrobium	0	0	3.73385e+09	1.38207e+08	0.000220672610115632	4.99906e+07	0.000110326566637246	2.31901e+09	0.000292838018741633	0	3.58089e+09	1.13225e+08	1.70128e+09	1.31049e+09	0	0	0	0	0	0	0	3.67755e+09	0	0	0	0	0	0	0	0	1.63184e+07	6.06337e+08	0	2.76414e+08	4.41345e+09	2.49953e+08	0	8.43277e+08	0	1.11024e+07	0.000214853541502542	0	5.10383e+08	0	0
Planomonospora	0	0.00173611111111111	0	0	0	0	0	0	0	0	0	0	0	0	0	0	0	0	0	0	0	0	0	0	0	0	0	0	0	0	0	0.00347222222222222	0	0	0	0	0	0	0	0	5.58285e+09	0	0	2.84343e+08	0
Plectonema	0	0	0	1.94394e+08	9.97506e+09	5.44962e+08	0	1.15625e+08	0	0	0	0	0	6.19176e+08	0	0	0	0	0	0	0	0	0	0	0	0	0	0	0	0	0	0	0	0	0	0	0	1.15625e+08	0	7.28959e+08	0	0	3.49753e+08	0	0
Pleomorphomonas	0	0	0	4.99906e+07	0	4.21638e+08	0	2.22049e+08	0	0	0	9.1734e+08	0	0	0	0	0	0	0	0	0	0	0	0	0	0	0	0	0	0	3.73385e+09	2.76414e+08	0	0	3.67755e+09	0	0	2.22049e+08	0	0	5.10383e+08	0	0	0	0
Plesiomonas	0	0	4.76236e+09	0	6.1885e+07	3.95778e+08	0	2.8838e+08	0	0	0	2.84343e+08	0	0	0	0	0	0	0	0	0	0	0	0	0	0	0	0	0	0	0.000121921482565228	0.00294695481335953	0	0.00625	3.09425e+08	0	0	0	0	0	0.0020746887966805	0	0	0	0
Pleurocapsa	0	0	9.97506e+09	0	0.000132301382549448	0	0	3.64479e+07	0	0	0	6.19176e+08	0	0	0	0	0	0	0	0	0	0	0	7.67024e+08	0	0	0	0	0	0	0	0	0	0	0	0	0	0	0	0	3.49753e+08	0	0	0	0
Polaribacter	0	0	0	2.10819e+08	0	0	0	1.02932e+08	0	0	0	0	0	0	1.38207e+08	0	0	0	0	0	0	0	0	0	0	0	0	0	0	0	0	0	0	0	0	0	0	0	0	0	0	0	0	3.73385e+09	0
Polyangium	0	0.00625	6.1885e+07	0	7.75916e+09	1.4419e+08	0	3.26486e+08	0	0	0	5.99578e+08	0	0	0	0	0	0	2.63852e+08	0	0	0	0	0.00103734439834025	0	0	0	0	0	0	0	0	0	2.63852e+08	0	0	0.000167485484591335	0	0	0	1.00623e+09	0	0	6.09607e+08	0
Polycladomyces	9.97506e+09	2.72481e+08	3.30753e+09	1.15625e+08	0.000252496913926608	4.73823e+09	7.67024e+08	3.3192e+09	1.57389e+09	0	5.54842e+07	0.000283676446749878	0	0.000111663223717269	0	0	1.36241e+08	0	0	0	0	0	0	0	0	0	0	0	0	0	0	2.04361e+09	0	3.46876e+08	0.00014027606329256	3.64479e+07	2.30107e+09	1.1064e+09	0	3.09588e+08	0	0	1.35535e+08	8.37474e+09	0
Polynucleobacter	0	2.52983e+09	0.000167336010709505	2.22049e+08	0.000716178471675141	3.08796e+07	1.70128e+08	7.86291e+08	1.21288e+09	0	1.41479e+09	3.73385e+09	4.14621e+08	8.8269e+08	0	0	2.10819e+08	0	0	0	0	1.70128e+08	0	0	0	0	0	0	0	0	0.000147102088849662	6.32458e+08	0	8.88194e+08	0.000107426770751271	0	1.36102e+09	0	0	9.79106e+08	2.22324e+09	0	6.91035e+08	0.000264807132138759	0
Pontibacillus	0	0	0.000620732464307883	0	0	3.26486e+08	0	1.42171e+08	0	0	0	0.000121921482565228	0	0	0.003125	0.00012377003527446	0	0	0	0	0	0	1.42171e+08	0	0	0	0	0	0	0	0	7.91556e+08	0	5.76759e+08	0.000334970969182671	0	0.00103734439834025	1.42171e+08	0	0	0.0104166666666667	0	0.00196463654223969	0	0
Pontibacter	0.000363828802010981	1.15625e+09	0.000392772977219167	1.8224e+09	0.000214766747971221	0.000162271805273834	2.09852e+09	0.000213615677533203	3.19034e+09	8.10504e+09	1.21981e+09	0.00164703254982971	0	0.00104738154613466	1.77113e+08	0	1.04063e+09	2.80552e+08	0	0	0	1.74877e+08	6.19176e+08	4.16131e+08	0.000121575620035662	0	2.79158e+09	0	0	2.72481e+08	0	3.00626e+09	0	9.84094e+09	0.000161075060978416	5.90079e+08	0.000134654933616866	0.000173369245534194	0	0.000405252066785541	0.000578733508805695	0	6.60941e+09	0.00493765586034913	0
Ponticoccus	4.1834e+09	1.11024e+07	7.16178e+09	0	0	0	2.02146e+08	4.89553e+08	0	0	2.76414e+08	0	2.49953e+08	0	0	0	0	0	0	0	0	0	0	0	0	0	0	0	0	0	0	0	0	0	1.70128e+08	1.31049e+08	6.06438e+08	1.63184e+07	0	0	1.38207e+08	0	2.49953e+08	0	0
Poriferibacter	0	0	0	0	0	0	0	0	0	0	0	0	0	0	0	0	0	0	0	0	0	0	0	0	0	0	0	0	0	0	7.75916e+09	0	0	0	0	0	0	0	0	0	0	0	0	0	0
Porifericola	0	0	0	0	3.49753e+08	0	2.77421e+08	0	0	0	0	0	0	3.30753e+09	0	0	0	0	0	0	0	0	0	0	0	0	0	0	0	0	0	0	0	0	0	0	0	0	0	0	0	0	0	0	0
Porphyromonas	0.00354508343479195	0.000172925969157418	0.000452539495129246	0.000812500982864092	0.00125128362698406	0.00144907670315468	0.000335506716197698	0.0312523336569338	0.000515512361240104	0.000529614264277518	0.000327438605261513	0.0279493968814357	3.16229e+09	0.0159805890227577	8.2158e+09	0.00161140156126907	2.98503e+09	1.8714e+09	3.80041e+09	4.44721e+09	3.26369e+08	1.6169e+09	0.000672093196923307	2.76414e+09	0.00114749757260129	3.99925e+09	0	2.74065e+08	0.00171519410977242	8.88194e+08	0.00318699419895438	0.000512601980002347	0	0.000791533215564374	0.00125734800643633	0.000101174274319358	0.00101662577257495	0.0314016877006945	0	0.0103716126754347	0.0023395613322502	0	0.000881224438166716	0.0192854752342704	0
Portibacter	0	0	0	1.42171e+08	0	0	0	0.000243842965130456	0	0	0.003125	0	0	0.000155183116076971	0	0	0	0	0	0	0	0	0	0.000982318271119843	0	0	0	0	0	0	0	0	0	2.84343e+08	1.00623e+09	0	0.00694444444444444	0.000487685930260912	0	0	0.0015625	0	0	0.000155183116076971	0
Porticoccus	0	0	0	0	0	0	0	0	0	0	0	0	0	0	0	0	0	0	0	0	0	0	0	0	0	0	0	0	0	0	0	0	0	0	0	0	0	0	0	0	1.36241e+08	0	0	0	0
Pragia	0	0	0	0	0	0	0	0	0	0	0	0	0	0	0	0	0	0	0	0	0	0	0	0	0	0	0	0	0	0	0	0	0	0	2.02112e+08	0	0	0	0	0	0	0	0	0	0
Prauseria	0	5.68686e+08	5.53428e+09	0	0.0104166666666667	0	0	4.76236e+09	0	0	0	7.75916e+09	0	0	1.63243e+08	0	0	0	0	0	0	0	0	0	0	0	0	0	0	0	0	2.84343e+08	0	5.99578e+08	0.00347222222222222	0	0.000982318271119843	4.76236e+09	0	0	0	0	0	5.58285e+09	0
Prevotella	0.22386819905147	0.24172007058605	0.085352726909558	758340087534446	0.190687947434191	121042934509519	0.0134715348218764	14674812967581	0.0672346988266966	113719653370378	0.193334890421825	159564021995287	0.0141162834774242	0.530144047125961	0.0950839018993177	0.00115068761454413	0.00420110832481967	0.00121649101294724	0.029259199221916	0.00186902461040528	0.0615822678800737	0.00179426069849811	0.104788029925187	0.00471528455195941	0.0170338030032414	0.00202228794882883	0.0442711255751319	0.00616698983831698	0.00823016859189716	0.00668264798082242	0.0116555212020314	0.0629918578372187	0.000140097596702019	114722807586319	0.0265309331027435	110189269164201	0.099510514795361	0.761596009975062	2.31609e+09	411043857908315	0.0271465274228721	0.00314218381775334	0.097771573530055	0.0833448386948318	0.000177023787571455
Primorskyibacter	9.50086e+09	0.000202348548638716	0.00072356267710106	0.0029870808752147	0.000388361859272036	0.0116956483361285	0.000379928763356871	0.0350102971462195	0.000737867352531939	0.000334672021419009	0.000194292464561054	0.0170450476258684	6.79352e+09	0.000440630561046897	3.66936e+09	2.42575e+08	2.77413e+09	4.04225e+08	0.000933462773504593	2.48773e+09	0.000529614264277518	1.24977e+09	0.000588408355398647	1.47573e+09	0.000920348058902276	2.88663e+09	0.000286471388670057	1.33812e+09	3.57268e+09	6.55243e+08	4.44721e+09	0.000388378665935601	0	0.0134792024494063	0.000283324488081023	0.00176538088092506	0.000574892207711054	0.00967196234186525	0	0.00355589022757697	0.000497388709276299	0	0.000250125062531266	0.000404903758799852	0
Prochlorococcus	0	0	0	0	0	0	0	0	0	0	0	0	0	0	0	0	0	0	0	0	0	0	0	0	0	1.4419e+08	0	0	0	0	0	0	0	0	0	0	0	0	0	0	0	0	0	0	0
Prochlorothrix	0	0	0	0	0	0	0	0	0	0	0	0	0	3.49753e+08	0	0	0	0	0	0	0	0	0	0	0	0	0	0	0	0	0	0	0	0	0	0	0	0	0	0	0	0	0	0	0
Profundibacterium	0	0	0	0	0	7.3551e+09	0	0	0	0	0	0	0	0	0	0	0	0	0	0	0	0	0	0	0	0	0	0	0	0	0	0	0	0	0	0	0	0	0	0	3.08796e+07	0	0	0	0
Prolixibacter	0.09375	0.0021945866861741	0.302554027504912	0.00619106581579198	0.5046875	0.0224952039111331	9.89445e+09	0.0251396648044693	7.20949e+09	0.000223313979455114	7.83566e+09	0.282157676348548	2.84343e+08	0.000427649287335041	6.59536e+09	0.00694444444444444	0.00060960741282614	0	0.000571482998380798	0.0328125	6.1885e+07	1.31926e+09	0.0010862818125388	0	0.000781598928092899	1.1427e+09	0	5.68686e+08	3.0187e+09	0	0.0486111111111111	0.00158497927334796	0	0.0165730069530431	0.2609375	0.00049508014109784	0.000296833381486304	0.0110180012414649	0	0.00820678874497544	0.00131737035247411	0	0.000292873228543482	0.000674176523563476	0
Propionibacterium	0	0	9.71972e+07	0	0	6.61507e+09	1.15625e+08	0.00014027606329256	1.09344e+09	0	3.688e+08	0	0	2.77421e+08	0	0	0	1.94394e+08	4.98753e+09	0	0	0	0	3.64479e+07	0	0	0	0	1.3871e+08	0	2.7107e+08	0	0	4.98753e+09	1.36241e+08	0	2.31251e+08	5.61104e+09	0	0	7.37599e+08	0	3.09588e+08	6.93552e+08	0
Propionicimonas	0	0	0	0	0	0	0	0	0	0	0	0	0	0	0	0	0	0	0	0	0	0	0	0	0	0	0	0	0	0	0	0	0	0	2.10819e+08	4.1834e+09	0	0	0	0	0	0	0	0	0
Propionigenium	0	0	0	0	0	0	0	0	0	0	0	1.00623e+09	0	0.00173611111111111	0	0	0	0	0	0	0	0	0	0	0	0	0	0	0	0	0	0.000428612248785599	0	0	2.63852e+08	0	0	0	0	0	0	0	0	0	0
Propionimicrobium	0	9.97506e+09	0	0	0	2.80552e+08	7.28959e+08	0	0	0	0	1.3871e+08	0	0	0	0	0	0	0	0	0	0	0	0	0	0	0	0	0	0	0	0	0	0	0	0	0	0	0	0	0	0	0	0	0
Propionispira	1.24977e+09	0.000294204177699323	0	0.00209170013386881	1.22127e+09	3.58089e+09	0	1.70128e+09	7.86291e+08	1.01073e+09	3.1005e+09	2.62746e+09	0.000186692554700919	6.91035e+09	4.41345e+09	0	0	0	0	0	0	0	0	0	0	0	0	3.73385e+09	0	0	2.49953e+08	0.0004780817887614	0	8.3668e+09	1.11024e+07	0.000107426770751271	1.02932e+08	1.70128e+08	0	3.84077e+09	3.26369e+08	0	0	1.38207e+08	0
Propionispora	0.0828125	0.00145429791447491	5.40896e+08	0.00116387337057728	3.74894e+08	0.000614113443501563	4.5708e+09	0.113070539419087	0.000115158890835058	5.03117e+07	0.0001498944742901	0.126736111111111	0.00030480370641307	0.0412573673870334	0.000428612248785599	0.0015625	6.1885e+07	0	0.000310366232153942	0	5.58285e+09	0	0.00311203319502075	8.53029e+08	5.03117e+07	1.79873e+08	0.00173611111111111	0.000243842965130456	0.00491159135559921	0.0001428707495952	0.00625	0.00037131010582338	0	0.000931098696461825	1.4419e+09	0.000334970969182671	3.10162e+08	0.020746887966805	0	7.54675e+09	9.59325e+09	0	0.00164594001463058	0.0157170923379175	0
Propionivibrio	0	6.61507e+09	3.46876e+08	0	1.09344e+09	3.83512e+09	1.1064e+09	1.74877e+08	6.19176e+08	0	8.10504e+09	5.42139e+08	0	0	9.97506e+09	0	0	0	0	0	0	0	0	0	0	0	0	0	0	0	0	0	0	0	0	6.13619e+09	7.37599e+08	0	0	2.77421e+08	4.05252e+09	0	8.37474e+09	0	0
Prosthecobacter	0	0.000794846050870147	6.66146e+08	7.16178e+09	5.14661e+08	1.02077e+09	3.93146e+08	8.49013e+09	3.1005e+09	0	0.000261369576581286	2.76414e+09	0.000353076176185012	3.99925e+09	0	0	0	0	0	0	0	0	0	1.63184e+07	4.04225e+08	0	0	0	0	0	0	0.000125502008032129	0	0.000322280312253814	4.11728e+08	3.40255e+08	5.24194e+08	8.08584e+06	0	1.01056e+09	3.73385e+09	0	0	9.99813e+08	0
Prosthecochloris	0	0	0	5.58285e+09	3.26486e+08	0.004149377593361	0	3.0187e+09	1.19916e+08	0	0	0.00196463654223969	9.52472e+09	0.0046875	0	0	0	0	0	0	0	0	0	0	0	0	0	0	0	0	0	0	0	0.000223313979455114	1.63243e+08	0	4.26514e+08	1.00623e+09	0	0	0.000182882223847842	0	4.76236e+09	0.0015625	0
Prosthecomicrobium	0	0	0	0	0	0	0	1.3871e+08	0	0	5.58316e+09	0	0	0	0	0	0	0	0	0	0	0	0	0	0	0	0	0	0	0	0	0	0	0	0	0	0	0	0	0	0	0	0	0	0
Proteiniborus	3.33073e+08	0.000286471388670057	1.64691e+09	0	1.31049e+09	0	6.52737e+08	4.64859e+09	0.000634754685983123	1.38207e+08	0	5.24902e+09	0	8.43277e+08	4.1834e+09	0	0	0	6.80511e+08	0	0	0	0	0	1.38207e+08	0	0	0	0	0	1.11024e+07	0.000214853541502542	0	4.25319e+09	2.35887e+09	0	2.28458e+09	2.02112e+09	0	5.52828e+08	0.000485479742254391	0	0.000183877611062077	6.32458e+08	0
Proteiniclasticum	8.65139e+08	0.00072577043322912	1.79567e+09	0.0280082987551867	2.13257e+09	4.52805e+09	2.99789e+07	0.0243055555555556	0.000182882223847842	0.00884086444007859	0.000190494332793599	0.0125	0	1.18733e+09	7.75916e+09	0	0	0	0	0	0	0	0	0.000121921482565228	0	0.0001428707495952	0	0	2.63852e+08	0	7.20949e+08	0.0023447967842787	0	0.0912863070539419	0.000334102954891836	2.01247e+09	4.19705e+09	0.0347222222222222	0	0.00491159135559921	0.000904848080769597	0	0.00080450522928399	5.80474e+09	0
Proteinimicrobium	3.64479e+07	3.0681e+09	2.5816e+09	0	9.28764e+08	8.32263e+08	0	8.13209e+08	0.000167494835575903	0	0.000199501246882793	1.63489e+09	0	9.25003e+07	5.61104e+09	0	3.83512e+09	0	0	0	0	4.05252e+09	0	0	0	0	0	0	0	0	0	7.67024e+09	0	3.49753e+08	0	0	8.10504e+09	4.06604e+08	0	0	0	0	3.30753e+09	0	0
Proteiniphilum	1.02932e+08	0	5.24194e+08	4.64936e+09	4.73235e+09	2.22324e+09	0	2.90235e+09	8.8269e+08	0	0.000147102088849662	3.79475e+09	0	0	0	1.02932e+08	0	0	0	0	0	0	0	4.41345e+09	0	3.67755e+09	0	0	0	0	1.02932e+08	1.70128e+09	0	3.63863e+09	4.89553e+08	0	0.000448062131282204	2.76414e+08	0	1.74967e+08	0.000956163577522801	0	0.000502008032128514	7.7717e+08	0
Proteocatella	9.79458e+08	0.0155601659751037	7.9616e+09	0.000432680455421335	0.0011991557943208	0.0833333333333333	0.00170690075591319	0.0530451866404715	0.000380988665587199	0.0234375	0.0037131010582338	7.78363e+09	0.000155183116076971	5.76759e+09	0.000614113443501563	4.89729e+08	0.00829875518672199	4.26514e+08	2.51558e+08	2.39831e+08	0.00347222222222222	0.000121921482565228	0	0	0.0015625	0	0	0.00085350713842334	1.4419e+09	5.58285e+09	1.95892e+09	0.212655601659751	0	0.000382368774558389	0.000437691864927091	0.00868055555555556	0.00323091928797854	0.155206286836935	0	0.0984375	0.00445572126988056	0	0.00473308504034761	0.000106700503222644	5.58285e+09
Proteus	0	0	1.85753e+09	0	8.10504e+09	4.06604e+08	0.000111663223717269	3.88789e+08	0.000199501246882793	2.72481e+08	0	3.46876e+08	0.000112220850634048	1.09344e+09	0	0	0	0	0	0	0	0	0	0	0	0	0	0	0	0	0	1.74877e+08	0	1.3871e+08	0	0	0.000111663223717269	5.83183e+08	0	2.72481e+08	9.9226e+09	0	5.61104e+09	7.28959e+08	0
Providencia	0	4.04292e+07	1.63184e+07	4.04225e+08	3.73385e+09	2.76414e+08	4.41345e+09	4.99906e+07	3.67755e+09	2.10819e+08	0	2.22049e+08	0	1.02932e+08	0	0	0	0	0	0	0	0	0	0	0	0	0	0	0	0	0	2.6279e+09	0	8.0845e+08	0.00029870808752147	0	4.41345e+09	0	0	2.10819e+08	8.3668e+09	0	0	0	0
Pseudacidovorax	0	0	0	0	0	0	0	0.0015625	0	0	0	0	0	0	0	0	0	0	0	0	0	0	0	0	0	0	0	0	0	0	0	0	0	0	0	0	0	0	0	0	0	0	0	0	0
Pseudenhygromyxa	0	0	0	0	0	0	0	0	0	0	0	7.28959e+08	0	0	0	0	0	0	1.35535e+08	0	0	0	0	0	0	0	0	0	0	0	0	0	0	0	0	0	0	0	0	0	0	0	0	0	0
Pseudoalteromonas	6.52737e+08	1.01056e+09	0.000112015532820551	1.38207e+08	0	2.24958e+09	0.000110326566637246	2.74065e+08	0.000125502008032129	0	7.16178e+09	1.44105e+09	1.70128e+08	1.17944e+09	2.02146e+08	0	2.02112e+08	0	0	0	2.49953e+08	0	0	4.1834e+09	0	0	0	0	0	0	0	8.0845e+08	0	1.9349e+09	0.00075028687439315	0	7.3551e+09	2.95147e+09	0	2.22049e+08	0.000143235694335028	0	3.40255e+08	7.86291e+08	0
Pseudobutyrivibrio	0.0115658576362241	2109375	0.00554742745671787	404125736738703	0.0462424992856462	0.4625	0.00516739897270871	0.00117018315279267	0.00294847920546245	0.00120398540798523	0.0667150513622153	0.00019262664385619	0.0923236514522822	0.000183401196515093	7.54675e+09	4.19705e+09	0.0364583333333333	0.000121921482565228	0.00589390962671906	0.0001428707495952	0.0140625	0.00012377003527446	3.95778e+08	0.00085350713842334	1.15352e+09	0.000334970969182671	4.89729e+08	0.0259336099585062	2.13257e+09	4.02493e+09	0.0017987336914812	110243055555556	0	151080550098232	0.00795313839413278	0.1078125	0.0256822823194505	0.000106860017335069	0	0.00631551627182674	0.00535953550692273	0	0.129668049792531	0.000102363458520052	0
Pseudoclavibacter	0	0	0	0	0	0	0	1.15625e+08	0	0	0	0	0	0	0	0	0	0	0	0	0	0	0	0	0	0	0	0	0	0	0	1.35535e+08	0	0	0	0	0	0	0	0	0	0	0	0	0
Pseudoflavonifractor	0.00306175789709506	9.8127e+09	0.00926824962485656	0.000147472348934575	0.0035672256546043	0.000347851751907914	0.00213353413654618	0.000143221302447863	0.0111723841581322	2.36744e+09	0.000253490168324277	0.000402319035063349	3.63863e+09	0.00023498541132238	0.00028902084588115	0.000410723620342021	9.67449e+08	8.8269e+08	1.24977e+09	7.3551e+09	8.43277e+08	0.000251004016064257	9.99218e+08	0.000214853541502542	1.02932e+08	1.70128e+08	0	2.02146e+09	4.89553e+08	0	0.00115749383914569	0.000421531555437619	0	0.000192463913016309	0.00577375698734922	4.63802e+09	0.00677710843373494	0.000232040714818631	0	0.000108078730723386	0.000549512244085513	0	0.000224382039733814	0.000169711685955053	0
Pseudofulvimonas	0	0.000982318271119843	4.76236e+09	0.0125	6.1885e+07	2.63852e+08	0	2.8838e+08	0	0	0	0	0	0	0	0	0	0	0	0	0	0	0	0	0	0	0	0	0	0	0	0.00196463654223969	0	0.003125	0	1.31926e+08	0.000232774674115456	2.8838e+08	0	0	0	0	0	0	0
Pseudogulbenkiania	0	0	0	0	0	0	0	0	0	0	0	0	0	4.05252e+09	0	0	0	0	0	0	0	0	0	0	0	0	0	0	0	0	0	0	0	0	0	0	5.61104e+09	0	0	7.37599e+08	0	0	0	0	0
Pseudokineococcus	0	0	0	0	0	0	0	0	0	0	0	0	0	0	0	0	0	0	0	0	0	0	0	0	0	0	0	0	0	0	0	0	0	0	0	0	0	0	0	0	0	0	2.02112e+08	0	0
Pseudomonas	0.0010000952471664	0.059375	0.0028776533201312	3.29815e+09	0.00612973308504035	8.21882e+09	0.00122822688700313	0.000220377940004963	0.0964730290456432	1.27954e+09	0.000286776580918792	0.000677523023791251	0.0434027777777778	0.00463301633747866	0.0245579567779961	0.000190494332793599	0.0078125	0	1.05541e+09	7.75916e+09	5.76759e+08	0.000167485484591335	1.1427e+09	0.00726141078838174	7.10857e+08	3.0187e+09	1.79873e+08	0.0104166666666667	0.00030480370641307	0.00294695481335953	0.000428612248785599	0.25	6.1885e+07	0.000191292623624507	0.00822470515207945	2.45123e+09	0.00267976775346137	0.000102843038668983	0	3.9808e+09	0.000472929800111692	0	0.119791666666667	0.00402340892465252	0
Pseudonocardia	0	0	9.9226e+09	1.15625e+08	0	0	0	3.688e+08	5.2463e+08	0	0	8.10504e+09	0	0	0	0	0	0	0	0	0	0	0	0	0	0	0	0	0	0	0	0	0	0	5.61104e+09	0	0	0	0	0	0	0	0	0	0
Pseudoramibacter	0.000220653133274493	1.47573e+09	0.000251004016064257	4.44097e+08	0.0002506624650863	8.23457e+08	3.40255e+08	1.57258e+09	1.21288e+09	0	4.04225e+08	0.000149354043760735	0	0.000308941654161885	0	0	6.32458e+08	0	0	0	0	0	0	4.04292e+07	0	0	0	0	0	0	0	6.32458e+08	0	2.55356e+09	0.000107426770751271	0	1.70128e+09	2.62097e+08	0	1.79503e+09	2.42535e+09	0	2.76414e+08	0.000132403566069379	0
Pseudorhodobacter	0	0	0	0	0	1.63243e+08	0	0	0	0	0	6.09607e+08	0.000982318271119843	9.52472e+09	0	0	0	0	0	0	0	0	0	0	0	0	0	0	0	0	0	3.95778e+08	0	0	0	1.63243e+08	0	0	0	0	0	0	0	0	0
Pseudoscardovia	6.61507e+09	2.31251e+08	8.41656e+09	0	0.000168745301977388	3.3192e+09	0	8.04929e+09	5.54842e+07	4.05252e+09	1.35535e+09	0.000307073865222489	5.83183e+08	0.00084788029925187	0	0	0	2.80552e+08	0	0	0	0	0	0	0	2.7107e+08	0	0	0	0	0	0	0	1.8224e+09	0	0	6.99506e+08	0	0	0.000162100826714216	1.35535e+08	0	7.77578e+08	4.98753e+09	0
Pseudosphingobacterium	0.0054384203480589	0.000227599744200092	0.00422545298288333	0.000152339544257726	0.000651588821934215	0.00116371108513438	0.000802519547516434	0.00205938603533919	0.00062654868687522	0.000112015532820551	4.28442e+09	0.0353958866625474	3.99925e+09	0.0115475139746984	0.000248766707425054	0.00138052208835341	2.10946e+09	3.58089e+09	9.16096e+09	5.78434e+09	1.31049e+08	6.67082e+09	5.38508e+09	4.04225e+09	0.00190426405794937	1.65848e+09	0.000176538088092506	2.49953e+09	0.00253751103265666	1.0541e+09	0.000669344042838019	0.000612853945358298	0	0.000420992389198715	0.000826820280574487	9.4355e+09	0.000656974440662069	0.00185866932983466	0	0.00735568665521619	0.00253333554464641	0	0.00106480034993439	0.0179464548396587	4.21638e+08
Pseudospirillum	0	0	0	0	0	0	0	0	0	0	0	0	0	0	0	0	0	0	0	0	0	0	0	0	0	0	0	0	0	0	0	0	0	0	0	0	0	0	0	0	0.000982318271119843	0	0	0	0
Pseudoxanthomonas	0	3.64479e+07	4.60214e+09	0	1.22414e+09	3.40547e+08	2.77421e+08	0	8.13209e+08	0	9.71972e+07	9.97506e+09	2.72481e+08	0	0	0	0	0	1.4752e+09	0	0	0	8.10504e+09	0	0	0	0	0	0	0	0	1.8224e+09	0	3.688e+08	3.49753e+08	3.09588e+08	1.3871e+08	0.000445777273464095	0	0.000167494835575903	2.91592e+09	0	8.17443e+08	6.61507e+09	0
Psychrilyobacter	0	0	0	0	0	3.26369e+08	0	0	0	0	0	0	0	0	0	0	0	0	0	0	0	0	0	0	0	0	0	0	0	0	0	0	0	0	0	0	0	0	0	0	2.49953e+08	0	0	0	0
Psychrobacillus	0	0	0.0020746887966805	4.26514e+08	1.00623e+09	6.59536e+09	0.0208333333333333	0.000731528895391368	0.00294695481335953	9.52472e+09	0	0.000402252614641995	0	7.75916e+09	1.4419e+08	0	0	0	2.84343e+08	0	0	0	6.09607e+08	0.000982318271119843	0	0	0	0	0	0	0.000111656989727557	1.63243e+08	0	8.53029e+08	4.02493e+09	2.39831e+08	0.00694444444444444	6.09607e+08	0	0	0.034375	0	7.91556e+08	0.000310366232153942	0
Psychrobacter	0	3.688e+08	1.92364e+09	6.19176e+08	4.16131e+08	0.000364726860106987	1.08428e+08	0.000223326447434537	2.52713e+09	9.97506e+09	2.72481e+08	0.000264602765098895	0	0.000196386488609584	0	3.0681e+09	3.688e+08	0	0	0	8.10504e+09	0	0	3.88789e+08	0	0	0	0	0	0	3.0681e+09	8.48239e+09	0	1.54794e+09	4.16131e+08	0	5.42139e+08	0.000111663223717269	0	0.000399002493765586	1.22616e+09	0	4.62502e+08	0.000448883402536191	0
Psychroflexus	0	0	0	0	0	0	0	0	0	0	0	4.1834e+09	0	0	0	0	0	0	0	0	0	0	0	0	0	0	0	0	0	0	0	0	0	0	0	0	0	0	0	0	0	0	0	7.16178e+09	0
Psychromonas	0.0020746887966805	5.68686e+08	0	5.99578e+08	0	6.09607e+08	0	0.0001428707495952	0.0046875	0	3.95778e+08	0.000465549348230912	4.3257e+08	0.000223313979455114	0	0	0	0	0	0	0	0	0	0	0	0	0	0	5.58285e+09	0	0	1.42171e+08	0	0	0.00173611111111111	0	0	9.52472e+09	0	6.1885e+07	3.95778e+08	0	0	0	0
Psychroserpens	0	0	0	4.05252e+09	8.13209e+08	2.79158e+09	0	0.000149625935162095	0	0	0	0.00014027606329256	0	0	0	3.49753e+08	0	0	0	1.35535e+08	0	0	0	0	0	0	0	0	0	0	0	0	0	0	1.35535e+08	0	3.88789e+08	4.98753e+09	0	0	3.46876e+08	0	0	7.67024e+08	0
Puniceicoccus	0	0	2.02112e+08	0	0	0	0	0	0	8.3668e+09	0	0	0	0	0	0	0	0	0	0	0	0	0	0	0	0	0	0	1.70128e+08	0	0	0	0	7.4677e+09	0	0	7.49859e+08	0	0	8.3668e+09	0	0	2.05864e+08	3.40255e+08	0
Pusillimonas	0	0	0.00347222222222222	0	0.00589390962671906	0	0	6.1885e+07	0	0	0	0.000446627958910228	0	0.00311203319502075	0	0	0	0	6.09607e+08	0	0	0	0	0	0	0	0	0	0	0	0	0	0	0	0.000982318271119843	0	0	0	0	0.000155183116076971	1.4419e+08	0	0	0	0
Pyramidobacter	8.32263e+08	0.000162100826714216	3.5239e+09	0.000334989671151806	1.36076e+09	0.000698254364089776	5.44962e+08	0.000562280875835153	2.31251e+08	2.80552e+08	1.09344e+09	7.67024e+09	3.688e+08	1.39901e+09	3.09588e+08	0	0	0	2.79158e+09	0	9.97506e+09	0	0	0	2.80552e+08	0	0	3.688e+08	0	0	1.3871e+08	0.000243151240071324	0	0.00019541064150522	2.52713e+09	0	6.81203e+08	0.00456439769795594	0	0	4.73823e+09	0	4.0568e+09	2.79802e+09	0
Pyxidicoccus	0	0	1.38207e+08	0	2.49953e+08	7.3551e+09	0	0	0	0	0	0	0	0	0	0	3.73385e+09	0	0	0	0	0	0	0	0	0	0	0	0	0	0	0	0	0	1.74967e+08	0	2.10819e+08	8.3668e+09	0	0	7.20525e+08	0	5.24194e+08	4.04292e+08	0
Quadrisphaera	0	0	0	9.52472e+09	0.003125	0	3.82585e+09	0.000775915580384854	0	0.000558284948637785	9.79458e+08	0.0020746887966805	0	0	0	0.00347222222222222	0	0	0	0	0	0	0	0	0	0	0	0	0	0	0	0	0	0	0	0	2.50659e+09	0.000310366232153942	0	0.000223313979455114	0	0	0	0	0
Quatrionicoccus	0	0	0	0	4.08722e+08	0	2.31251e+08	0	0	0	0	0	0	0	0	0	0	0	0	0	0	0	0	0	0	0	0	0	0	0	0	0	0	0	0	0	0	0	0	0	0	0	0	0	0
Rahnella	0	0	2.49953e+08	0	0	0	0	0	0	0	0	0	0	0	0	0	0	0	0	0	0	0	0	0	0	0	0	0	0	0	0	0.000617883308323771	0	3.67755e+09	2.10819e+08	0	0	0	0	0	3.93146e+08	0	0	0	0
Ralstonia	0.00294695481335953	0.00171444899514239	0.065625	0.00030942508818615	6.20052e+09	0.00411235257603973	1.00933e+09	0.0028472532380527	6.20323e+09	0.00103734439834025	4.976e+09	0.000236464900055846	1.19916e+08	0.0538194444444444	0.000365764447695684	0	4.76236e+09	0	3.09425e+08	0	0.000155183116076971	5.76759e+08	5.58285e+09	0	0	1.42171e+08	0	0	0	6.09607e+08	0.00392927308447937	0.00214306124392799	0	0.000649792685190915	3.562e+09	0.000232774674115456	7.0653e+09	0.00111656989727557	0	0.0238589211618257	6.82423e+09	0	8.39409e+09	0.0451388888888889	0
Ramlibacter	0	0	0	0	0	0	0	0	7.37599e+08	0	0	0	0	0	0	0	0	0	0	0	0	0	0	0	0	0	0	0	0	0	0	0	0	0	0	0	0	0	0	0	0	0	0	0	0
Raoultella	0	0	0	0	0	0	0	0	0	0	0	8.0845e+08	0	0	4.41345e+09	0	0	0	0	0	0	0	0	0	0	0	0	0	0	0	0	0.000809061488673139	0	0	1.11024e+07	3.58089e+09	0	1.70128e+08	0	0	1.63184e+07	0	0	0	0
Rapidithrix	0	0	1.31926e+08	0	0	0	0	0	7.10857e+08	0	0	0.00347222222222222	0	0	0	0	0	0	0	0	0	0	0	0	0	0	0	0	0	0	0	6.1885e+07	0	0	0	0	0	0.00103734439834025	0	0	0	0	0	0	0
Rathayibacter	0	9.9226e+09	6.93752e+08	8.41656e+09	1.45792e+09	7.67024e+08	0	1.74877e+09	1.85753e+09	0	8.10504e+09	9.48743e+08	0	7.77578e+08	0	0	0	0	0	0	7.67024e+08	0	0	0	0	0	0	0	0	0	0	0.000132301382549448	0	0	3.64479e+07	7.67024e+08	1.4752e+09	0	0	2.77421e+08	0.000162100826714216	0	5.58316e+09	3.88789e+08	0
Rehaibacterium	0	0.000125502008032129	0	0	0	0	0	8.08584e+06	0	0	0	6.91035e+08	0	4.99906e+07	0	0	0	0	0	0	0	0	0	0	4.04225e+08	0	0	0	0	0	0	0	0	0.000107426770751271	0	0	1.31049e+08	0	0	4.04225e+08	0.000149354043760735	0	0	0	0
Reichenbachiella	1.31926e+08	0.000155183116076971	8.65139e+08	0	1.30594e+09	0.00518672199170124	0	1.00623e+09	0	0	0	0	0	0	0	0	0	0	0	0	0	0	0	0	0	0	0	0	0	0	0	0	0	0.000446627958910228	1.63243e+08	0	0	0	0	0	6.09607e+08	0	9.52472e+09	0.0015625	0
Reinekea	1.15625e+08	0	7.28959e+08	0	0	3.49753e+08	1.23835e+09	1.66453e+09	0	0	5.58316e+09	0	0	0	0	0	0	0	0	0	0	6.19176e+08	0	0	0	0	0	0	0	0	0	0	0	1.53405e+09	3.688e+08	0	6.19176e+08	2.77421e+08	0	2.7107e+08	8.37474e+09	0	0.000598503740648379	2.72481e+08	0
Renibacterium	0	0	0	0	2.62097e+08	2.02146e+08	0	0	0	0	0	0	0	4.21638e+08	4.1834e+09	0	0	0	0	0	0	0	0	0	0	0	0	0	0	0	0	0	0	0	1.31049e+08	0	0	0	0	0	0	0	0	0	0
Rheinheimera	0	0	0	0	0	0	0	0.00347222222222222	0	0	0	0	3.09425e+08	0	7.75916e+09	0	0	0	0	0	0	0	0	0	0	0	0	0	0	0	0	0.000111656989727557	0	0	2.84343e+08	0	0	0	0	0	4.76236e+09	0	6.1885e+07	0	0
Rhizobacter	0	0	0	0	1.23835e+09	0	0	0	0	0	0	1.36241e+08	0	0	0	0	0	0	0	0	0	0	0	0	0	0	0	0	0	0	0	0	0	0	0	0	0	0	0	0	9.97506e+09	0	0	0	0
Rhizobium	0	3.40255e+08	3.93146e+08	8.08584e+06	3.26369e+08	0.000161689983709734	7.4677e+09	7.8778e+09	0.000176538088092506	0	7.3551e+09	1.89737e+09	0	4.44097e+08	3.58089e+09	0	0	0	6.06438e+08	0	0	0	1.38207e+08	4.41345e+09	0	0	0	0	1.11024e+07	0	4.11728e+08	1.36102e+09	0	8.08584e+06	1.79503e+09	0	7.4677e+09	9.67449e+08	0	1.24977e+09	0.00040453074433657	0	8.3668e+09	1.22127e+09	0
Rhodanobacter	0	0.0020746887966805	0	0	0	0	0	0	4.76236e+09	0	0	0	0	0	0	0	0	0	0	0	0	0	0	0	0	0	0	0	0	0	0	0	0	1.00623e+09	0	0	0	0	0	0	0	0	0	2.8838e+08	0
Rhodobacter	0	0	3.09588e+08	1.3871e+08	0	1.35535e+08	2.79158e+09	1.94394e+08	0	0	3.30753e+09	2.31251e+08	0	7.28959e+08	0	0	0	0	0	4.05252e+09	0	8.37474e+09	0	0	0	0	0	0	0	7.67024e+08	0	3.49753e+08	0	2.77421e+08	0	0	0	7.77578e+08	0	5.44962e+08	6.61507e+09	0	0	7.28959e+08	0
Rhodobium	0	0	0	0	0	0	0	0	0	0	0	0	0	0	0	0	0	0	0	0	0	0	0	0	0	0	0	0	0	0	0	0	0	0	0	0	0	0	0	0	0	0	7.16178e+09	0	0
Rhodoblastus	0	0	9.59325e+09	0	0	0.00294695481335953	0	0	6.1885e+07	0	0	1.29771e+08	0	0	0	0	0	0	0	0	0	0	0	0	0	0	0	0	0	0	0	0	0	0.00347222222222222	0.000426725188978298	0	0.0001428707495952	0.003125	0	0	0.000155183116076971	0	0.000223313979455114	2.61189e+09	0
Rhodococcus	5.88217e+09	0.00019558179341569	0.00721348678878262	4.87925e+09	0.00806766791357266	0.000153571609080553	0.000897755610972569	0.000246595349293457	0.00171991797314282	6.93752e+08	0.00401189541016721	0.000386348063156974	0.000168745301977388	0.000556887331735202	3.49753e+08	3.09588e+08	4.16131e+08	0	2.7107e+08	0.000111663223717269	0	0.000249376558603491	1.36241e+08	0.000231527419461533	3.46876e+08	2.80552e+08	3.64479e+07	3.0681e+09	1.4752e+09	1.04926e+09	1.85753e+09	0.00014842022620907	0	0.000172129170066331	0.00122829546088996	1.16637e+09	0.00608478802992519	8.85563e+07	0	0.000359594941158243	0.0032824598810459	3.64479e+07	0.00031447988095786	0.00018071178314586	0
Rhodocyclus	0	2.02112e+08	0	0	0.000132403566069379	2.49953e+08	0	0	0	0	0	2.05864e+08	0	0	0	0	0	0	0	0	0	0	0	0	0	0	0	0	0	0	0	2.02112e+08	0	0	0	2.49953e+08	0	0	0	0	0	0	3.40255e+08	0	0
Rhodocytophaga	0.000155890253261704	0.0902777777777778	0.00249939039258717	0.0333988212180747	0.00390513382226879	0.3046875	0.0034965034965035	0.000452505999332455	0.00535381750465549	0	0.00111656989727557	0.000377091141786269	0.0103734439834025	9.66766e+09	0.000171059714934016	3.59747e+09	0.0260416666666667	0	0.0294695481335953	0.000285741499190399	0.003125	0.000216597561730305	1.18733e+09	0.000232774674115456	1.4419e+09	0.000614113443501563	0	0.004149377593361	5.68686e+08	1.00623e+09	0.000131907137375288	0.227430555555556	0	0.164047151277014	0.00766739689494238	0.025	0.00139241289683768	0.000213720034670139	0	8.93977e+09	0.0467284502009826	0	0.16804979253112	0.000344054957803508	0
Rhodoferax	0	0	0	0	0	1.36241e+08	0	0	0	0	0	0	0	0	0	0	0	0	0	0	0	0	0	0	0	0	0	0	0	0	0	0	0	0	0	0	0	0	0	0	0	0	0	0	0
Rhodonellum	0	0	0	0	3.67755e+09	0	0	3.33073e+08	3.58089e+09	0	0	0	0	3.26369e+08	0	0	0	0	0	0	0	0	0	0	0	0	0	0	0	0	0	1.38207e+08	0	0	7.3551e+09	0	8.3668e+09	1.11024e+07	0	0	0	0	0	1.63184e+07	0
Rhodopila	0	0	0	0	0	2.63852e+08	0	0	0.000669941938365342	0	0	0	0	0	0	0	0	0	0	0	0	0	0	0	0	0	0	0	0	0	0	0	0	0	0	0	0	0	0	0	0.0020746887966805	0	0	0	0
Rhodopirellula	0	3.88789e+08	0.000349127182044888	4.08722e+08	0.000132301382549448	6.93752e+08	0	1.45792e+09	0	0	8.74383e+08	2.4767e+09	0	0.000364726860106987	0	0	0	0	0	0	0	0	0	0	0	0	0	1.3871e+08	0	0	0	0	0	5.44962e+08	0	1.15625e+08	2.80552e+08	7.28959e+08	0	0	0	0	0	0	0
Rhodopseudomonas	0.000220672610115632	0.000152471411610323	0.000919388055310385	2.52983e+09	0.00142235609103079	6.43941e+09	7.16178e+09	5.86713e+08	2.21166e+09	0	5.45794e+09	4.07961e+09	1.6169e+09	0.000896124262564409	2.76414e+08	0.000132403566069379	4.99906e+07	3.67755e+09	0	8.3668e+09	2.22049e+08	0.000179044617918785	0	3.40255e+08	2.62097e+08	2.02146e+08	0	4.04225e+08	7.4677e+09	0	8.8269e+08	2.49953e+08	0	1.0541e+09	0.00184069611780455	3.33073e+08	0.000358089235837571	1.23519e+09	0	1.04839e+09	2.22361e+09	0	1.6169e+09	0.000485400642222388	0
Rhodospira	0	0	0	0	0	0	0	0	0.0020746887966805	0	0	0	0	0	0	0	0	0	0	0	0	0	0	0	0	0	0	0	0	0	0	0	0	0	0	0	0	0	0	0	0	0	0	0	0
Rhodospirillum	9.97506e+09	0	0.000595356221472514	0	0	7.28959e+08	1.53405e+09	1.1064e+09	1.39901e+09	0	5.54842e+07	0.000486302480142649	0	0	0	0	2.72481e+08	0	0	0	0	0	7.37599e+08	5.2463e+08	0	0	0	0	5.58316e+09	0	0	1.63489e+09	0	2.08126e+09	0.000196386488609584	3.64479e+07	3.0681e+09	5.16319e+09	0	0	4.0226e+09	0	9.48743e+08	0.00019541064150522	0
Rhodothalassium	0	0	0	0	0	0	0	0	0	0	0	0	0	0	0	0	0	0	0	0	0	0	0	0	0	0	0	0	0	0	0	0	0	0	3.58089e+09	0	0	1.31049e+08	0	0	2.02112e+08	0	0	0	0
Rhodothermus	0	2.63852e+08	0.00116387337057728	7.20949e+08	0.000669941938365342	6.69296e+09	0.00518672199170124	7.10857e+08	0.000895547919360438	1.19916e+08	0.00868055555555556	0.000487685930260912	0	0.000476235831983998	0.003125	3.09425e+08	5.27704e+08	0	1.4419e+08	5.58285e+09	3.26486e+08	0	0	3.52182e+09	1.19916e+08	0	0	0.00392927308447937	0	0	3.09425e+08	1.45119e+09	0	2.01866e+09	0.00251228226887003	1.63243e+08	0.00933609958506224	1.42171e+09	0	5.99578e+08	0.0347222222222222	0	0.00785854616895874	0.0010953424135632	0
Rhodovastum	0	0	0	0	0	0	0	0	0	0	0	0	0	0	0	0	0	0	0	0	0	0	0	0	0	0	0	0	0	0	0	0	0	0	0	0	0	0	0	0	0	0	1.94394e+08	0	0
Rhodovibrio	8.3668e+09	0	0	0	0	0	0	0	0	3.73385e+09	0	0	0	3.67755e+09	0	0	0	0	0	0	0	0	0	0	0	0	0	0	0	0	0	0	0	2.05864e+08	0	0	4.04292e+07	0	0	0	5.52828e+08	0	7.49859e+08	3.67755e+09	0
Rhodovulum	0	5.76759e+08	0.000334970969182671	3.26486e+08	0.0020746887966805	2.84343e+08	2.01247e+09	0.000203856485034536	0.0434027777777778	0	0.00392927308447937	0.0010953424135632	0.009375	0.000526022649916455	0	0	0	0	3.26486e+08	0.0020746887966805	0	0	0	0	0	0.000982318271119843	0	0	0	0	0	0	0	6.52972e+08	0	2.84343e+08	4.52805e+09	1.79873e+08	0	0	0.000982318271119843	0	0	3.09425e+08	0
Rickettsia	0.00014027606329256	2.18688e+09	0.000360501326951693	1.1064e+09	2.44827e+09	4.95341e+09	1.66453e+09	0.000769978926892527	2.43963e+09	0	1.16637e+09	0.00129675810473815	0	0.000231527419461533	3.46876e+08	5.61104e+09	0	0	1.4752e+09	1.74877e+08	0	1.3871e+08	0	0	2.79158e+09	0	0	0	0	0	2.80552e+08	7.28959e+08	0	1.844e+09	1.22414e+09	0	1.52582e+09	0.000891554546928189	0	5.58316e+09	0.000106916943030765	0	1.90737e+09	0.00085995898657141	0
Rickettsiella	0	0	0	0	0	0	0	0	0	0	0	0	0	0	0	0	0	0	0	0	0	0	0	0	0	0	0	0	0	0	0	0	0	0	0	1.63184e+07	0	0	0	0	0	0	0	0	0
Riemerella	0.000167485484591335	1.46919e+09	0.0114107883817427	1.70606e+09	0.000145903874502543	0.000197860706062932	0.00347222222222222	0.00201170446232626	0.0108055009823183	0.0001428707495952	0.01875	0.00086639024692122	3.95778e+08	0.00124146492861577	2.8838e+08	0	3.26486e+08	0	0	0	0	0	0.000121921482565228	0	9.52472e+09	0.0046875	3.09425e+08	0	7.75916e+09	2.8838e+08	5.58285e+09	1.30594e+09	0	4.40732e+08	3.52182e+09	2.39831e+08	0.0434027777777778	0.000853450377956596	0	0.000571482998380798	0.0625	0	6.5963e+08	0.000543140906269398	0
Robiginitalea	0	0	0	0	0	0	0	0	0	0	0	0	0	0	0	0	0	0	0	0	0	0	0	0	0	0	0	0	0	0	0	0	0	0	0	0	0	0	0	4.98753e+09	0	0	0	2.80552e+08	0
Robiginitomaculum	1.70128e+08	0	0	0	0	7.4677e+09	0	0	0	0	0	0	0	3.58089e+09	0	0	0	0	0	0	0	0	0	0	0	0	0	0	0	0	0	0	0	0	0	3.73385e+09	0	0	0	0	8.43277e+08	0	0	0	0
Robinsoniella	0.0850622406639004	9.24115e+09	0.00180618934297976	0.00146297006907137	0.411458333333333	0.0115825408436967	0.0363457760314342	0.00795313839413278	0.1109375	0.00176372300266106	0.000139841504166881	0.0163718187461204	3.31637e+09	0.00262393925859759	2.44864e+09	0.004149377593361	9.952e+08	1.00623e+09	5.3962e+09	0.00694444444444444	0.000487685930260912	0.0117878192534381	0.000666730164777598	0.00625	0.000154712544093075	5.27704e+08	0.000232774674115456	6.92111e+09	0.00133988387673068	8.16215e+08	0.156639004149378	0.000260173790405132	0	0.000659535686876439	0.157986111111111	0.00243842965130456	0.432220039292731	0.0138584627107344	0	0.00628132929017885	0.000389181544615377	0	0.000174469741755944	0.00446627958910228	0
Roseateles	0	0	0	0	0	2.79158e+09	0	0.000199501246882793	1.36241e+08	0	0	0	7.28959e+08	0	0	0	0	0	0	0	0	0	0	0	0	0	0	0	0	0	0	0	0	0	0	0	0	9.97506e+09	0	0	0	0	0	0	0
Roseburia	0.0217711222336322	0.00915953551217029	0.00106513276768787	0.144051975207229	0.0351598779355181	0.11673581075117	0.00165219021433481	0.235510444248308	0.00269426993295948	0.614750669344043	0.0185732493693822	0.121034161713099	0.00776725811465403	0.0103743828620231	0.00069717826271564	0.000109158830140774	0.000102806117453541	8.28661e+09	0.000970801284444776	5.52828e+09	0.00441345220231265	0.000449915640817347	0.00294204177699323	0.00015600624024961	0.00376506024096386	5.66224e+09	0.0012533123254315	0.000262476917471081	0.000192244221615056	7.86291e+09	0.00136852829639452	0.00679662665387302	2.22324e+09	0.0589575087745501	0.000342753527044359	0.258672433577544	0.0148647128663376	0.0147102088849662	4.21638e+08	0.836387215528782	0.000568444239172914	7.16178e+09	0.000297473839800559	0.000517187994433424	1.31049e+08
Roseibacillus	5.03117e+07	1.19916e+08	0.0243055555555556	0.000121921482565228	0.00294695481335953	0	0	0.000154712544093075	1.18733e+09	0	1.4419e+08	0.000502456453774006	3.26486e+08	0.00518672199170124	0	1.00623e+09	0	0	0	0	9.52472e+09	0	0	1.31926e+08	0.000155183116076971	0	0	0	0.004149377593361	1.42171e+08	0	1.19916e+08	0	0.000670568154108754	0.000982318271119843	0	0.00625	0.00012377003527446	0	0.000155183116076971	4.3257e+08	0	1.95892e+09	0.0020746887966805	0
Roseibacterium	0	0	0	0	0	0	0	3.30753e+09	0	0	0	0	0	0	0	0	0	0	0	0	0	0	0	0	0	0	0	0	0	0	0	0	0	0	0	0	0	0	0	0	0	0	0	0	0
Roseimicrobium	0	0.000112015532820551	0.00068136084206802	0.000264807132138759	5.74892e+09	0.000110326566637246	1.26492e+09	0.00179886211512718	2.55356e+09	0	8.23457e+08	1.19089e+09	7.86291e+08	5.2558e+09	1.63184e+07	0	0	0	4.41345e+09	4.99906e+07	3.67755e+09	0	0	2.22049e+08	0	2.05864e+08	0	0	0	0	1.01056e+09	0.000224031065641102	0	0.00909171153676406	2.99944e+09	3.67755e+09	8.01113e+09	0.000836680053547523	0	0	2.67624e+09	0	0.000166431652941516	0.000113201749775618	0
Roseinatronobacter	0	0	0	0	0.0015625	0	1.31926e+08	0	0	0	0	0	0	0	0	0	0	0	0	0	0	0	0	0	0	0	0	0	0	0	0	0	0	0	0	0	0	0	0	0	0	0	0	0	0
Roseivirga	0	5.58316e+09	3.88789e+08	0	4.08722e+08	3.30753e+09	2.31251e+08	8.41656e+09	2.55136e+09	0	2.2128e+09	2.44827e+09	0	1.3871e+08	0	0	0	0	0	0	0	0	0	0	0	0	0	0	0	0	0	0	0	9.97506e+09	5.44962e+08	0	2.31251e+08	5.61104e+09	0	0	7.37599e+08	0	0	5.54842e+07	0
Roseobacter	0	4.41345e+09	1.74967e+08	7.3551e+09	8.43277e+08	8.3668e+09	5.55121e+08	0.000107426770751271	0	0	0	2.83004e+09	0	0	3.73385e+09	0	0	0	7.3551e+09	0	0	0	0	0	0	0	0	0	0	0	0	0	0	0	0	0	0	0.0002506624650863	0	0	1.44153e+09	0	4.89553e+08	8.0845e+08	0
Roseococcus	0.00196463654223969	0	0.003125	0.00012377003527446	2.63852e+08	0.000155183116076971	7.20949e+08	0.000167485484591335	3.26486e+08	0.0020746887966805	1.42171e+08	3.0187e+09	2.39831e+08	0	0	0	0	0	3.09425e+08	0	0	1.4419e+08	0	0	0	0	0	0	0	0	0	4.76236e+09	0	9.28275e+08	1.31926e+08	0	5.76759e+08	5.58285e+09	0	0.00103734439834025	5.68686e+08	0	1.79873e+08	0.00694444444444444	0
Roseomonas	5.83183e+08	4.98753e+09	3.26977e+09	3.30753e+09	1.15625e+08	5.61104e+09	0	7.67024e+08	3.688e+08	0	3.09588e+08	5.54842e+07	0	0	0	0	0	0	0	0	0	0	0	0	0	0	0	0	0	0	0	0	0	6.61507e+09	0	0	7.28959e+08	1.53405e+09	0	0	6.19176e+08	0	8.10504e+09	1.35535e+08	0
Roseovarius	0	7.3551e+09	0.000134924315891555	0.000125502008032129	4.44097e+08	0.000751987395258898	5.14661e+08	2.21166e+09	2.62097e+08	0	0	6.66971e+09	0	0	0.000132403566069379	0	0	0	0	0	0	0	0	1.31049e+08	0	0	0	0	0	0	4.99906e+07	0.000294204177699323	0	0.000292838018741633	5.55121e+08	0	2.05864e+08	2.72204e+09	0	4.04292e+07	4.73235e+09	0	0.000336046598461653	9.67449e+08	0
Rothia	0.0015625	6.1885e+07	1.31926e+08	0.000155183116076971	7.20949e+08	0	0	0.00726141078838174	4.26514e+08	0	1.19916e+08	0.00520833333333333	0	0.000982318271119843	4.76236e+09	0	0	0	0	0	0	0	0	0	0	0	0	0	0	0	0	3.09425e+08	0	0.000155183116076971	1.4419e+08	0	1.63243e+08	0	0	0	5.99578e+08	0	0	0.000982318271119843	0
Rubellimicrobium	0	0	0	0	0	0	0	0	0	0	0	0	0	0	4.98753e+09	0	0	0	0	0	0	0	0	0	0	0	0	0	0	0	0	0	0	0	3.64479e+07	0	0	0	0	0	4.05252e+09	0	0	0	0
Rubidibacter	4.21638e+08	0	1.11024e+07	0	0	0	0	2.02146e+08	0	0	0	0	0	0	0	0	4.1834e+09	0	0	0	0	0	0	0	0	0	0	0	0	0	0	4.1834e+09	0	0	0	0	1.31049e+08	2.02146e+08	0	0	3.73385e+09	0	8.8269e+08	2.49953e+08	0
Rubidimonas	1.31926e+08	0.000310366232153942	5.76759e+08	0	1.1427e+09	0.00933609958506224	0	3.0187e+09	2.39831e+08	0	0.000243842965130456	0.012770137524558	0	0.0125	3.09425e+08	0	0	0	0	0	0	0	0	5.99578e+08	0	0	0	0	0	0	0	0.000310366232153942	0	0.000446627958910228	2.2854e+09	0.00103734439834025	1.13737e+09	0.000176090883020311	0	0	0.000182882223847842	0	0.000714353747975998	0.0078125	0
Rubricoccus	0	0	3.64479e+07	0	0	0	0	0	0	0	0	0	0	0	0	0	0	0	0	0	0	0	0	0	0	0	0	0	0	0	0	0	0	0	0	0	0	0	0	0	0	0	0	0	0
Rubritalea	3.33073e+08	0.000429707083005085	1.02932e+09	2.04153e+09	2.35887e+09	8.08584e+06	6.52737e+08	2.42535e+09	0.000149354043760735	0	0.000662017830346897	5.24902e+09	0	4.4272e+09	0	0	0	0	0	1.31049e+08	0	0	0	0	0	8.8269e+08	0	0	4.21638e+08	0	0	0.000787796318842656	0	8.50638e+08	1.04839e+09	6.06438e+08	6.52737e+08	1.21267e+09	0	4.14621e+08	4.41345e+09	0	0	6.32458e+08	0
Rubrivivax	1.4419e+08	0	6.52972e+08	0	5.68686e+08	0	0	0.00694444444444444	0	0	4.76236e+09	0.0015625	6.1885e+07	1.18733e+09	0	0	0	0	0	0	0	0	0	0	0	0	0	0	0	0	0	0.000334970969182671	0	0.004149377593361	4.26514e+08	0	1.19916e+08	0	0	0	0.000380988665587199	0	0	3.95778e+08	0
Rubrobacter	2.55136e+09	9.97131e+09	5.53199e+09	1.74877e+08	7.43011e+09	1.3871e+09	0.000324201653428432	5.55693e+09	0.000642063536374295	0	0.000199501246882793	2.45233e+09	3.30753e+09	1.85001e+08	0.000224441701268096	7.28959e+08	0	0	0	0	0	8.10504e+09	5.42139e+08	0	3.88789e+08	4.98753e+09	0	0	2.31251e+08	0	3.64479e+07	9.20429e+09	0	2.79802e+09	5.26299e+08	1.24839e+08	0.000283676446749878	2.7107e+09	0	4.27668e+09	0.00119700748129676	0	0.00119071244294503	1.61876e+09	0
Rudaea	1.02932e+08	3.40255e+08	3.93146e+08	0	1.63184e+07	0	0	1.38207e+08	0	0	7.3551e+09	0	0.000167336010709505	0	0	0	8.50638e+08	0	0	0	0	0	0	0	0	0	0	0	0	0	1.02932e+08	0	0	2.02146e+08	3.26369e+08	0	0.000261369576581286	2.76414e+08	0	9.99813e+08	0	0	0	0	0
Rudanella	0	0.0020746887966805	2.84343e+08	5.03117e+07	0	0	0	0.00392927308447937	0	0	0	0	0	1.4419e+08	0	0	0	0	0	0	0	0	0	0	0	0	0	0	0	0	0	0	0	5.03117e+07	0	0	0	0	0	0	0	0	0	0	0
Ruegeria	0	3.14778e+09	4.02464e+09	2.77421e+08	0.000364726860106987	2.30409e+08	0.00019541064150522	0.00014773977582433	0.000947630922693267	0	0.000264602765098895	2.89063e+09	8.41656e+09	3.64479e+08	3.83512e+09	0	3.49753e+08	0	0	0.00020262603339277	1.35535e+08	0	0	0	0	0	0	0	0	0	0	3.14778e+09	0	1.66453e+09	8.10504e+09	2.7107e+08	0.000307073865222489	1.94394e+09	0	8.17443e+08	0.000562280875835153	0	0.000364717764560655	4.00927e+09	0
Rugamonas	0	0	1.63184e+07	0	0	0	0	4.99906e+07	7.3551e+09	0	0	1.11024e+07	0	2.05864e+08	0	0	0	0	0	0	0	0	0	0	0	0	0	0	0	0	0	0	0	0	0	0	4.41345e+09	0	0	0	4.1834e+09	0	3.58089e+09	1.02932e+08	0
Ruminobacter	5.68686e+08	0	5.99578e+08	0	0.000121921482565228	0	0	0.003125	0.00012377003527446	0	0.000232774674115456	2.8838e+08	0.000167485484591335	0	0	0	0	0	0	0	0	0	0	0	0	0	0	0	0	0	0	1.00623e+09	0	0	0.000182882223847842	0	0	0.0078125	0	0	7.75916e+09	0	5.58285e+09	3.26486e+08	0
Ruminococcus	0.0126497631652271	0.00326247076676386	0.337331820392284	0.0113686573111526	0.24610574507286	0.0106081046930706	0.120249376558603	0.0131363113695442	0.11133161341536	0.00349419907453443	0.110593648299854	0.0168170751264743	0.0035589918235231	0.0114327862806565	0.00216846906084304	0.0010587907495124	0.000427228314695267	0.008996595882639	0.000482503815304045	0.00256825414549718	0.000103029054193283	0.00778054862842893	0.000332426879710516	0.00228219884897797	0.000231250766018162	0.00361912243294804	4.73823e+09	0.00137297313881602	0.000531071362714365	3.84728e+09	0.0173740751060339	0.00760965757927998	0.000283676446749878	0.00911200323114915	0.11487354139914	0.00755416801122822	0.309326683291771	0.00483245140300492	0	0.00671552224516744	0.195460666591853	7.28959e+08	0.0561001426664826	0.0188272174073391	3.49753e+08
Ruminofilibacter	9.79106e+08	8.0845e+08	0.000522739153162572	5.52828e+08	0.000264807132138759	0.000122477035555833	0.000220653133274493	5.05966e+08	0.000125502008032129	0	0.000143235694335028	2.05864e+09	0	3.93146e+08	0	3.26369e+08	0	3.73385e+09	0	0	0	3.67755e+09	2.10819e+08	0	0	0	0	0	1.31049e+08	0	9.79106e+08	6.06337e+08	0	3.45518e+09	0.000529614264277518	1.24977e+09	0.00088261253309797	5.4813e+08	0	2.22049e+08	0.00182625510277161	0	3.0623e+09	1.70363e+09	0
Rummeliibacillus	0	0.00520833333333333	0.000426725188978298	0	0	0	9.28275e+08	6.5963e+08	0	0	0	0	0.0020746887966805	2.84343e+08	0	0	0	0	0.00196463654223969	0	0	0	0	0	0	5.58285e+09	0	0	0	0	1.19916e+08	0	0	0.00392927308447937	0.000190494332793599	0	0.000402252614641995	0	0	2.8838e+08	0.000390799464046449	0	0.00622406639004149	2.84343e+08	0
Runella	0	0	0.00019541064150522	5.83183e+08	0.000199501246882793	5.44962e+08	6.61507e+09	6.93752e+08	0	7.28959e+08	7.67024e+08	1.1064e+09	0	6.19176e+08	0	0	1.35535e+08	0	0	0	0	0	0	0	0	0	0	0	0	0	4.05252e+09	8.13209e+08	0	1.16637e+09	0.000199501246882793	0	6.61507e+09	5.78127e+08	0	1.45792e+09	6.90322e+09	0	3.49753e+08	6.19176e+08	0
Saccharibacillus	0	0	0	0	0	2.10819e+08	0	0	0	0	3.40255e+08	0	0	0	2.02112e+08	0	0	0	0	0	0	0	0	0	0	0	0	0	0	0	0	0	0	9.99813e+08	0	0	0	0	0	0	3.40255e+08	0	0	3.26369e+08	0
Saccharococcus	0.000243842965130456	0.0068762278978389	0.000190494332793599	0	3.09425e+08	0	0	3.02799e+09	0.00106074140241179	0	0.0020746887966805	1.13737e+09	3.0187e+09	6.59536e+09	0.00173611111111111	0	0	0	0	0	0	0	0	0	0	0	0	0	0	0	0	0.000982318271119843	0	0.009375	0	0	0.000155183116076971	4.3257e+08	0	3.26486e+08	0.00311203319502075	0	2.01247e+09	2.39831e+08	0
Saccharofermentans	0.000725810954162247	4.66547e+09	0.0122194513715711	3.54225e+08	0.00191837004696699	0.000112156621518809	0.00359106722028953	0.00041550640754618	0.000329820362955804	5.90079e+08	3.84728e+09	0.000198136280610507	2.77421e+08	0.00206678554060626	8.13209e+08	0.000279158059293172	9.71972e+07	4.98753e+09	2.31609e+09	9.9226e+09	0	0.000196386488609584	7.28959e+08	0	7.37599e+08	0	0	9.70973e+08	0.000121575620035662	0	0.000530400312657026	0.00011469272070573	0	0.000132153308737377	0.00330753456373619	2.31251e+08	0.00266524520255864	0.000499336647665146	0	0.000210215747741103	0.000834161082275913	0	0.000239969150786627	0.00437672232128384	0
Saccharomonospora	8.8269e+08	0	0	1.26492e+09	0.000376506024096386	2.22049e+08	0.0002506624650863	7.20525e+08	0	0	1.01073e+09	1.30547e+09	0	0.000224031065641102	0	0	2.49953e+08	0	0	0	0	7.16178e+09	0	0	0	0	0	0	0	0	0	0	0	2.10819e+08	0	1.11024e+07	0.000143235694335028	2.05864e+08	0	2.62097e+08	0	0	0	3.73385e+09	0
Saccharopolyspora	0	0	3.09425e+08	0	0.000155183116076971	0	0	0	0	0	0	5.99578e+08	0	0	0	0	0	0	0	0	0	0	0	0	0	0	0	0	0	0	0	0	0	5.27704e+08	0	0	0	1.30594e+09	0.00103734439834025	0	1.00623e+09	0	0	0.000182882223847842	0
Saccharospirillum	0	1.36241e+08	0	0	5.61104e+09	0	0	0	0	0	0	0	0	0	0	0	0	0	0	0	0	0	0	0	0	0	0	0	0	0	0	2.72481e+08	0	0	2.80552e+08	0	1.53405e+09	0	0	0	0	0	0	0	0
Saccharothrix	0	0	0	1.11024e+07	3.58089e+09	0	0	0	2.02146e+08	0	0	0	0	0	0	0	0	0	0	0	0	0	0	0	0	0	0	0	8.8269e+08	0	0	0	0	0	3.58089e+09	0	0	0	0	0	0	0	0	0	0
Salegentibacter	6.1885e+07	0	0.000310366232153942	0	0	3.26486e+08	0	2.84343e+08	5.03117e+07	0	0	0	0	0.000190494332793599	0.0015625	0	0	0	0	0	0	0	0	0	0	0	0	0	0	0	0	0	0	0	0	0	0.00103734439834025	0	0	0	0.00173611111111111	0	0	9.52472e+09	0
Salicola	0	0	0	0	0	0	1.74877e+08	6.19176e+08	2.77421e+08	0	0	2.79158e+09	0	0	0	0	0	0	0	0	0	0	0	0	0	0	0	0	0	0	0	2.31251e+08	0	0	0	0	0	3.09588e+08	0	0	0	0	0	0	0
Salimicrobium	8.3668e+09	0	0.000107426770751271	2.05864e+08	1.70128e+08	1.31049e+08	0	0	1.6169e+09	0	1.38207e+08	8.8269e+08	0	7.3551e+09	0	0	1.11024e+07	0	0	0	0	2.02146e+08	0	0	0	0	0	0	0	0	0	2.22049e+08	0	2.05864e+08	1.02077e+09	1.31049e+08	6.06438e+08	4.89553e+08	0	0	2.76414e+08	0	4.99906e+07	0	0
Salinibacillus	0	0	0	0	0	0	0	5.99578e+08	0	0	0	0	0	0	0	0	0	0	0	0	0	0	0	0	0	0	0	0	0	0	0	0	0	3.26486e+08	0	0	0	1.19916e+08	0	0	0	0	0	0	0
Salinibacter	0.000280552126585119	0.00010569899841087	0.00042186325494347	4.0568e+09	6.29556e+09	9.59723e+09	1.80324e+09	0.00230993678067758	2.03302e+09	0	5.05426e+09	0.00154613466334165	1.08992e+09	0.000893034332208772	2.31251e+08	5.61104e+09	0	0	0	1.74877e+08	3.09588e+08	0	0.00020262603339277	0	5.58316e+09	0	9.97506e+09	2.72481e+08	3.30753e+09	2.31251e+08	8.41656e+09	0.000193174031578487	0	0.00018071178314586	0.000111920983785447	9.28764e+08	3.19034e+09	0.00182363430053493	0	0.000809558371950198	0.000159403442336777	0	4.22346e+09	0.000893034332208772	0
Salinibacterium	0	0	0	0	4.04292e+07	0	0	0.000186692554700919	0	0	0	0	0	0	0	0	0	0	0	0	0	0	0	0	0	0	0	0	0	0	0	0	0	0	0	0	0	0	0	0	0	0	0	0	0
Salinicoccus	0	0	0.0020746887966805	0	5.03117e+07	0	0.00347222222222222	0.000243842965130456	0.000982318271119843	0	0.0015625	6.1885e+07	2.63852e+08	7.75916e+09	0	0	0	0	2.84343e+08	0	0	0	0	0	0	0	0	0	0	0	0	1.63243e+08	0	0	0	0	0	0.000121921482565228	0	9.52472e+09	0.0015625	0	1.31926e+08	0.000155183116076971	0
Salinicola	0	0	3.49753e+08	0	0	0	0	0	0	0	0	3.30753e+09	0	2.80552e+08	0	0	0	0	0	0	0	0	2.79158e+09	0	0	0	0	0	0	0	0	0	0	0	0	0	0	0	0	0	0	0	2.31251e+08	2.80552e+08	0
Salinimicrobium	0	0	0	0	0	3.73385e+09	0	4.41345e+09	0	0	0	0	0	0	0	0	0	0	0	0	0	0	0	0	0	0	0	0	0	0	0	0	0	0	0	0	0	0	0	0	0	0	0	0	0
Salinirepens	0	0	0	5.99578e+08	0.00173611111111111	0	0	0	0	0	0	0	0	0	0	0	0	0	0	0	0	0	0	0	0	0	0	0	0	0	0	0	0	0	0	0	0	0	0	0	0	0	0	0	0
Salinisphaera	0	0	8.32263e+08	0	0	0	0	0	0	0	0	0	1.45792e+09	8.43727e+09	0	0	0	0	0	0	0	0	0	0	0	0	0	0	0	0	0	2.78629e+09	0	0	1.35535e+08	0	0	9.97506e+09	0	0	1.15625e+08	0	0	7.67024e+08	0
Salinispora	0	0	0	0	0	0	0	0	0	0	0	0	0	0	0	0	0	0	0	0	0	0	0	0	0	0	0	0	0	0	0	0	0	0	0	0	2.49953e+08	0	0	0	1.11024e+07	0	0	0	0
Salinivibrio	0	0	0	6.09607e+08	0	0.000380988665587199	0	0	1.31926e+08	0	2.8838e+08	0.000614113443501563	0	0.0020746887966805	0	0	0	0	0	0	0	0	3.09425e+08	0	0	0	0	0	0	0	0	1.79873e+08	0	6.09607e+08	0	0	0	0	0	0	7.20949e+08	0	0	0.00103734439834025	0
Salisaeta	5.54842e+07	0	0	0.000167494835575903	3.88789e+09	0.000399002493765586	0	0.000463054838923067	1.61876e+09	2.80552e+08	9.84094e+09	1.53405e+09	0	4.72167e+09	0	0	8.10504e+09	0	5.58316e+09	0	0	0	0	0	5.61104e+09	7.28959e+08	0	0	0	0	6.51939e+09	8.10504e+09	0	0.000977053207526101	0	0	4.08722e+09	9.9226e+09	0	0.000392772977219167	0	0	7.37599e+08	1.74877e+08	0
Salsuginibacillus	0.00173611111111111	0	0.000982318271119843	0	0	3.09425e+08	2.63852e+08	0	0	0	0	0.00103734439834025	0	5.03117e+07	0	0	0	0	0	0	0	0	0	0	0	0	0	0	0	0	0	0.000121921482565228	0	0	0.0015625	0	0	0.000155183116076971	0	5.58285e+09	3.26486e+08	0	0	1.00623e+09	0
Sandaracinobacter	0	0	0	0	0	0	0	0	0	0	0	0	0	0	4.05252e+09	0	0	0	0	0	0	0	0	0	0	0	0	0	0	0	0	0	0	0	0	0	0	0	0	0	0	0	0	0	0
Sandaracinus	0	0	1.74967e+08	0	0	0.000376506024096386	0	7.16178e+09	4.11728e+08	0	0	8.08584e+06	0	0	3.73385e+09	0	0	0	0	0	0	0	0	0	0	0	0	4.89553e+08	0	0	0	0	0	0	0	0	3.33073e+08	0.000179044617918785	0	0	6.55243e+08	0	1.14229e+09	2.02112e+08	0
Sandarakinorhabdus	0	0	0	0	0	0	0	0	0	0	0	0	0	0	0	0	0	0	0	0	0	0	0	0	0	0	0	0	0	0	0	0	0	0	0	0	0	0	0	0	1.42171e+08	0	0	0	0
Sanguibacter	0	0	0	0	0	0	0	0	0	0	0	0	0	0	0	0	0	0	0	0	0	0	0	0	0	0	0	0	0	0	0	0	0	0	0	0	3.64479e+07	7.67024e+08	0	0	0	0	0	0	0
Saprospira	0	0	0	0	0	0	0	0	0	0	0	0	0	0	0	0	0	0	0	0	0	0	0	0	0	0	0	0	0	0	0	0	0	0	1.11024e+07	0	0	0	0	2.02146e+08	0	0	0	0	0
Sarcina	0	0	0	0	2.8838e+08	0	3.26486e+08	0.0020746887966805	0	5.03117e+07	0	0	0	0.00392927308447937	0	0	0	0	0	0	0	0	0	0	5.03117e+07	0	0	0	0	0	0	3.09425e+08	0	0.000155183116076971	1.4419e+08	0.000111656989727557	4.89729e+08	0	0	1.00623e+09	7.79451e+09	0	0.000182882223847842	0.00196463654223969	0
Saxeibacter	0	0	0	0	0	0	0	0	0	0	0	0	0	0	0	0	0	0	0	0	0	0	0	0	0	0	0	0	0	0	0	0	0	0	0	0	0	0	0	0	4.05252e+09	0	0	0	0
Scardovia	0	0	1.11024e+07	7.16178e+09	0	3.40255e+08	2.62097e+08	2.02146e+08	1.63184e+07	4.04225e+08	0	1.38207e+08	0	0	0	2.10819e+08	0	0	0	0	0	0	0	0	0	3.73385e+09	0	8.8269e+08	0	0	0	0	0	0	0	0	0	0	0	0	0	0	0	2.49953e+08	0
Schizothrix	0	0	0	5.58285e+09	0	0	1.42171e+08	2.01247e+09	0	0	0	0	0	0	0	0	0	0	0	0	0	0	0	0	0	6.09607e+08	0	0	0	0	0	0	0	5.58285e+09	0	0	0	0	0	0	0.000121921482565228	0	0	0	0
Schlegelella	0	5.61104e+09	7.65407e+09	0	0	8.39407e+09	0	0	8.10504e+09	0	0.000307073865222489	3.30471e+06	0	0	0.00152146589931865	0	0	0	0	0	0	0	0	8.10504e+09	0	0	0	0	0	0	0	0	0	0	3.688e+08	0.000162635179563228	3.09588e+08	2.77421e+08	0	0	0	0	0	0	0
Schleiferia	1.11024e+07	0	4.11728e+08	1.70128e+08	6.55243e+08	5.45794e+09	1.63184e+07	1.81901e+09	3.73385e+09	0	4.41345e+09	7.49859e+08	0	2.10819e+08	0	0	3.58089e+09	0	0	0	0	0	0	0	0	0	0	0	0	0	0	0.000143235694335028	0	1.70128e+09	9.1734e+08	2.02146e+08	6.52737e+08	2.02112e+09	0	4.14621e+08	0.00238326418924883	0	3.67755e+09	2.74065e+08	0
Schlesneria	0	0	1.30594e+09	0	0	0	2.39831e+08	0	0	0	0	0	0	0	0	0	0	0	0.00103734439834025	0	0	0	0	0	0	0	0	0	0	0	0	0	0	0	0	0	5.99578e+08	0	0	0	0	0	6.1885e+07	0	0
Schumannella	0	0	0	0	0	0	0	0	0	0	0	0	0	0	0	0	0	0	0	0	0	0	0	0	0	0	0	0	0	0	0	0	0	0	3.09588e+08	0	0	0	0	0	0	0	6.61507e+09	0	0
Schwartzia	0.00188365787832188	0.0027764829174847	0.000542540978880216	0.0157774938749768	0.0108860255481361	0.00357941201437424	0.00601150026136958	0.00408540091106099	0.0628475593609321	0.000892332687621071	0.315239776404825	0.0112345574904077	0.0441348728246319	0.00468078303193946	0.0471245434362243	8.02871e+09	0.000243282510539407	2.48992e+09	5.45794e+09	0.00012238823506374	0.000311253218641238	0.00100813979538496	0.000280560346733891	0.00953305675699532	0.000554895957008061	0.00790673727566931	0.00013703250832736	0.00271921017402945	0.000223158773581554	0.00487001360739096	0.000122489228153171	0.00211128388517065	1.17944e+09	0.00458264940609511	0.00108680752736601	0.00681321168856892	0.202188036741095	0.000608111096369024	4.41345e+09	0.00565393988627132	0.00650926743159753	0	0.00393239625167336	0.000229820229509362	0.000143235694335028
Sciscionella	0	0.00103734439834025	0	0	0	0	0	0	0	0	0	0	0	0	0	0	0	0	0	0	0	0	0	0	0	0	0	0	0	0	0	0	0	0	0	0	0	0	0	0	0	0	0	0	0
Scopulibacillus	0	0	0	0	8.10504e+09	0	0	0	0	0	0	0	0	0	0	0	0	0	0	0	0	0	0	0	0	0	0	0	0	0	0	0	0	0	0	0	0	0	0	0	0	0	0	0	0
Scytonema	5.24194e+08	1.41502e+09	1.95821e+09	6.06337e+08	0.000858785751624225	1.24386e+09	0.000220672610115632	5.74892e+09	0.00216975581053251	0	0.000376506024096386	1.66536e+08	0	7.20525e+08	1.70128e+08	0	0	0	0	0	0	0	0	7.3551e+09	0	0	0	7.16178e+09	0	0	0	1.81931e+09	0	2.42535e+09	0.000112015532820551	1.38207e+08	0.000176538088092506	1.74967e+08	0	1.26492e+09	0.000711178045515395	0	0.000214853541502542	5.14661e+08	0
Sedimentibacter	8.67246e+09	0.000327025925609149	0.000647544128933231	0.131944444444444	0.00615703486954401	0.107072691552063	0.00185731974473759	0.340625	0.00105204529983291	2.50659e+09	0.00473308504034761	0.000191772526062319	0.000223313979455114	0.000104475467854204	0.00622406639004149	8.53029e+08	4.02493e+09	0	0.0104166666666667	0.000182882223847842	0.00392927308447937	0.0001428707495952	0.0109375	0.00012377003527446	7.91556e+08	0.000232774674115456	0	0	4.89729e+08	0.00103734439834025	3.41212e+09	0.000176090883020311	5.99578e+08	0.177083333333333	0.0056693489392831	0.012770137524558	0.00357176873987999	0.128125	0	0.000117414093121249	0.018544382371198	0	0.00340553818669049	0.000114270042965536	0
Sedimenticola	0	0	0	0	0	0	0	0	0	0	0	0	0	0	0	0	0	0	0	0	0	0	0	0	0	0	0	0	0	0	0	0	0	0	0	0	0	1.36241e+08	0	0	0	0	0	0	0
Sediminibacillus	0	0	3.73385e+09	0	0	0	0	8.43277e+08	0	0	0	1.02932e+08	0	0	0	0	0	0	0	0	0	0	0	0	0	0	0	0	0	0	0	0	0	0	0	0	0	0	0	0	0	0	0	0	0
Sediminibacterium	0	0	0.000121921482565228	0.00196463654223969	4.76236e+09	0	0	0	0	0	0	0	0	0	5.03117e+07	0	0	0	0	0	0	0	0	0	0	0	0	0	0	0	0	0	0	0	0	0	0	0	0	0	0	0	0.0020746887966805	0	0
Sediminitalea	0	0	0	0	0	0	0	0	2.80552e+08	0	0	0	0	0	0	0	0	0	0	0	0	0	0	0	0	0	0	0	0	0	0	0	0	0	0	0	0	0	0	0	0	0	0	0	0
Sediminitomix	0	0	0.000132403566069379	9.99813e+08	0.000147102088849662	1.47573e+09	8.3668e+09	9.99218e+08	0.000143235694335028	1.02932e+08	1.70128e+08	1.04839e+09	0	8.15922e+08	2.02112e+08	3.73385e+09	1.38207e+08	0	0	0	2.10819e+08	0	0	0	0	0	0	6.06438e+08	1.63184e+07	2.02112e+08	7.4677e+09	0	0	7.49859e+08	0.000257428655486908	0	8.3668e+09	3.33073e+08	0	2.05864e+08	2.21166e+09	0	8.08584e+06	3.26369e+08	0
Segetibacter	0	0	0	0.003125	0	0	0	2.8838e+08	0	0	0	2.84343e+08	0	5.99578e+08	0	0	0	0	0	0	0	0	0	0	0	0	0	0	0	0	0	0	0	0	0	0	0	0	0	3.26486e+08	0	0	0	0	0
Segniliparus	0	0	0.00029925187032419	0	6.61507e+09	3.46876e+08	0	2.55136e+09	7.67024e+08	0	0	0	0	0	0	0	0	0	0	0	0	0	0	0	0	0	0	0	0	0	0	0	0	2.72481e+08	0.000198452073824171	0	0.000112220850634048	3.64479e+07	0	0	0	0	1.3871e+08	8.10504e+09	0
Seinonella	0	0	3.67755e+09	0	4.1834e+09	0	0	2.05864e+08	0	0	0	0	0	0	0	0	0	0	0	0	0	0	0	0	0	0	0	0	0	0	8.8269e+08	0	0	0	4.1834e+09	0	0	2.05864e+08	0	0	0	0	0	3.73385e+09	0
Selenihalanaerobacter	0	0.0015625	3.09425e+08	0	0.000310366232153942	0	0	1.1427e+09	0	0	0	1.19916e+08	0	0	0	0	0.0046875	0	0	0	0	0	0	0	0	0	0	0	0	0	0	0	0	0	0	1.4419e+08	5.58285e+09	0	0	0	0	0	0	0	0
Selenomonas	0.284738154613466	0.00976299598362934	0.128332341072964	0.00887309189211689	0.137077769049489	0.00623259611319269	0.00821482810989921	0.0224672690392772	0.0121364316792345	0.00383579455744404	0.00728230081866932	0.273383044253526	0.00248164181410592	0.231840768242979	0.00165429670034874	0.00304239401496259	0.000170300655589404	0.000661506912747238	0.000119094144499354	0.00288968690382673	0.000823723228995058	0.000299139398959915	0.00117278259266089	0.000535122203724171	0.000572737686139748	0.000230259416361735	0.00753768844221105	0.00170096148372634	0.0106080062531405	0.000209945997224047	0.0165586034912718	0.00513081815159756	9.9226e+09	0.00237725787466671	0.0317023903041185	0.00356096280853173	0.0176108733336401	0.00372856352572377	0	0.011098727593573	0.00171307457353459	8.10504e+09	0.00110731914916687	0.0220534866841606	0
Serratia	0.000147102088849662	3.37311e+09	0.000209170013386881	2.22049e+08	0.000107426770751271	1.23519e+09	0	1.31049e+09	3.23434e+08	3.26369e+08	4.04225e+08	0.000784108729743858	1.38207e+08	8.8269e+08	7.49859e+08	0	4.21638e+08	0	0	0	2.05864e+08	0	0	0	0	0	0	0	4.41345e+09	0	0	0.00387907408188219	0	9.99218e+08	0.00393898159421328	1.02932e+08	1.36102e+09	1.31049e+09	0	4.89553e+08	0.000161689983709734	0	1.38207e+08	0.000220672610115632	0
Sharpea	6.1885e+07	1.31926e+08	0.00954376163873371	0	0	1.79567e+09	0.00622406639004149	5.54469e+09	0.000498085640543165	0	0	0.000426725188978298	0	0	0	0	0	0	0	0	0	0	0	0	0	0	0	0	0	0	0	6.5963e+08	0	0	0.000223313979455114	0	0	0	0	0	0.00520833333333333	0	0	0	0
Shewanella	6.61507e+09	1.3875e+09	0.000308607339243631	2.18688e+09	0.000107383373985611	6.63839e+09	1.04926e+09	6.81093e+09	1.94195e+09	4.05252e+09	1.08428e+08	0.000418737088939758	5.83183e+08	0.00109725685785536	2.72481e+08	0	0	0	0	0	0	0	6.19176e+08	0	0	0	0	0	0	0	0	3.81564e+09	0	4.00927e+09	0.000107383373985611	1.1064e+09	1.39901e+09	2.78629e+09	0	0.000243151240071324	3.1173e+09	0	1.16637e+09	0.000149625935162095	0
Shigella	0	6.66146e+08	7.16178e+09	5.14661e+08	0	3.01412e+09	0	0	2.02112e+08	0	0	0	4.99906e+07	0	4.21638e+08	0	3.33073e+08	0	0	0	0	0	0	0	0	0	0	0	0	0	0	0.00236148612640779	0	1.13225e+08	0.000159919971962967	1.31049e+08	0	1.63184e+07	0	0	5.66649e+09	0	0	0	0
Shimazuella	0	2.8838e+08	0.000279142474318892	3.26486e+08	0.00829875518672199	0	0	7.19493e+09	0	0.000121921482565228	0.00491159135559921	0.000190494332793599	0	0.000216597561730305	0	0	0	0	0	0	0	0	0	0	0	0	0	0	0	0	0	0	0	0	0	1.42171e+08	0	0	0	0	0.000982318271119843	0	0	0	0
Shimwellia	0	0	0	0	0	0	0	0	0	0	0	0	0	0	0	0	0	0	0	0	0	0	0	0	0	0	0	0	0	0	0	1.09344e+09	0	0	0	0	0	0	0	0	0	0	0	0	0
Shinella	0	2.05864e+08	1.70128e+08	1.31049e+08	0	0	0	0	0	0	0	0	0	8.3668e+09	0	0	0	0	0	0	0	0	0	0	0	0	0	0	0	0	0	0	0	0	4.04292e+07	0	0	0	0	0	0	0	0	0	0
Shivajiella	0	0	0.0020746887966805	0	5.03117e+07	0	0	0	0	0	0	0	0	7.75916e+09	0	0	0	0	0	0	0	0	0	0	0	0	0	0	0	0	0	0	0	0	0	0	0	0	0	0	0	0	0	0	0
Shuttleworthia	0.000843726509886941	0.000969942836068597	0.000375984554904238	0.000470573666449955	0.000277420983568355	0.00295834008753445	2.16856e+09	0.00477360281391324	0.000416004105610612	0.00149625935162095	0.00017711268181298	0.00466362373486803	4.85627e+09	0.00353495679497251	4.73823e+09	6.13619e+09	2.2128e+09	1.74877e+08	1.85753e+09	2.77421e+08	0.000364726860106987	5.42139e+08	5.58316e+09	3.11031e+09	0.000448877805486284	8.17443e+08	0.000396904147648343	6.70627e+09	0.000533049040511727	3.64479e+07	0.000276128675962999	0.000981006822791813	0	0.000541778892294356	0.000131774967194969	0.000851029340249635	0.000169418474474735	0.00206576963876947	0	0.00967581047381546	0.000183924708036556	0	0.000115625383009081	0.00185164403546179	0
[truncated: 308 more rows]
