# Supplementary material for: Salmonella enterica Serovar Typhimurium Exploits Inflammation to Modify Swine Intestinal Microbiota
Source: Front Cell Infect Microbiol. 2016 Jan 22;5:106. doi: 10.3389/fcimb.2015.00106 (PMC4722131; doi:10.3389/fcimb.2015.00106)
Supplement: Supplementary file 4 [file Table4.XLSX]

## Sheet: Family_dpi2
Taxa	Group A	Group B	Group C	p.value	fdr
Acanthopleuribacteraceae	0.0595328005112629	0.145632245170823	0.0345077449678352	0.00603608292359955	0.0382049487767636
Acetobacteraceae	0.152810814767802	0.145632245170823	0.212337826403536	0.0206508251817125	0.0621010544250713
Acholeplasmataceae	0.484887845265281	0.511922535808234	0.476845295298563	0.0298969144369263	0.0775543721037097
Acidaminococcaceae	0.753411163858479	0.829945444879174	0.659635126556058	0.00524751839918138	0.0382049487767636
Acidothermaceae	0.0442762062866579	0.145632245170823	0.0700976881003333	0.0167392335585807	0.0584757225646419
Actinomycetaceae	0.256484677494168	0.145632245170823	0.222094915922938	0.00373502786468808	0.0382049487767636
Actinopolysporaceae	0.13863604687765	0.145632245170823	0.0814482723745116	0.026252343965688	0.0715917563533716
Alcanivoracaceae	0.202249383730178	0.145632245170823	0.27971009600138	0.00245408818041391	0.0382049487767636
Alicyclobacillaceae	0.295972987868449	0.192334671182002	0.405200886610239	0.00591656047368184	0.0382049487767636
Bacillaceae	0.601794680634676	0.68142968563359	0.59746985678744	0.00900477758243655	0.0382049487767636
Bacillales_Family_X._Incertae_Sedis	0.0595328005112629	0.145632245170823	0.0956923439767114	0.0139817831533384	0.0508781553635368
Bartonellaceae	0.088983398944056	0.145632245170823	0.0544978750569218	0.00918668615624469	0.0382049487767636
Beijerinckiaceae	0.0787696965253789	0.145632245170823	0.180192106834165	0.0221481789570373	0.0644758098527085
Caldicoprobacteraceae	0.181119555628782	0.145632245170823	0.236307387790879	0.00489275372523949	0.0382049487767636
Caldisericaceae	0.0599006126248908	0.145632245170823	0.0491513572523275	0.0113334131546673	0.0456823730234284
Candidatus_Brocadiaceae	0.429214353077928	0.406627027068551	0.295663764740258	0.0424257410805112	0.0992459300276245
Candidatus_Parilichlamydiaceae	0.15942178821863	0.145632245170823	0.0809205230878819	0.0131675474900797	0.0505010070742066
Carnobacteriaceae	0.333734877053547	0.199591479339982	0.28431359095735	0.00524751839918138	0.0382049487767636
Christensenellaceae	0.2211348431765	0.145632245170823	0.235266034764875	0.00814785969767997	0.0382049487767636
Clostridiaceae	0.751750542894209	0.856795302780183	0.761228946393605	0.00865169520312063	0.0382049487767636
Clostridiales_Family_XII._Incertae_Sedis	0.336145890782266	0.291335394651824	0.434332513155606	0.0357931050676552	0.0868314215530155
Clostridiales_Family_XIII._Incertae_Sedis	0.393318110979551	0.43704617264866	0.473571773247786	0.00504176025969098	0.0382049487767636
Clostridiales_Family_XVIII._Incertae_Sedis	0.0887010727399904	0.145632245170823	0.361518463765134	0.00524751839918138	0.0382049487767636
Comamonadaceae	0.321145440441764	0.145632245170823	0.241372195650933	0.00193045413622771	0.0382049487767636
Corynebacteriaceae	0.375302081359464	0.267219782032839	0.409428623073274	0.0225956018511219	0.0650554690658674
Coxiellaceae	0.0849191254907725	0.145632245170823	0.0345077449678352	0.00245408818041391	0.0382049487767636
Criblamydiaceae	0.0863310090482785	0.145632245170823	0.098321389971973	0.0184997141198193	0.058867136683449
Cryomorphaceae	0.0666267128420423	0.145632245170823	0.302021496371905	0.00373502786468808	0.0382049487767636
Cryptosporangiaceae	0.067079330579339	0.145632245170823	0.0345077449678352	0.00373502786468808	0.0382049487767636
Cyclobacteriaceae	0.295602658336672	0.2292830566168	0.37030323071468	0.0184997141198193	0.058867136683449
Cytophagaceae	0.447955687073313	0.530082450994916	0.506918320138584	0.0154522601239095	0.0547093534116797
Defluviitaleaceae	0.295578761565175	0.194376796625576	0.307586103714012	0.0270518468663503	0.0715917563533716
Demequinaceae	0.0598417601824759	0.145632245170823	0.0345077449678352	0.00373502786468808	0.0382049487767636
Dermacoccaceae	0.082335924803944	0.169201362274328	0.0345077449678352	0.00245408818041391	0.0382049487767636
Desulfohalobiaceae	0.102199857136483	0.170807679522072	0.0736429298526714	0.0323869407729069	0.0823823153640934
Desulfonatronumaceae	0.082335924803944	0.145632245170823	0.102776134609501	0.0347352589447385	0.0858550739954856
Desulfovibrionaceae	0.495063594202708	0.572000803757627	0.561630697217761	0.0365161737537403	0.0877728213163299
Desulfurellaceae	0.267149173764718	0.145632245170823	0.15852540580631	0.00524751839918138	0.0382049487767636
Desulfuromonadaceae	0.351684015824617	0.286116347322023	0.315658606570205	0.0343896373434726	0.0858550739954856
Dictyoglomaceae	0.0666095509434592	0.145632245170823	0.0345077449678352	0.026252343965688	0.0715917563533716
Enterococcaceae	0.552278194351545	0.64971919843426	0.532032750360144	0.00373502786468808	0.0382049487767636
Erythrobacteraceae	0.0666267128420423	0.145632245170823	0.0345077449678352	0.0139817831533384	0.0508781553635368
Eubacteriaceae	0.736066718301339	0.821312485133755	0.688906669533778	0.00373502786468808	0.0382049487767636
Flammeovirgaceae	0.355595629193853	0.280882326533333	0.364990751989392	0.0424257410805112	0.0992459300276245
Frankiaceae	0.300838784194889	0.145632245170823	0.136419958483978	0.00865169520312063	0.0382049487767636
Gallionellaceae	0.343178147650496	0.250487781537326	0.200721885017401	0.0380064270751745	0.0905243990335974
Glycomycetaceae	0.0595328005112629	0.145632245170823	0.0345077449678352	0.00603608292359955	0.0382049487767636
Gracilibacteraceae	0.331835076691589	0.292944311775975	0.431647067290383	0.0121551783299149	0.0482523745823894
Granulosicoccaceae	0.067079330579339	0.145632245170823	0.0723591795894793	0.00900477758243655	0.0382049487767636
Hahellaceae	0.0442762062866579	0.145632245170823	0.0701880652695115	0.00865169520312063	0.0382049487767636
Halobacteroidaceae	0.329323643083183	0.204564145439668	0.236529201743424	0.00865169520312063	0.0382049487767636
Helicobacteraceae	0.30203941124808	0.168765554078498	0.324595676729639	0.0188734331351516	0.058867136683449
Heliobacteriaceae	0.259547661375052	0.192983873755634	0.337698789452551	0.00918668615624469	0.0382049487767636
Iamiaceae	0.0824104272554295	0.145632245170823	0.0491513572523275	0.0347352589447385	0.0858550739954856
Ignavibacteriaceae	0.0599006126248908	0.145632245170823	0.065931774702874	0.0132998835424437	0.0505010070742066
Jiangellaceae	0.0601598368296864	0.145632245170823	0.0345077449678352	0.0139817831533384	0.0508781553635368
Lachnospiraceae	0.758823717899812	0.823399308998389	0.701338791426632	0.00396598908909105	0.0382049487767636
Leptospiraceae	0.439141098529294	0.2391330543575	0.352784731280432	0.00193045413622771	0.0382049487767636
Mariprofundaceae	0.258063899350961	0.169201362274328	0.197929292844822	0.0124007292204434	0.0484924038172564
Methylacidiphilaceae	0.0601598368296864	0.145632245170823	0.182304138358874	0.0208583694252148	0.0621010544250713
Methylocystaceae	0.0598417601824759	0.145632245170823	0.0850688498890986	0.00814785969767997	0.0382049487767636
Microbacteriaceae	0.363697929346259	0.239911480342601	0.325082937801933	0.00305798217642331	0.0382049487767636
Microchaetaceae	0.312379088387296	0.168765554078498	0.324888185915415	0.00918668615624469	0.0382049487767636
Micrococcaceae	0.324153908870824	0.170807679522072	0.326030378653614	0.00900477758243655	0.0382049487767636
Moritellaceae	0.156737692268372	0.145632245170823	0.0345077449678352	0.00918668615624469	0.0382049487767636
Mycobacteriaceae	0.34728528321047	0.206286876565358	0.425125699876374	0.00245408818041391	0.0382049487767636
Nocardiaceae	0.409763816728466	0.246232708108131	0.343656077133156	0.00305798217642331	0.0382049487767636
Nocardiopsaceae	0.0940817279345084	0.145632245170823	0.0544978750569218	0.0183156388887342	0.058867136683449
Oligosphaeraceae	0.1039024990182	0.145632245170823	0.273312507485881	0.0184997141198193	0.058867136683449
Opitutaceae	0.183713104660663	0.145632245170823	0.239528151827177	0.0239928358367091	0.0675927203141697
Oscillospiraceae	0.611466379262093	0.693319543398135	0.654846583825695	0.00245408818041391	0.0382049487767636
Oxalobacteraceae	0.40794860651784	0.283699127517586	0.31665301801537	0.0323869407729069	0.0823823153640934
Pasteurellaceae	0.426928320894567	0.396866210048469	0.507521735043116	0.0357931050676552	0.0868314215530155
Patulibacteraceae	0.0635131023007739	0.145632245170823	0.0345077449678352	0.0208583694252148	0.0621010544250713
Peptostreptococcaceae	0.556826164780809	0.597313545633372	0.606696501062406	0.00752142247499329	0.0382049487767636
Phaselicystidaceae	0.059521085692981	0.145632245170823	0.0345077449678352	0.00680566449223056	0.0382049487767636
Phycisphaeraceae	0.067079330579339	0.145632245170823	0.0509628568021492	0.00752142247499329	0.0382049487767636
Planctomycetaceae	0.459277207352385	0.460596713918223	0.337196311416538	0.0188734331351516	0.058867136683449
Planococcaceae	0.499089529313265	0.452012283084312	0.440994496776755	0.0270518468663503	0.0715917563533716
Porphyromonadaceae	0.612465599642798	0.736794397014784	0.669866876288883	0.00245408818041391	0.0382049487767636
Prevotellaceae	0.846329039431436	0.963360254679588	0.74390853792027	0.00767336528789551	0.0382049487767636
Prochlorotrichaceae	0.059521085692981	0.145632245170823	0.0345077449678352	0.00680566449223056	0.0382049487767636
Promicromonosporaceae	0.0731537239900671	0.145632245170823	0.0345077449678352	0.0221481789570373	0.0644758098527085
Rhodocyclaceae	0.430136962734494	0.225970293752878	0.281130518393163	0.00680566449223056	0.0382049487767636
Rikenellaceae	0.232347061003284	0.254905201554518	0.381444569333102	0.0298969144369263	0.0775543721037097
Rivulariaceae	0.0442762062866579	0.145632245170823	0.0778136611594945	0.00814785969767997	0.0382049487767636
Ruminococcaceae	0.750057303189581	0.835808009845665	0.735787266060794	0.00373502786468808	0.0382049487767636
Saccharospirillaceae	0.0595328005112629	0.145632245170823	0.0491513572523275	0.00814785969767997	0.0382049487767636
Schleiferiaceae	0.101782535122105	0.145632245170823	0.217531210782285	0.00865169520312063	0.0382049487767636
Scytonemataceae	0.225105139098868	0.145632245170823	0.183524864378114	0.00628242014080114	0.0382049487767636
Simkaniaceae	0.0906639083028988	0.168765554078498	0.0552717842770642	0.0148463683380868	0.0532842260901198
Sinobacteraceae	0.221163034506578	0.145632245170823	0.221918008074647	0.00900477758243655	0.0382049487767636
Sneathiellaceae	0.110043628423202	0.194376796625576	0.0504351075155196	0.00396598908909105	0.0382049487767636
Solibacteraceae	0.067079330579339	0.145632245170823	0.109197557512427	0.0183156388887342	0.058867136683449
Solirubrobacteraceae	0.0595328005112629	0.145632245170823	0.0345077449678352	0.00603608292359955	0.0382049487767636
Sphaerobacteraceae	0.12525543627122	0.145632245170823	0.0503495482557052	0.00701292783258542	0.0382049487767636
Sphingobacteriaceae	0.505591638102704	0.62451317417034	0.581635731508726	0.00918668615624469	0.0382049487767636
Sporolactobacillaceae	0.237199297807857	0.145632245170823	0.202531329807576	0.026252343965688	0.0715917563533716
Streptococcaceae	0.542649964279595	0.605820382246374	0.519574031498669	0.00193045413622771	0.0382049487767636
Streptosporangiaceae	0.334014863424146	0.169201362274328	0.345793775323209	0.00865169520312063	0.0382049487767636
Sutterellaceae	0.310828149754403	0.168765554078498	0.261860738350257	0.0270518468663503	0.0715917563533716
Synergistaceae	0.32249349386414	0.193803859573513	0.392902963934445	0.00447164021134832	0.0382049487767636
Syntrophobacteraceae	0.198837663532762	0.145632245170823	0.235101397887861	0.00603608292359955	0.0382049487767636
Syntrophomonadaceae	0.330575625728243	0.208674316819524	0.366987201406714	0.00975475910234288	0.0399335450752162
Thermoactinomycetaceae	0.338716757710268	0.307422935861119	0.347457754257896	0.0177743299536594	0.058867136683449
Thermoanaerobacterales_Family_III._Incertae_Sedis	0.340052932341196	0.293918865443969	0.416080588790586	0.0239928358367091	0.0675927203141697
Thermoanaerobacterales_Family_IV._Incertae_Sedis	0.0913497970637372	0.145632245170823	0.0736429298526714	0.0206508251817125	0.0621010544250713
Thermolithobacteraceae	0.259143126368805	0.16985056484796	0.376981981790213	0.00373502786468808	0.0382049487767636
Thioalkalispiraceae	0.059521085692981	0.145632245170823	0.0649931605401975	0.00918668615624469	0.0382049487767636
Veillonellaceae	0.805515936390953	0.918907418588744	0.680763013544279	0.00305798217642331	0.0382049487767636
Victivallaceae	0.134387949456853	0.145632245170823	0.255530631044105	0.0184997141198193	0.058867136683449
Waddliaceae	0.075086639588799	0.145632245170823	0.066545083249318	0.00814785969767997	0.0382049487767636

## Sheet: Genus_dpi2
Taxa	Group A	Group B	Group C	p.value	fdr
Acanthopleuribacter	0.0338987512244672	0.0707056305004137	0.0154983660253692	0.0183156388887342	0.0739417585961912
Acetanaerobacterium	0.289701753262634	0.275064147394233	0.331968327796171	0.00814785969767997	0.0606977478180453
Acetomicrobium	0.0393343157793108	0.0707056305004137	0.0154983660253692	0.0117959385197516	0.0667571673932742
Acidaminobacter	0.173007596431528	0.19507855111287	0.33813775825831	0.0298969144369263	0.0980114874980812
Acidaminococcus	0.546311544207511	0.698270228874047	0.388281441925675	0.0124007292204434	0.0667571673932742
Acidicapsa	0.0536789195865875	0.0707056305004137	0.0154983660253692	0.0117959385197516	0.0667571673932742
Acidiferrobacter	0.156636584311075	0.0707056305004137	0.138789430108294	0.00900477758243655	0.0606977478180453
Acidisphaera	0.0338987512244672	0.0707056305004137	0.0154983660253692	0.0183156388887342	0.0739417585961912
Acidobacterium	0.033511515405912	0.0707056305004137	0.0154983660253692	0.00373502786468808	0.0606977478180453
Actimicrobium	0.0209886509546025	0.0707056305004137	0.0284804974095341	0.0132998835424437	0.0667571673932742
Actinobaculum	0.0209886509546025	0.0707056305004137	0.0284804974095341	0.0132998835424437	0.0667571673932742
Actinomyces	0.201896593514186	0.0707056305004137	0.172851619052712	0.00245408818041391	0.0606977478180453
Aequorivita	0.0344259229147028	0.0707056305004137	0.0154983660253692	0.0305008721712175	0.0980114874980812
Aeribacillus	0.03794460032752	0.0707056305004137	0.0154983660253692	0.0305008721712175	0.0980114874980812
Aeromonas	0.169682365624394	0.121863466089491	0.254145448549013	0.00814785969767997	0.0606977478180453
Aggregatibacter	0.315122939405028	0.229479032148463	0.364837953215443	0.00447164021134832	0.0606977478180453
Agromyces	0.0659371738624671	0.0707056305004137	0.165135216472864	0.0184997141198193	0.0739417585961912
Algicola	0.0338987512244672	0.0707056305004137	0.0154983660253692	0.0183156388887342	0.0739417585961912
Algoriphagus	0.175762437792208	0.0707056305004137	0.23189086887237	0.00305798217642331	0.0606977478180453
Alicyclobacillus	0.235055744686287	0.120900737669356	0.333233332166954	0.00591656047368184	0.0606977478180453
Alkalibacter	0.170175310303216	0.10236710771595	0.293840335542386	0.00447164021134832	0.0606977478180453
Alkalibaculum	0.160080999954467	0.0707056305004137	0.170245289777824	0.00900477758243655	0.0606977478180453
Alkaliflexus	0.0209886509546025	0.0707056305004137	0.141092749733697	0.00193045413622771	0.0606977478180453
Alkalilimnicola	0.0350686445864492	0.0707056305004137	0.0154983660253692	0.0305008721712175	0.0980114874980812
Alloiococcus	0.0447893349197122	0.0707056305004137	0.0154983660253692	0.0305008721712175	0.0980114874980812
Alloprevotella	0.501816914880032	0.656266725837366	0.49059255607629	0.00865169520312063	0.0606977478180453
Altererythrobacter	0.0338987512244672	0.0707056305004137	0.0154983660253692	0.0183156388887342	0.0739417585961912
Aminobacterium	0.175253918978693	0.0707056305004137	0.0963012865729295	0.00524751839918138	0.0606977478180453
Anabaenopsis	0.0338987512244672	0.0707056305004137	0.0154983660253692	0.0183156388887342	0.0739417585961912
Anaerofustis	0.165415263437242	0.0707056305004137	0.140835737514162	0.00680566449223056	0.0606977478180453
Anaeroglobus	0.378675288459372	0.445914691925783	0.275541321384196	0.00767336528789551	0.0606977478180453
Anaerosinus	0.222562768207748	0.123859729128473	0.116856126171154	0.026252343965688	0.0944355150987945
Anaerosporobacter	0.285787509315013	0.126038211502447	0.237728599918765	0.00918668615624469	0.0606977478180453
Anaerovorax	0.235333392519061	0.12309207310821	0.245460087013424	0.0254764699466811	0.093727353923159
Aphanothece	0.214838368936478	0.0958096106173248	0.265211502555745	0.00918668615624469	0.0606977478180453
Aquicella	0.0497008467890142	0.0707056305004137	0.0154983660253692	0.00865169520312063	0.0606977478180453
Aquifex	0.033511515405912	0.0707056305004137	0.0154983660253692	0.00373502786468808	0.0606977478180453
Aquimonas	0.0338987512244672	0.0707056305004137	0.0154983660253692	0.0183156388887342	0.0739417585961912
Aquincola	0.206391632147799	0.0707056305004137	0.12307321056274	0.0148463683380868	0.0725511207464997
Aranicola	0.0209886509546025	0.0707056305004137	0.0284804974095341	0.0132998835424437	0.0667571673932742
Arcicella	0.172013132973761	0.0707056305004137	0.147758751842392	0.00814785969767997	0.0606977478180453
Atopobacter	0.0347550459750341	0.0707056305004137	0.173741492171483	0.00524751839918138	0.0606977478180453
Atopostipes	0.0695067556843179	0.0707056305004137	0.0154983660253692	0.0225956018511219	0.0848153750643561
Aurantimonas	0.158384337810459	0.106100939220191	0.242677998191973	0.0208583694252148	0.0818532981989489
Aureibacter	0.187822120309371	0.131204919337103	0.268448611641836	0.0103579597176137	0.0667571673932742
Azoarcus	0.330039994733384	0.0707056305004137	0.182375536670687	0.00591656047368184	0.0606977478180453
Azohydromonas	0.126622234578514	0.0707056305004137	0.0297717965734676	0.0270518468663503	0.095716234130939
Azospirillum	0.192315487728995	0.102383326478065	0.230039429539826	0.0208583694252148	0.0818532981989489
Azovibrio	0.0350686445864492	0.0707056305004137	0.0154983660253692	0.0305008721712175	0.0980114874980812
Bacillus	0.495846149954075	0.645747252631414	0.49319312573596	0.00918668615624469	0.0606977478180453
Balneola	0.244750348256684	0.0979880929912991	0.193690148312795	0.00524751839918138	0.0606977478180453
Barnesiella	0.470359100373061	0.669138182210618	0.52224415081853	0.00245408818041391	0.0606977478180453
Bavariicoccus	0.0344259229147028	0.0707056305004137	0.0154983660253692	0.0305008721712175	0.0980114874980812
Belliella	0.0603255182333507	0.0707056305004137	0.224968832029812	0.00865169520312063	0.0606977478180453
Bellilinea	0.033511515405912	0.0707056305004137	0.0154983660253692	0.00373502786468808	0.0606977478180453
Bilophila	0.0476651462448989	0.0707056305004137	0.141111159786889	0.0127783876495357	0.0667571673932742
Blattabacterium	0.033511515405912	0.0707056305004137	0.0154983660253692	0.00373502786468808	0.0606977478180453
Blautia	0.494227836953823	0.578760317425685	0.474203061613075	0.00524751839918138	0.0606977478180453
Boyliae	0.0483217854729635	0.0707056305004137	0.0154983660253692	0.0117959385197516	0.0667571673932742
Brackiella	0.0469487873660123	0.0707056305004137	0.0154983660253692	0.0117959385197516	0.0667571673932742
Brochothrix	0.0475915090377588	0.0957967575524449	0.0154983660253692	0.00975475910234288	0.0641239240483961
Butyrivibrio	0.522873267522692	0.660184788112863	0.477398137113885	0.00245408818041391	0.0606977478180453
Caldanaerobacter	0.117096851574957	0.0707056305004137	0.180881321299038	0.00245408818041391	0.0606977478180453
Calderihabitans	0.0338987512244672	0.0707056305004137	0.0154983660253692	0.0183156388887342	0.0739417585961912
Caldicellulosiruptor	0.206092639153793	0.125338930273155	0.321817711093453	0.0184997141198193	0.0739417585961912
Caldicoprobacter	0.137346635915654	0.0707056305004137	0.189364869537507	0.00373502786468808	0.0606977478180453
Candidatus_Amphibiichlamydia	0.033511515405912	0.0707056305004137	0.0154983660253692	0.00373502786468808	0.0606977478180453
Candidatus_Cardinium	0.161932817584023	0.0957967575524449	0.214741205146862	0.0208583694252148	0.0818532981989489
Candidatus_Defluviella	0.0464216156757767	0.0707056305004137	0.0154983660253692	0.00524751839918138	0.0606977478180453
Candidatus_Fritschea	0.033511515405912	0.0707056305004137	0.0154983660253692	0.00373502786468808	0.0606977478180453
Candidatus_Gillettellia	0.0209886509546025	0.0707056305004137	0.0284804974095341	0.0132998835424437	0.0667571673932742
Candidatus_Hamiltonella	0.0350686445864492	0.0707056305004137	0.0154983660253692	0.0305008721712175	0.0980114874980812
Candidatus_Hepatoplasma	0.159316729370683	0.0707056305004137	0.0745584020039914	0.00865169520312063	0.0606977478180453
Candidatus_Magnetananas	0.033511515405912	0.0707056305004137	0.0154983660253692	0.00373502786468808	0.0606977478180453
Candidatus_Magnospira	0.0209886509546025	0.0707056305004137	0.0284804974095341	0.0132998835424437	0.0667571673932742
Candidatus_Neoehrlichia	0.0505571415395811	0.0707056305004137	0.0154983660253692	0.0225956018511219	0.0848153750643561
Candidatus_Parabeggiatoa	0.132434944860361	0.0707056305004137	0.199151278273456	0.00701292783258542	0.0606977478180453
Candidatus_Phytoplasma	0.396017377335681	0.465261144708845	0.392539376132582	0.00865169520312063	0.0606977478180453
Candidatus_Piscichlamydia	0.0367907465191495	0.0707056305004137	0.0154983660253692	0.0117959385197516	0.0667571673932742
Candidatus_Planktophila	0.0897875455778618	0.0707056305004137	0.0154983660253692	0.00865169520312063	0.0606977478180453
Candidatus_Regiella	0.16014104128365	0.0707056305004137	0.0667314898009131	0.0121551783299149	0.0667571673932742
Candidatus_Similichlamydia	0.118852863677581	0.0707056305004137	0.0548896904765842	0.00900477758243655	0.0606977478180453
Candidatus_Symbiothrix	0.138695458580515	0.0707056305004137	0.218051674822945	0.0148463683380868	0.0725511207464997
Candidatus_Tremblaya	0.172018797366735	0.0707056305004137	0.164706860474218	0.00918668615624469	0.0606977478180453
Candidatus_Vidania	0.149076934711137	0.0707056305004137	0.14961907624777	0.00918668615624469	0.0606977478180453
Carboxydothermus	0.17133194652485	0.0707056305004137	0.0783931476457224	0.0121551783299149	0.0667571673932742
Castellaniella	0.0344259229147028	0.0707056305004137	0.0154983660253692	0.0305008721712175	0.0980114874980812
Cellulosimicrobium	0.0372793837182996	0.0707056305004137	0.0154983660253692	0.0183156388887342	0.0739417585961912
Centipeda	0.0399016059997677	0.0707056305004137	0.0154983660253692	0.0183156388887342	0.0739417585961912
Christensenella	0.172438548084059	0.0707056305004137	0.187931841403366	0.00814785969767997	0.0606977478180453
Chroococcidiopsis	0.0932256703433566	0.0707056305004137	0.031879991935456	0.0270518468663503	0.095716234130939
Chryseobacterium	0.134773154624039	0.0958096106173248	0.249824030259959	0.00524751839918138	0.0606977478180453
Chrysiogenes	0.0338987512244672	0.0707056305004137	0.0154983660253692	0.0183156388887342	0.0739417585961912
Citreicella	0.0338987512244672	0.0707056305004137	0.0154983660253692	0.0183156388887342	0.0739417585961912
Citrobacter	0.0473360231845675	0.0707056305004137	0.138520680082403	0.0127783876495357	0.0667571673932742
Clostridium	0.623769314500743	0.829750849214788	0.631553702768616	0.00900477758243655	0.0606977478180453
Collimonas	0.033511515405912	0.0707056305004137	0.0154983660253692	0.00373502786468808	0.0606977478180453
Commensalibacter	0.033511515405912	0.0707056305004137	0.0284804974095341	0.0113334131546673	0.0667571673932742
Coprobacter	0.301364756025656	0.269560557085931	0.397312284194396	0.0121551783299149	0.0667571673932742
Coraliomargarita	0.146926445280642	0.0707056305004137	0.0820825021856844	0.0298969144369263	0.0980114874980812
Corynebacterium	0.305118294608881	0.202928137265867	0.337589122476916	0.0177743299536594	0.0739417585961912
Coxiella	0.033511515405912	0.0707056305004137	0.0154983660253692	0.00373502786468808	0.0606977478180453
Craurococcus	0.033511515405912	0.0707056305004137	0.0154983660253692	0.00373502786468808	0.0606977478180453
Cryobacterium	0.0338987512244672	0.0707056305004137	0.0154983660253692	0.0183156388887342	0.0739417585961912
Cryptanaerobacter	0.174962387283262	0.0707056305004137	0.134667813852657	0.00305798217642331	0.0606977478180453
Cryptosporangium	0.033511515405912	0.0707056305004137	0.0154983660253692	0.00373502786468808	0.0606977478180453
Cupriavidus	0.0673638838034355	0.0958096106173248	0.0154983660253692	0.0184997141198193	0.0739417585961912
Curtobacterium	0.157745258409385	0.0707056305004137	0.170019451479712	0.00865169520312063	0.0606977478180453
Curvibacter	0.033511515405912	0.0707056305004137	0.0154983660253692	0.00373502786468808	0.0606977478180453
Cyanothece	0.0469487873660123	0.0707056305004137	0.0154983660253692	0.0117959385197516	0.0667571673932742
Cycloclasticus	0.0677589132184343	0.0707056305004137	0.0154983660253692	0.0225956018511219	0.0848153750643561
Defluviicoccus	0.0338987512244672	0.0707056305004137	0.0154983660253692	0.0183156388887342	0.0739417585961912
Demequina	0.033511515405912	0.0707056305004137	0.0154983660253692	0.00373502786468808	0.0606977478180453
Demetria	0.0367907465191495	0.0707056305004137	0.0154983660253692	0.0117959385197516	0.0667571673932742
Denitratisoma	0.0464216156757767	0.0707056305004137	0.0154983660253692	0.00524751839918138	0.0606977478180453
Denitromonas	0.19680495083907	0.0707056305004137	0.0748650774505022	0.0121551783299149	0.0667571673932742
Dermocarpella	0.0393343157793108	0.0707056305004137	0.0154983660253692	0.0117959385197516	0.0667571673932742
Desemzia	0.234404013580054	0.0707056305004137	0.119061150805859	0.00524751839918138	0.0606977478180453
Desmospora	0.0344259229147028	0.0707056305004137	0.0154983660253692	0.0305008721712175	0.0980114874980812
Desulfatiferula	0.0209886509546025	0.0707056305004137	0.0284804974095341	0.0132998835424437	0.0667571673932742
Desulfitibacter	0.0950653545122097	0.0707056305004137	0.155828459752411	0.0167392335585807	0.0739417585961912
Desulfococcus	0.0209886509546025	0.0707056305004137	0.0284804974095341	0.0132998835424437	0.0667571673932742
Desulfocurvus	0.0847901280273313	0.0707056305004137	0.139999857012422	0.00701292783258542	0.0606977478180453
Desulfonatronospira	0.03794460032752	0.0707056305004137	0.0154983660253692	0.0305008721712175	0.0980114874980812
Desulfonauticus	0.0350686445864492	0.0707056305004137	0.0154983660253692	0.0305008721712175	0.0980114874980812
Desulfotignum	0.0338987512244672	0.0707056305004137	0.0154983660253692	0.0183156388887342	0.0739417585961912
Desulfotomaculum	0.275089942481215	0.203248135467772	0.280802963074271	0.0167392335585807	0.0739417585961912
Desulfovibrio	0.408057275439705	0.534415771992839	0.467629527139886	0.00305798217642331	0.0606977478180453
Desulfurispora	0.166859724941456	0.0707056305004137	0.186213829028603	0.00680566449223056	0.0606977478180453
Desulfurivibrio	0.0344259229147028	0.0707056305004137	0.0154983660253692	0.0305008721712175	0.0980114874980812
Desulfuromusa	0.185038776145195	0.0707056305004137	0.09621383736416	0.00814785969767997	0.0606977478180453
Dethiobacter	0.255325200965107	0.12307922004333	0.290004978953367	0.00524751839918138	0.0606977478180453
Dialister	0.381640407301708	0.452257630537645	0.402939902217445	0.00628242014080114	0.0606977478180453
Dichotomicrobium	0.0393343157793108	0.126038211502447	0.0154983660253692	0.00790705405159347	0.0606977478180453
Dickeya	0.0209886509546025	0.0707056305004137	0.134725886420277	0.0184997141198193	0.0739417585961912
Dictyoglomus	0.0406738985668349	0.0707056305004137	0.0154983660253692	0.0305008721712175	0.0980114874980812
Dolosigranulum	0.129401657475694	0.0707056305004137	0.0413287022681153	0.0270518468663503	0.095716234130939
Dorea	0.411879072909565	0.135532415147466	0.296719669869751	0.00245408818041391	0.0606977478180453
Dysgonomonas	0.304208713775729	0.317383773306219	0.386907210755132	0.0124007292204434	0.0667571673932742
Echinicola	0.14257564412867	0.0707056305004137	0.162828666112668	0.00814785969767997	0.0606977478180453
Ehrlichia	0.0874021446988042	0.0707056305004137	0.15036034566192	0.0167392335585807	0.0739417585961912
Elizabethkingia	0.0209886509546025	0.0707056305004137	0.0829131421940757	0.0184997141198193	0.0739417585961912
Elstera	0.033511515405912	0.0707056305004137	0.0154983660253692	0.00373502786468808	0.0606977478180453
Enterobacter	0.141741855826624	0.0707056305004137	0.235824421304685	0.0305008721712175	0.0980114874980812
Enterococcus	0.455826090110358	0.617832320800225	0.440904917706969	0.00603608292359955	0.0606977478180453
Enterovibrio	0.03794460032752	0.0707056305004137	0.0154983660253692	0.0305008721712175	0.0980114874980812
Epilithonimonas	0.0209886509546025	0.0707056305004137	0.0284804974095341	0.0132998835424437	0.0667571673932742
Epulopiscium	0.204473284181665	0.0707056305004137	0.18998145116465	0.00814785969767997	0.0606977478180453
Erythrobacter	0.0338987512244672	0.0707056305004137	0.0154983660253692	0.0183156388887342	0.0739417585961912
Escherichia	0.107353154476851	0.0707056305004137	0.251848594246433	0.0221481789570373	0.0848153750643561
Eubacterium	0.615206290919705	0.806033750504023	0.57691465955095	0.00447164021134832	0.0606977478180453
Faecalibacterium	0.557896970128112	0.62250036964206	0.449688569340612	0.0103579597176137	0.0667571673932742
Fervidicola	0.033511515405912	0.0707056305004137	0.0284804974095341	0.0113334131546673	0.0667571673932742
Fervidobacterium	0.0502260019830579	0.0707056305004137	0.146379776225873	0.0184997141198193	0.0739417585961912
Fibrella	0.0367907465191495	0.0707056305004137	0.0154983660253692	0.0117959385197516	0.0667571673932742
Filibacter	0.0661068632880092	0.0707056305004137	0.0154983660253692	0.00865169520312063	0.0606977478180453
Filifactor	0.370345327390682	0.432113346960484	0.380869782048974	0.00373502786468808	0.0606977478180453
Filimonas	0.0209886509546025	0.0987557490115618	0.0154983660253692	0.00752142247499329	0.0606977478180453
Filobacillus	0.0393343157793108	0.0707056305004137	0.0154983660253692	0.0117959385197516	0.0667571673932742
Flagellimonas	0.0350686445864492	0.0707056305004137	0.0154983660253692	0.0305008721712175	0.0980114874980812
Flavobacterium	0.227798677273181	0.121863466089491	0.19230039211472	0.026252343965688	0.0944355150987945
Flavonifractor	0.343755395215895	0.382974457132145	0.415653816534982	0.00447164021134832	0.0606977478180453
Fodinicola	0.033511515405912	0.0707056305004137	0.0154983660253692	0.00373502786468808	0.0606977478180453
Fructobacillus	0.168920771967345	0.0707056305004137	0.173393382264035	0.00865169520312063	0.0606977478180453
Fuchsiella	0.206978076649796	0.0957967575524449	0.135163105315982	0.00814785969767997	0.0606977478180453
Fusibacter	0.0973699905906674	0.0958096106173248	0.18579991953171	0.0254764699466811	0.093727353923159
Fusobacterium	0.142538080348721	0.0707056305004137	0.275542567411242	0.00305798217642331	0.0606977478180453
Geitlerinema	0.105896178849039	0.0707056305004137	0.0292614177814011	0.00814785969767997	0.0606977478180453
Gemmiger	0.471535494647604	0.358109796710303	0.283397430270528	0.00767336528789551	0.0606977478180453
Geoalkalibacter	0.0367907465191495	0.0707056305004137	0.0154983660253692	0.0117959385197516	0.0667571673932742
Geosporobacter	0.109431573606696	0.0707056305004137	0.186854233248745	0.00305798217642331	0.0606977478180453
Geothermobacter	0.0338987512244672	0.0707056305004137	0.0154983660253692	0.0183156388887342	0.0739417585961912
Gracilibacter	0.267001950340244	0.230661729927915	0.356865241035639	0.0127783876495357	0.0667571673932742
Gracilimonas	0.30407871272718	0.208945507619826	0.231338437185983	0.0188734331351516	0.0749726868405561
Granulicella	0.0554925568200323	0.0707056305004137	0.0154983660253692	0.0225956018511219	0.0848153750643561
Gulbenkiania	0.0815418231156659	0.0707056305004137	0.0154983660253692	0.00865169520312063	0.0606977478180453
Haemophilus	0.0512784892307695	0.0707056305004137	0.233254911488808	0.00814785969767997	0.0606977478180453
Halarsenatibacter	0.0796463812340758	0.0707056305004137	0.0154983660253692	0.026252343965688	0.0944355150987945
Halocella	0.0740079110702827	0.0707056305004137	0.0154983660253692	0.00865169520312063	0.0606977478180453
Hassallia	0.20568843327697	0.0707056305004137	0.250187922086136	0.00680566449223056	0.0606977478180453
Helicobacter	0.238089071279266	0.0707056305004137	0.259629184726256	0.00900477758243655	0.0606977478180453
Heliobacillus	0.149902659923643	0.0958096106173248	0.260276428785199	0.0177743299536594	0.0739417585961912
Heliobacterium	0.149284433830548	0.0707056305004137	0.121673489352853	0.00447164021134832	0.0606977478180453
Heliorestis	0.0527715877394111	0.0707056305004137	0.117150081421415	0.026252343965688	0.0944355150987945
Herbaspirillum	0.169022865529246	0.0707056305004137	0.0902805324551195	0.00524751839918138	0.0606977478180453
Hippea	0.211691837251	0.0707056305004137	0.113830684460205	0.00524751839918138	0.0606977478180453
Hydrocoryne	0.0209886509546025	0.0707056305004137	0.0284804974095341	0.0132998835424437	0.0667571673932742
Hydrogenobacter	0.033511515405912	0.0707056305004137	0.0154983660253692	0.00373502786468808	0.0606977478180453
Hydrogenophaga	0.0367907465191495	0.0707056305004137	0.0154983660253692	0.0117959385197516	0.0667571673932742
Hydrogenophilus	0.0668515813712579	0.0707056305004137	0.0154983660253692	0.026252343965688	0.0944355150987945
Hyphomicrobium	0.0209886509546025	0.0958096106173248	0.0154983660253692	0.00752142247499329	0.0606977478180453
Imtechella	0.0338987512244672	0.0707056305004137	0.0154983660253692	0.0183156388887342	0.0739417585961912
Indibacter	0.101416146931705	0.0707056305004137	0.133301634613312	0.0221481789570373	0.0848153750643561
Inhella	0.0344259229147028	0.0707056305004137	0.0154983660253692	0.0305008721712175	0.0980114874980812
Isochromatium	0.033511515405912	0.0707056305004137	0.0154983660253692	0.00373502786468808	0.0606977478180453
Isoptericola	0.0399016059997677	0.0707056305004137	0.0154983660253692	0.0183156388887342	0.0739417585961912
Jeotgalibacillus	0.033511515405912	0.0707056305004137	0.0154983660253692	0.00373502786468808	0.0606977478180453
Jeotgalicoccus	0.0209886509546025	0.0707056305004137	0.0284804974095341	0.0132998835424437	0.0667571673932742
Jiangella	0.0350686445864492	0.0707056305004137	0.0154983660253692	0.0305008721712175	0.0980114874980812
Jonquetella	0.175086869901245	0.0707056305004137	0.201850540630029	0.00752142247499329	0.0606977478180453
Ketogulonicigenium	0.033511515405912	0.0707056305004137	0.0154983660253692	0.00373502786468808	0.0606977478180453
Kitasatospora	0.102006051348013	0.0707056305004137	0.0289923909710463	0.00814785969767997	0.0606977478180453
Kocuria	0.192743281289721	0.0707056305004137	0.225858148081556	0.00603608292359955	0.0606977478180453
Kurthia	0.0502280184792498	0.0707056305004137	0.0154983660253692	0.0225956018511219	0.0848153750643561
Laceyella	0.0890959510781483	0.0707056305004137	0.17469028869534	0.00524751839918138	0.0606977478180453
Lachnobacterium	0.297878761013144	0.175137484565433	0.221811374498921	0.0131675474900797	0.0667571673932742
Lacibacter	0.116994399026752	0.0707056305004137	0.149004773984866	0.00373502786468808	0.0606977478180453
Lactobacillus	0.488427272700573	0.702801271223136	0.549997270664871	0.0139817831533384	0.0693732152627325
Larkinella	0.033511515405912	0.0707056305004137	0.0154983660253692	0.00373502786468808	0.0606977478180453
Leisingera	0.033511515405912	0.0707056305004137	0.0154983660253692	0.00373502786468808	0.0606977478180453
Leptolinea	0.110505955907444	0.0707056305004137	0.0284804974095341	0.010780676072743	0.0667571673932742
Leptospira	0.34282178760167	0.154756916020981	0.242638480996039	0.00315111159844444	0.0606977478180453
Limnobacter	0.105289659452812	0.0707056305004137	0.0154983660253692	0.00524751839918138	0.0606977478180453
Lishizhenia	0.0338987512244672	0.0707056305004137	0.215527562433234	0.00524751839918138	0.0606977478180453
Loktanella	0.14715897689728	0.0707056305004137	0.170179229431439	0.00603608292359955	0.0606977478180453
Marinobacterium	0.147927175115971	0.0707056305004137	0.0284804974095341	0.00245408818041391	0.0606977478180453
Marinospirillum	0.0347550459750341	0.0707056305004137	0.0154983660253692	0.0305008721712175	0.0980114874980812
Mariprofundus	0.204076561445148	0.0957967575524449	0.155744979139313	0.00814785969767997	0.0606977478180453
Megasphaera	0.617586417240399	0.796009003313947	0.438410394539534	0.00767336528789551	0.0606977478180453
Meniscus	0.179579154377788	0.0707056305004137	0.184713457606613	0.00865169520312063	0.0606977478180453
Metabacterium	0.17167053493801	0.0707056305004137	0.232833072461449	0.00245408818041391	0.0606977478180453
Methylobacillus	0.0464216156757767	0.0707056305004137	0.0154983660253692	0.00524751839918138	0.0606977478180453
Methylomicrobium	0.0680890584784819	0.0987557490115618	0.0154983660253692	0.00918668615624469	0.0606977478180453
Methylonatrum	0.0393343157793108	0.0707056305004137	0.0154983660253692	0.0117959385197516	0.0667571673932742
Methyloversatilis	0.196156030492755	0.0707056305004137	0.0923607049956442	0.00701292783258542	0.0606977478180453
Micavibrio	0.140733089651747	0.0707056305004137	0.0590685906049274	0.00865169520312063	0.0606977478180453
Microbacterium	0.275434034517056	0.166937327680995	0.218143205634051	0.00918668615624469	0.0606977478180453
Microchaete	0.179519198909343	0.0707056305004137	0.110014469196775	0.00918668615624469	0.0606977478180453
Micrococcus	0.15039819773496	0.0707056305004137	0.11270252684337	0.00245408818041391	0.0606977478180453
Microlunatus	0.033511515405912	0.0707056305004137	0.0154983660253692	0.00373502786468808	0.0606977478180453
Microscilla	0.0338987512244672	0.0707056305004137	0.0154983660253692	0.0183156388887342	0.0739417585961912
Microvirga	0.0344259229147028	0.0707056305004137	0.0154983660253692	0.0305008721712175	0.0980114874980812
Mitsuokella	0.523059141540336	0.569387663538479	0.379878838322805	0.00603608292359955	0.0606977478180453
Moritella	0.116944643812803	0.0707056305004137	0.0154983660253692	0.00193045413622771	0.0606977478180453
Morococcus	0.0344259229147028	0.0707056305004137	0.0154983660253692	0.0305008721712175	0.0980114874980812
Moryella	0.182307945013819	0.0707056305004137	0.129497288739106	0.00245408818041391	0.0606977478180453
Mucilaginibacter	0.111205671974208	0.0707056305004137	0.168328562346536	0.0148463683380868	0.0725511207464997
Murdochiella	0.0655029423535612	0.0707056305004137	0.167700760568691	0.0184997141198193	0.0739417585961912
Mycobacterium	0.280599814895525	0.136942786790606	0.351646561766518	0.00245408818041391	0.0606977478180453
Natroniella	0.11139054295933	0.0707056305004137	0.0154983660253692	0.00524751839918138	0.0606977478180453
Neisseria	0.160488003132354	0.0707056305004137	0.121656840483236	0.00373502786468808	0.0606977478180453
Neoasaia	0.0209886509546025	0.0707056305004137	0.0284804974095341	0.0132998835424437	0.0667571673932742
Neochlamydia	0.0338987512244672	0.0707056305004137	0.0154983660253692	0.0183156388887342	0.0739417585961912
Neptunomonas	0.154810823820369	0.0707056305004137	0.119160949233548	0.00603608292359955	0.0606977478180453
Nevskia	0.171614436655255	0.0707056305004137	0.165581523856712	0.00900477758243655	0.0606977478180453
Nisaea	0.033511515405912	0.0707056305004137	0.0154983660253692	0.00373502786468808	0.0606977478180453
Nitratifractor	0.217322975666919	0.0707056305004137	0.220824994729041	0.00918668615624469	0.0606977478180453
Nitrobacter	0.0383599073902191	0.0707056305004137	0.0154983660253692	0.0305008721712175	0.0980114874980812
Nodularia	0.142322872215885	0.0707056305004137	0.0575969751004223	0.026252343965688	0.0944355150987945
Nonomuraea	0.268436190781496	0.0957967575524449	0.279430996090934	0.00814785969767997	0.0606977478180453
Nostochopsis	0.0344259229147028	0.0707056305004137	0.0154983660253692	0.0305008721712175	0.0980114874980812
Novosphingobium	0.0209886509546025	0.0707056305004137	0.0284804974095341	0.0132998835424437	0.0667571673932742
Odoribacter	0.29202595807642	0.172591101104693	0.289787292898101	0.0188734331351516	0.0749726868405561
Ohtaekwangia	0.264758286123312	0.356725458201476	0.299043507050302	0.0183156388887342	0.0739417585961912
Oleispira	0.0907059657449441	0.0707056305004137	0.0154983660253692	0.0184997141198193	0.0739417585961912
Oligosphaera	0.071036047526694	0.0707056305004137	0.219002619991667	0.026252343965688	0.0944355150987945
Olsenella	0.275627526852164	0.0957967575524449	0.22905368086876	0.00591656047368184	0.0606977478180453
Opitutus	0.128836674909196	0.0707056305004137	0.182947940214224	0.00524751839918138	0.0606977478180453
Oribacterium	0.452749322870676	0.483777544672939	0.354953919562556	0.0184997141198193	0.0739417585961912
Ornithinibacillus	0.0209886509546025	0.0707056305004137	0.0284804974095341	0.0132998835424437	0.0667571673932742
Oscillibacter	0.489997104566729	0.648563477558543	0.531226198544643	0.00193045413622771	0.0606977478180453
Oscillospira	0.498879342222214	0.583904613824996	0.544974601359239	0.00245408818041391	0.0606977478180453
Oxalicibacterium	0.0209886509546025	0.0707056305004137	0.0284804974095341	0.0132998835424437	0.0667571673932742
Oxobacter	0.178471941619266	0.120900737669356	0.336877348047466	0.00603608292359955	0.0606977478180453
Pandoraea	0.0344259229147028	0.0707056305004137	0.0154983660253692	0.0305008721712175	0.0980114874980812
Paralactobacillus	0.0350686445864492	0.0707056305004137	0.0154983660253692	0.0305008721712175	0.0980114874980812
Paraliobacillus	0.033511515405912	0.0707056305004137	0.0154983660253692	0.00373502786468808	0.0606977478180453
Paraperlucidibaca	0.139655380067226	0.0707056305004137	0.145332270754834	0.00900477758243655	0.0606977478180453
Paraprevotella	0.321566247968994	0.427286664241108	0.378618826614423	0.00396598908909105	0.0606977478180453
Pasteurella	0.135819963729578	0.0707056305004137	0.178021966031608	0.00814785969767997	0.0606977478180453
Patulibacter	0.03794460032752	0.0707056305004137	0.0154983660253692	0.0305008721712175	0.0980114874980812
Pectinatus	0.37469556793942	0.342983444731849	0.241841924190111	0.00524751839918138	0.0606977478180453
Pelagicola	0.033511515405912	0.0707056305004137	0.0154983660253692	0.00373502786468808	0.0606977478180453
Pelosinus	0.278574038380143	0.251815251133523	0.183729314928998	0.00918668615624469	0.0606977478180453
Phascolarctobacterium	0.609080978537411	0.731436266832164	0.542562334165713	0.00245408818041391	0.0606977478180453
Phaselicystis	0.0344259229147028	0.0707056305004137	0.0154983660253692	0.0305008721712175	0.0980114874980812
Phocaeicola	0.198436945521527	0.0957967575524449	0.222006959127396	0.00305798217642331	0.0606977478180453
Phyllobacterium	0.033511515405912	0.0707056305004137	0.0154983660253692	0.00373502786468808	0.0606977478180453
Pilimelia	0.033511515405912	0.0707056305004137	0.0154983660253692	0.00373502786468808	0.0606977478180453
Polynucleobacter	0.151313695429353	0.0707056305004137	0.103808013342982	0.0221481789570373	0.0848153750643561
Ponticoccus	0.0505571415395811	0.0707056305004137	0.0154983660253692	0.0225956018511219	0.0848153750643561
Porifericola	0.0338987512244672	0.0707056305004137	0.0154983660253692	0.0183156388887342	0.0739417585961912
Porphyromonas	0.372953433742359	0.454067252128702	0.412450784761823	0.00628242014080114	0.0606977478180453
Prevotella	0.708966614039807	0.946503356537135	0.613919791329696	0.00524751839918138	0.0606977478180453
Primorskyibacter	0.360163408623877	0.431597760145073	0.358430425658013	0.00918668615624469	0.0606977478180453
Prochlorothrix	0.0344259229147028	0.0707056305004137	0.0154983660253692	0.0305008721712175	0.0980114874980812
Propionimicrobium	0.0350686445864492	0.0707056305004137	0.0154983660253692	0.0305008721712175	0.0980114874980812
Propionispira	0.191311944846572	0.0707056305004137	0.0595049720540368	0.0139817831533384	0.0693732152627325
Prosthecobacter	0.18402137753326	0.0707056305004137	0.0926365871286246	0.00701292783258542	0.0606977478180453
Prosthecomicrobium	0.0347550459750341	0.0707056305004137	0.0154983660253692	0.0305008721712175	0.0980114874980812
Pseudoscardovia	0.174883162914527	0.0979880929912991	0.0154983660253692	0.00524751839918138	0.0606977478180453
Pseudosphingobacterium	0.354389501739957	0.474333937778429	0.422968892373503	0.0139817831533384	0.0693732152627325
Psychrobacter	0.101525431700727	0.0707056305004137	0.154013721772115	0.0183156388887342	0.0739417585961912
Pusillimonas	0.0733343991828746	0.0707056305004137	0.0154983660253692	0.00865169520312063	0.0606977478180453
Pyramidobacter	0.14324414498339	0.0707056305004137	0.200039735765329	0.00524751839918138	0.0606977478180453
Pyxidicoccus	0.0209886509546025	0.0707056305004137	0.119170541580157	0.0184997141198193	0.0739417585961912
Quatrionicoccus	0.0372793837182996	0.0707056305004137	0.0154983660253692	0.0183156388887342	0.0739417585961912
Ralstonia	0.24509169404811	0.0707056305004137	0.228456782403259	0.00680566449223056	0.0606977478180453
Rathayibacter	0.11845335697565	0.0707056305004137	0.0677106546071821	0.0167392335585807	0.0739417585961912
Reichenbachiella	0.0734117095774882	0.0707056305004137	0.0154983660253692	0.00865169520312063	0.0606977478180453
Rhizobium	0.127714575239131	0.0707056305004137	0.159648389109798	0.00524751839918138	0.0606977478180453
Rhodoblastus	0.0209886509546025	0.0707056305004137	0.104834856404303	0.0254764699466811	0.093727353923159
Rhodococcus	0.334174185518348	0.180233844086092	0.276890630295132	0.00373502786468808	0.0606977478180453
Rhodocyclus	0.0372793837182996	0.0707056305004137	0.0154983660253692	0.0183156388887342	0.0739417585961912
Rhodopila	0.0209886509546025	0.0707056305004137	0.0284804974095341	0.0132998835424437	0.0667571673932742
Rhodopirellula	0.122942509993254	0.0707056305004137	0.0289923909710463	0.00524751839918138	0.0606977478180453
Rhodovulum	0.150572202060021	0.0987557490115618	0.0325259296926955	0.0221481789570373	0.0848153750643561
Rickettsia	0.161716132555332	0.0707056305004137	0.183363959884563	0.00814785969767997	0.0606977478180453
Roseburia	0.579211541491863	0.571114829748504	0.404283759012484	0.0127783876495357	0.0667571673932742
Roseovarius	0.0840636927948657	0.0707056305004137	0.165783058875066	0.0167392335585807	0.0739417585961912
Rothia	0.0935936496054146	0.0707056305004137	0.0154983660253692	0.00524751839918138	0.0606977478180453
Rubidimonas	0.135274561424535	0.0707056305004137	0.152020505516887	0.00900477758243655	0.0606977478180453
Rudanella	0.0534143094111575	0.0707056305004137	0.0154983660253692	0.0225956018511219	0.0848153750643561
Rugamonas	0.0469487873660123	0.0707056305004137	0.0154983660253692	0.0117959385197516	0.0667571673932742
Ruminococcus	0.533894919590202	0.682513385030665	0.536880896965661	0.00918668615624469	0.0606977478180453
Ruminofilibacter	0.13829708640419	0.0707056305004137	0.185388898747457	0.00603608292359955	0.0606977478180453
Runella	0.0755199233408458	0.0707056305004137	0.122027312219342	0.0167392335585807	0.0739417585961912
Saccharofermentans	0.251863274558561	0.20477195307851	0.315824608265982	0.0184997141198193	0.0739417585961912
Saccharomonospora	0.118002822931786	0.0707056305004137	0.0289923909710463	0.0270518468663503	0.095716234130939
Saccharothrix	0.0209886509546025	0.0957967575524449	0.0154983660253692	0.00752142247499329	0.0606977478180453
Salinibacterium	0.0543226634580502	0.0707056305004137	0.0154983660253692	0.00865169520312063	0.0606977478180453
Salsuginibacillus	0.0209886509546025	0.0707056305004137	0.0691631210246826	0.0254764699466811	0.093727353923159
Schleiferia	0.0682908302132976	0.0707056305004137	0.171563440661872	0.0184997141198193	0.0739417585961912
Schwartzia	0.525955829780908	0.675747845256947	0.386087127933876	0.00193045413622771	0.0606977478180453
Scopulibacillus	0.0338987512244672	0.0707056305004137	0.0154983660253692	0.0183156388887342	0.0739417585961912
Scytonema	0.175498275363289	0.0707056305004137	0.142909730675394	0.00373502786468808	0.0606977478180453
Sediminibacillus	0.0393343157793108	0.0707056305004137	0.0154983660253692	0.0117959385197516	0.0667571673932742
Segetibacter	0.033511515405912	0.0707056305004137	0.0154983660253692	0.00373502786468808	0.0606977478180453
Selenihalanaerobacter	0.0636047493465881	0.102383326478065	0.0154983660253692	0.00752142247499329	0.0606977478180453
Selenomonas	0.551642471852429	0.699415332374232	0.456202773988422	0.00245408818041391	0.0606977478180453
Serratia	0.128127107872479	0.0958096106173248	0.267539693861801	0.0177743299536594	0.0739417585961912
Shimazuella	0.13801214345225	0.0707056305004137	0.0154983660253692	0.00193045413622771	0.0606977478180453
Silvimonas	0.0209886509546025	0.0987557490115618	0.0154983660253692	0.00752142247499329	0.0606977478180453
Singulisphaera	0.19819167856148	0.0707056305004137	0.128716395159721	0.00373502786468808	0.0606977478180453
Slackia	0.351580943426096	0.170758469840782	0.315549831676353	0.00396598908909105	0.0606977478180453
Sneathiella	0.0347550459750341	0.0707056305004137	0.0154983660253692	0.0305008721712175	0.0980114874980812
Snuella	0.0372793837182996	0.0707056305004137	0.0154983660253692	0.0183156388887342	0.0739417585961912
Soehngenia	0.0645080160779541	0.0957967575524449	0.229513451675826	0.0154522601239095	0.0739417585961912
Solirubrobacter	0.0338987512244672	0.0707056305004137	0.0154983660253692	0.0183156388887342	0.0739417585961912
Solitalea	0.179688034549176	0.0987557490115618	0.24028146279283	0.0208583694252148	0.0818532981989489
Sphaerobacter	0.0900653291377023	0.0707056305004137	0.0284804974095341	0.010780676072743	0.0667571673932742
Spironema	0.210968392383796	0.158634155890565	0.254745103141841	0.0298969144369263	0.0980114874980812
Sporanaerobacter	0.109386474725818	0.0707056305004137	0.198164242890195	0.00918668615624469	0.0606977478180453
Sporobacter	0.442745259483549	0.492871160900386	0.498029228378338	0.0239928358367091	0.0895409867681218
Sporocytophaga	0.0350686445864492	0.0707056305004137	0.169838863387412	0.0124007292204434	0.0667571673932742
Sporohalobacter	0.208128357879384	0.0707056305004137	0.121669127458949	0.00193045413622771	0.0606977478180453
Sporolactobacillus	0.185151610304963	0.0707056305004137	0.152877553463271	0.00603608292359955	0.0606977478180453
Sporolituus	0.0562902651522283	0.0707056305004137	0.0154983660253692	0.0225956018511219	0.0848153750643561
Sporotalea	0.20986804258993	0.0707056305004137	0.0962004100855303	0.0167392335585807	0.0739417585961912
Stackebrandtia	0.0338987512244672	0.0707056305004137	0.0154983660253692	0.0183156388887342	0.0739417585961912
Stella	0.033511515405912	0.0707056305004137	0.0828487663797183	0.0270518468663503	0.095716234130939
Streptococcus	0.435544542381599	0.534428453616336	0.420568669328284	0.00603608292359955	0.0606977478180453
Streptohalobacillus	0.0209886509546025	0.0707056305004137	0.0284804974095341	0.0132998835424437	0.0667571673932742
Succinispira	0.3911469193371	0.410234541080159	0.34169899094735	0.0225956018511219	0.0848153750643561
Sutterella	0.233562933285023	0.0958096106173248	0.192301629424551	0.0270518468663503	0.095716234130939
Symbiobacterium	0.0567295301154835	0.0707056305004137	0.297255976993725	0.00524751839918138	0.0606977478180453
Syntrophorhabdus	0.131593043517161	0.0707056305004137	0.161164640560443	0.00524751839918138	0.0606977478180453
Taylorella	0.0209886509546025	0.0707056305004137	0.0284804974095341	0.0132998835424437	0.0667571673932742
Tepidimicrobium	0.153101310909136	0.0707056305004137	0.266855727100009	0.00245408818041391	0.0606977478180453
Tepidiphilus	0.0350686445864492	0.0958096106173248	0.0154983660253692	0.0239928358367091	0.0895409867681218
Terribacillus	0.144360224387582	0.0707056305004137	0.158555191498667	0.00814785969767997	0.0606977478180453
Thalassobacter	0.033511515405912	0.0707056305004137	0.0284804974095341	0.0113334131546673	0.0667571673932742
Thalassobaculum	0.0338987512244672	0.0707056305004137	0.0154983660253692	0.0183156388887342	0.0739417585961912
Thalassobius	0.0344259229147028	0.0707056305004137	0.0154983660253692	0.0305008721712175	0.0980114874980812
Thermanaerothrix	0.0372793837182996	0.0707056305004137	0.0154983660253692	0.0183156388887342	0.0739417585961912
Thermoanaerobacterium	0.0525928420836964	0.0979880929912991	0.212914345220003	0.0117959385197516	0.0667571673932742
Thermocrinis	0.0715229314305428	0.0707056305004137	0.0154983660253692	0.00865169520312063	0.0606977478180453
Thermodesulfobium	0.210463517979625	0.0707056305004137	0.158716167389628	0.00603608292359955	0.0606977478180453
Thermohalobacter	0.0372793837182996	0.0707056305004137	0.0154983660253692	0.0183156388887342	0.0739417585961912
Thermolithobacter	0.204820898014113	0.0967723390374593	0.310258038276132	0.00305798217642331	0.0606977478180453
Thermopolyspora	0.0350686445864492	0.0707056305004137	0.0154983660253692	0.0305008721712175	0.0980114874980812
Thermosediminibacter	0.033511515405912	0.0707056305004137	0.115838345365659	0.00193045413622771	0.0606977478180453
Thermosulfidibacter	0.033511515405912	0.0707056305004137	0.0154983660253692	0.00373502786468808	0.0606977478180453
Thermovenabulum	0.154551983822509	0.0707056305004137	0.157359934072142	0.00900477758243655	0.0606977478180453
Thermovirga	0.0483217854729635	0.0707056305004137	0.251145735396971	0.00524751839918138	0.0606977478180453
Thermus	0.0632395201297094	0.0707056305004137	0.0154983660253692	0.00865169520312063	0.0606977478180453
Thioalkalibacter	0.0209886509546025	0.0957967575524449	0.0154983660253692	0.00752142247499329	0.0606977478180453
Thioclava	0.0209886509546025	0.0707056305004137	0.0284804974095341	0.0132998835424437	0.0667571673932742
Thiocystis	0.0945872032058959	0.0707056305004137	0.152849685512528	0.00524751839918138	0.0606977478180453
Thioreductor	0.201129911437131	0.0707056305004137	0.213007696843434	0.00900477758243655	0.0606977478180453
Thiorhodococcus	0.0710446249623788	0.0707056305004137	0.128466691430909	0.0225956018511219	0.0848153750643561
Thiorhodospira	0.0502280184792498	0.0707056305004137	0.0154983660253692	0.0225956018511219	0.0848153750643561
Tomitella	0.0469487873660123	0.0707056305004137	0.0154983660253692	0.0117959385197516	0.0667571673932742
Trichodesmium	0.0753889491765471	0.0707056305004137	0.0284804974095341	0.0254764699466811	0.093727353923159
Tunicatimonas	0.200813224419125	0.0707056305004137	0.133551061535277	0.0183156388887342	0.0739417585961912
Uliginosibacterium	0.0209886509546025	0.0707056305004137	0.0284804974095341	0.0132998835424437	0.0667571673932742
Verminephrobacter	0.224524488101702	0.0707056305004137	0.140392060414476	0.00701292783258542	0.0606977478180453
Victivallis	0.0972001920555555	0.0707056305004137	0.204948736482716	0.00918668615624469	0.0606977478180453
Virgibacillus	0.0985268954047529	0.0707056305004137	0.187401123460125	0.00524751839918138	0.0606977478180453
Viridibacillus	0.0209886509546025	0.0707056305004137	0.0284804974095341	0.0132998835424437	0.0667571673932742
Wandonia	0.0209886509546025	0.0707056305004137	0.133380235783432	0.0184997141198193	0.0739417585961912
Wigglesworthia	0.0472779104263437	0.0707056305004137	0.0154983660253692	0.0117959385197516	0.0667571673932742
Xanthomonas	0.168779558689766	0.0707056305004137	0.173469012358025	0.00918668615624469	0.0606977478180453
Xylanibacter	0.384514878736365	0.480524186442526	0.329843008731336	0.00447164021134832	0.0606977478180453
Xylophilus	0.0209886509546025	0.0707056305004137	0.0284804974095341	0.0132998835424437	0.0667571673932742
Yersinia	0.107546805972894	0.0707056305004137	0.209126581129349	0.0117959385197516	0.0667571673932742
Yimella	0.0338987512244672	0.0957967575524449	0.0154983660253692	0.0148463683380868	0.0725511207464997
Zavarzinella	0.251068538161369	0.255979280057127	0.0866636909507607	0.0132998835424438	0.0667571673932742
Zeaxanthinibacter	0.0338987512244672	0.0707056305004137	0.0154983660253692	0.0183156388887342	0.0739417585961912
Zobellia	0.0393343157793108	0.0707056305004137	0.0154983660253692	0.0117959385197516	0.0667571673932742
Zymomonas	0.0338987512244672	0.0707056305004137	0.0154983660253692	0.0183156388887342	0.0739417585961912
Zymophilus	0.390555612220678	0.390420953195105	0.264452476010583	0.026252343965688	0.0944355150987945

## Sheet: Phylum_dpi12
Taxa	Group A	Group B	Group C	p.value	fdr
Acidobacteria	0.187887102322388	0.151549046906364	0.193689338398214	0.026252343965688	0.0686700728145816
Actinobacteria	0.397862096418837	0.403522478089362	0.231069398959526	0.0323869407729069	0.0763406461075664
Atribacteria	0.124923851072251	0.151549046906364	0.193689338398214	0.0124007292204434	0.067832285106004
Bacteroidetes	0.645497382917117	0.733816114348517	0.790593369254303	0.00975475910234288	0.067832285106004
Candidatus_Saccharibacteria	0.105704444272552	0.151549046906364	0.193689338398214	0.0167392335585807	0.067832285106004
Chlorobi	0.150624258947563	0.151549046906364	0.193689338398214	0.0265161844088943	0.0686700728145816
Chrysiogenetes	0.137095806093218	0.151549046906364	0.193689338398214	0.0184997141198193	0.067832285106004
Elusimicrobia	0.108079587943542	0.151549046906364	0.193689338398214	0.026252343965688	0.0686700728145816
Fibrobacteres	0.368295990403949	0.254079825655681	0.218956077692619	0.0154522601239095	0.067832285106004
Firmicutes	0.720963626374902	0.756574385986433	0.87170822713344	0.0270518468663503	0.0686700728145816
Gemmatimonadetes	0.120388976407656	0.16931896122616	0.193689338398214	0.0391638950989871	0.0861605692177717
Gracilibacteria	0.115050390960491	0.151549046906364	0.193689338398214	0.0177743299536596	0.067832285106004
Ignavibacteriae	0.135492989664032	0.151549046906364	0.193689338398214	0.0184997141198193	0.067832285106004
Tenericutes	0.420096665932944	0.438447426679157	0.271068080671105	0.0167392335585807	0.067832285106004
Thermodesulfobacteria	0.129315228580819	0.151549046906364	0.193689338398214	0.0177743299536596	0.067832285106004

## Sheet: Family_dpi12
Taxa	Group A	Group B	Group C	p.value	fdr
Acanthopleuribacteraceae	0.0433772943192555	0.0843669592927836	0.111109636223087	0.0124007292204434	0.0469985491796912
Acidaminococcaceae	0.452719023890831	0.497076788033355	0.632710440252156	0.0184997141198193	0.0469985491796912
Acidimicrobiaceae	0.0347017318881645	0.0843669592927836	0.111109636223087	0.0124007292204434	0.0469985491796912
Acidithiobacillaceae	0.063852510057324	0.101321707214875	0.111109636223087	0.0391638950989871	0.0742360399637517
Acidobacteriaceae	0.107755099706038	0.0843669592927836	0.111109636223087	0.0539336873003561	0.0957982977223109
Acidothermaceae	0.0347017318881645	0.0843669592927836	0.111109636223087	0.0124007292204434	0.0469985491796912
Actinomycetaceae	0.131651788609775	0.0991394308578458	0.111109636223087	0.0539336873003561	0.0957982977223109
Actinopolysporaceae	0.0551903072044064	0.0843669592927836	0.111109636223087	0.0167392335585807	0.0469985491796912
Alcanivoracaceae	0.102793162655867	0.0843669592927836	0.111109636223087	0.0464211548574314	0.0866983333366734
Alicyclobacillaceae	0.167303414778825	0.101321707214875	0.111109636223087	0.0177743299536594	0.0469985491796912
Alteromonadaceae	0.152468848812641	0.0978032791256307	0.111109636223087	0.0177743299536594	0.0469985491796912
Aquificaceae	0.0866885630660266	0.0843669592927836	0.111109636223087	0.0270518468663503	0.0582302466445168
Bacillales_Family_X._Incertae_Sedis	0.03472731625289	0.0843669592927836	0.111109636223087	0.0124007292204434	0.0469985491796912
Bacteroidaceae	0.266891692864414	0.323926137318107	0.180883273395044	0.0347352589447385	0.0694705178894769
Bartonellaceae	0.0434398936526825	0.0843669592927836	0.111109636223087	0.0124007292204434	0.0469985491796912
Beijerinckiaceae	0.0748293543878968	0.0843669592927836	0.111109636223087	0.0177743299536596	0.0469985491796912
Blattabacteriaceae	0.0560604721974329	0.0843669592927836	0.111109636223087	0.0124007292204434	0.0469985491796912
Brachyspiraceae	0.11297051379524	0.0843669592927836	0.111109636223087	0.0365161737537403	0.0708023521637408
Brevibacteriaceae	0.0670491072974022	0.0843669592927836	0.111109636223087	0.0184997141198193	0.0469985491796912
Caldicoprobacteraceae	0.10651700163391	0.0843669592927836	0.111109636223087	0.0357931050676552	0.0704763464122824
Caldilineaceae	0.116879338723704	0.0843669592927836	0.111109636223087	0.0121551783299149	0.0469985491796912
Candidatus_Midichloriaceae	0.0442611848881308	0.0843669592927836	0.111109636223087	0.0177743299536596	0.0469985491796912
Candidatus_Parilichlamydiaceae	0.0542919053140767	0.0843669592927836	0.111109636223087	0.0154522601239095	0.0469985491796912
Cardiobacteriaceae	0.0260780451825051	0.101800960805745	0.111109636223087	0.0323869407729069	0.0668803492383607
Chlorobiaceae	0.0968444300746424	0.0843669592927836	0.111109636223087	0.0323869407729069	0.0668803492383607
Clostridiales_Family_XIV._Incertae_Sedis	0.0690472367894954	0.0843669592927836	0.111109636223087	0.038774207831722	0.0742360399637517
Clostridiales_Family_XIX._Incertae_Sedis	0.0816309869437751	0.0843669592927836	0.111109636223087	0.0184997141198193	0.0469985491796912
Clostridiales_Family_XVI._Incertae_Sedis	0.164642400651533	0.0843669592927836	0.111109636223087	0.00373502786468808	0.0469985491796912
Clostridiales_Family_XVIII._Incertae_Sedis	0.105459720891898	0.0843669592927836	0.111109636223087	0.0298969144369263	0.0632818022248273
Colwelliaceae	0.0474112011270481	0.0843669592927836	0.111109636223087	0.0124007292204434	0.0469985491796912
Comamonadaceae	0.162025422398785	0.0978032791256307	0.111109636223087	0.0177743299536594	0.0469985491796912
Corynebacteriaceae	0.190445973921927	0.184728768769983	0.111109636223087	0.0242339678456912	0.0549591770786212
Coxiellaceae	0.0561108467443079	0.0843669592927836	0.111109636223087	0.0139817831533384	0.0469985491796912
Criblamydiaceae	0.0370389178026891	0.0843669592927836	0.111109636223087	0.0124007292204434	0.0469985491796912
Cryomorphaceae	0.0575002358563824	0.0843669592927836	0.111109636223087	0.0139817831533384	0.0469985491796912
Cryptosporangiaceae	0.0347017318881645	0.0843669592927836	0.111109636223087	0.0124007292204434	0.0469985491796912
Cyclobacteriaceae	0.157587242878001	0.0843669592927836	0.111109636223087	0.00373502786468808	0.0469985491796912
Cystobacteraceae	0.127887691930872	0.0843669592927836	0.111109636223087	0.00918668615624469	0.0469985491796912
Cytophagaceae	0.223689672430592	0.251368340133504	0.111109636223087	0.0206508251817125	0.0490215850107942
Deinococcaceae	0.112206790057021	0.0843669592927836	0.111109636223087	0.0121551783299149	0.0469985491796912
Dermabacteraceae	0.0510501378371273	0.0843669592927836	0.111109636223087	0.0154522601239095	0.0469985491796912
Dermacoccaceae	0.0552220575083147	0.0843669592927836	0.111109636223087	0.0177743299536596	0.0469985491796912
Desulfarculaceae	0.0645946833248144	0.0843669592927836	0.111109636223087	0.0184997141198193	0.0469985491796912
Desulfobacteraceae	0.137230186271127	0.0843669592927836	0.111109636223087	0.00373502786468808	0.0469985491796912
Desulfobulbaceae	0.0959955512158538	0.0843669592927836	0.111109636223087	0.00767336528789551	0.0469985491796912
Desulfohalobiaceae	0.0699548328228024	0.0843669592927836	0.111109636223087	0.0357931050676552	0.0704763464122824
Desulfomicrobiaceae	0.0960435889692457	0.0843669592927836	0.111109636223087	0.0539336873003561	0.0957982977223109
Desulfonatronumaceae	0.0627534378263651	0.0843669592927836	0.111109636223087	0.0139817831533384	0.0469985491796912
Desulfurellaceae	0.118480582851583	0.0843669592927836	0.111109636223087	0.00752142247499329	0.0469985491796912
Desulfurobacteriaceae	0.055927998795175	0.0843669592927836	0.111109636223087	0.0184997141198193	0.0469985491796912
Dietziaceae	0.0401426724162436	0.0843669592927836	0.111109636223087	0.0139817831533384	0.0469985491796912
Erysipelotrichaceae	0.26804208549447	0.308341755560446	0.111109636223087	0.0206508251817125	0.0490215850107942
Eubacteriaceae	0.408487280733356	0.490138867289952	0.508829407464372	0.0455019544046217	0.0856110845835105
Ferrimonadaceae	0.03472731625289	0.0843669592927836	0.111109636223087	0.0124007292204434	0.0469985491796912
Ferritrophicaceae	0.0434398936526825	0.0843669592927836	0.111109636223087	0.0124007292204434	0.0469985491796912
Fibrobacteraceae	0.274476325482149	0.180213450524737	0.140271160556198	0.0206508251817125	0.0490215850107942
Gaiellaceae	0.03472731625289	0.0843669592927836	0.111109636223087	0.0124007292204434	0.0469985491796912
Gallionellaceae	0.141755626734369	0.0843669592927836	0.111109636223087	0.0167392335585807	0.0469985491796912
Geobacteraceae	0.162598666049266	0.0843669592927836	0.111109636223087	0.0343896373434728	0.0694705178894769
Geodermatophilaceae	0.112301398490998	0.0843669592927836	0.111109636223087	0.0365161737537403	0.0708023521637408
Glycomycetaceae	0.0401426724162436	0.0843669592927836	0.111109636223087	0.0139817831533384	0.0469985491796912
Gracilibacteraceae	0.160611871493522	0.0843669592927836	0.140271160556198	0.00752142247499329	0.0469985491796912
Granulosicoccaceae	0.0474787866542395	0.0843669592927836	0.111109636223087	0.0124007292204434	0.0469985491796912
Halothiobacillaceae	0.0647517444302837	0.0843669592927836	0.111109636223087	0.0124007292204434	0.0469985491796912
Heliobacteriaceae	0.137434008951076	0.101321707214875	0.111109636223087	0.0539336873003561	0.0957982977223109
Holophagaceae	0.0641554853528872	0.0843669592927836	0.111109636223087	0.0184997141198193	0.0469985491796912
Hydrogenophilaceae	0.102988476368154	0.0843669592927836	0.111109636223087	0.0239928358367091	0.0549591770786212
Hydrogenothermaceae	0.0543433349747084	0.0843669592927836	0.111109636223087	0.0177743299536596	0.0469985491796912
Hyphomicrobiaceae	0.0843019435275415	0.0843669592927836	0.111109636223087	0.0188734331351516	0.0469985491796912
Hyphomonadaceae	0.12580851325857	0.0843669592927836	0.111109636223087	0.00373502786468808	0.0469985491796912
Iamiaceae	0.0370389178026891	0.0843669592927836	0.111109636223087	0.0124007292204434	0.0469985491796912
Idiomarinaceae	0.0347643312215915	0.0843669592927836	0.111109636223087	0.0124007292204434	0.0469985491796912
Kiloniellaceae	0.0474524952935333	0.0843669592927836	0.111109636223087	0.0124007292204434	0.0469985491796912
Kineosporiaceae	0.0642037646974945	0.0843669592927836	0.111109636223087	0.0154522601239095	0.0469985491796912
Ktedonobacteraceae	0.0347536076135962	0.0843669592927836	0.111109636223087	0.0124007292204434	0.0469985491796912
Lachnospiraceae	0.411725889706989	0.500211509773507	0.577591107501529	0.00524751839918138	0.0469985491796912
Lactobacillaceae	0.36646106546575	0.362267972935665	0.66264746789423	0.0254764699466811	0.0562697684039738
Legionellaceae	0.0824552731791237	0.0843669592927836	0.111109636223087	0.0188734331351516	0.0469985491796912
Leptotrichiaceae	0.0587175386850789	0.0843669592927836	0.111109636223087	0.0139817831533384	0.0469985491796912
Leuconostocaceae	0.192891702135554	0.245061437349552	0.111109636223087	0.00975475910234288	0.0469985491796912
Listeriaceae	0.114465907817087	0.0843669592927836	0.111109636223087	0.0132998835424438	0.0469985491796912
Litoricolaceae	0.0387115178572633	0.0843669592927836	0.111109636223087	0.0124007292204434	0.0469985491796912
Marinilabiliaceae	0.174631404208419	0.0843669592927836	0.111109636223087	0.00373502786468808	0.0469985491796912
Mariprofundaceae	0.132209398211593	0.0843669592927836	0.111109636223087	0.00373502786468808	0.0469985491796912
Melioribacteraceae	0.077208564148004	0.0843669592927836	0.111109636223087	0.0206508251817125	0.0490215850107942
Methylococcaceae	0.0896180480103484	0.0843669592927836	0.111109636223087	0.0154522601239095	0.0469985491796912
Methylocystaceae	0.0661061166795329	0.0843669592927836	0.111109636223087	0.0154522601239095	0.0469985491796912
Microchaetaceae	0.154121332898772	0.0843669592927836	0.111109636223087	0.00373502786468808	0.0469985491796912
Micromonosporaceae	0.0696417420270626	0.0843669592927836	0.111109636223087	0.0177743299536596	0.0469985491796912
Moritellaceae	0.0858132642252826	0.0843669592927836	0.111109636223087	0.0492916787604621	0.0907252638054882
Nakamurellaceae	0.0595379882355023	0.0843669592927836	0.111109636223087	0.0184997141198193	0.0469985491796912
Nannocystaceae	0.0347536076135962	0.0843669592927836	0.111109636223087	0.0124007292204434	0.0469985491796912
Nautiliaceae	0.0811264417399527	0.0843669592927836	0.111109636223087	0.0184997141198193	0.0469985491796912
Nitriliruptoraceae	0.03472731625289	0.0843669592927836	0.111109636223087	0.0124007292204434	0.0469985491796912
Nitrospiraceae	0.132495382533242	0.101321707214875	0.111109636223087	0.0539336873003561	0.0957982977223109
Nocardioidaceae	0.100859992743313	0.0843669592927836	0.111109636223087	0.0391638950989871	0.0742360399637517
Nocardiopsaceae	0.0543381669394394	0.0843669592927836	0.111109636223087	0.0124007292204434	0.0469985491796912
Oceanospirillaceae	0.125709050558431	0.0843669592927836	0.111109636223087	0.00447164021134832	0.0469985491796912
Oxalobacteraceae	0.237756539967015	0.124571552740982	0.147368463580446	0.0347352589447385	0.0694705178894769
Parachlamydiaceae	0.0670049525870181	0.0843669592927836	0.111109636223087	0.0124007292204434	0.0469985491796912
Pasteuriaceae	0.069196710426428	0.0843669592927836	0.111109636223087	0.0265161844088943	0.0575650499133261
Peptostreptococcaceae	0.258323864651553	0.337630207607799	0.111109636223087	0.00975475910234288	0.0469985491796912
Phycisphaeraceae	0.0433772943192555	0.0843669592927836	0.111109636223087	0.0124007292204434	0.0469985491796912
Phyllobacteriaceae	0.0702434916404095	0.0843669592927836	0.111109636223087	0.0254764699466811	0.0562697684039738
Planococcaceae	0.229126878075361	0.23019889593406	0.111109636223087	0.0242339678456912	0.0549591770786212
Prevotellaceae	0.502850324686533	0.629321996078784	0.819839594378066	0.00814785969767997	0.0469985491796912
Propionibacteriaceae	0.0660402107374071	0.0843669592927836	0.111109636223087	0.0167392335585807	0.0469985491796912
Pseudoalteromonadaceae	0.0874647381893945	0.0843669592927836	0.111109636223087	0.0225956018511219	0.0526539712861005
Pseudonocardiaceae	0.114615050782909	0.0843669592927836	0.111109636223087	0.0343896373434728	0.0694705178894769
Psychromonadaceae	0.052358745839056	0.0843669592927836	0.111109636223087	0.0154522601239095	0.0469985491796912
Puniceicoccaceae	0.115823126065922	0.0843669592927836	0.111109636223087	0.0127783876495357	0.0469985491796912
Rhabdochlamydiaceae	0.0347536076135962	0.0843669592927836	0.111109636223087	0.0124007292204434	0.0469985491796912
Rhodobacteraceae	0.220046969249566	0.23455483272208	0.111109636223087	0.0206508251817125	0.0490215850107942
Rhodocyclaceae	0.20504570955989	0.0978032791256307	0.111109636223087	0.0177743299536594	0.0469985491796912
Rickettsiaceae	0.146879671250882	0.0843669592927836	0.111109636223087	0.00373502786468808	0.0469985491796912
Rikenellaceae	0.127582181878992	0.0843669592927836	0.111109636223087	0.00603608292359955	0.0469985491796912
Rubrobacteraceae	0.115073275790495	0.0843669592927836	0.111109636223087	0.00900477758243655	0.0469985491796912
Salinisphaeraceae	0.0413526963546307	0.0843669592927836	0.111109636223087	0.0139817831533384	0.0469985491796912
Sandaracinaceae	0.0859869044479867	0.0843669592927836	0.111109636223087	0.0188734331351516	0.0469985491796912
Segniliparaceae	0.0523135689748146	0.0843669592927836	0.111109636223087	0.0139817831533384	0.0469985491796912
Shewanellaceae	0.112079015160616	0.0843669592927836	0.111109636223087	0.00900477758243655	0.0469985491796912
Simkaniaceae	0.0600978640204332	0.0843669592927836	0.111109636223087	0.0139817831533384	0.0469985491796912
Sneathiellaceae	0.0650050725975285	0.128461661869781	0.111109636223087	0.0478348894941984	0.0886865834417985
Solibacteraceae	0.0474524952935333	0.0843669592927836	0.111109636223087	0.0124007292204434	0.0469985491796912
Solirubrobacteraceae	0.03472731625289	0.0843669592927836	0.111109636223087	0.0124007292204434	0.0469985491796912
Sphaerobacteraceae	0.0683821169125406	0.0843669592927836	0.111109636223087	0.0188734331351516	0.0469985491796912
Sphingomonadaceae	0.118348387257354	0.0843669592927836	0.111109636223087	0.0265161844088941	0.0575650499133261
Staphylococcaceae	0.208890628615574	0.213468971461773	0.111109636223087	0.0254764699466811	0.0562697684039738
Succinivibrionaceae	0.253952292146719	0.281679130772993	0.111109636223087	0.0225956018511219	0.0526539712861005
Syntrophaceae	0.111299587196809	0.0843669592927836	0.111109636223087	0.00918668615624469	0.0469985491796912
Syntrophobacteraceae	0.117448278680672	0.0843669592927836	0.111109636223087	0.0167392335585807	0.0469985491796912
Thermaceae	0.0615779234762264	0.0843669592927836	0.111109636223087	0.0139817831533384	0.0469985491796912
Thermoanaerobacterales_Family_III._Incertae_Sedis	0.164082498237005	0.101321707214875	0.111109636223087	0.0177743299536594	0.0469985491796912
Thermoanaerobacterales_Family_IV._Incertae_Sedis	0.0369599262386633	0.0843669592927836	0.111109636223087	0.0124007292204434	0.0469985491796912
Thermodesulfobiaceae	0.115965339763855	0.0843669592927836	0.111109636223087	0.00900477758243655	0.0469985491796912
Thermoleophilaceae	0.0347536076135962	0.0843669592927836	0.111109636223087	0.0124007292204434	0.0469985491796912
Thermolithobacteraceae	0.123598444600151	0.0843669592927836	0.111109636223087	0.0113334131546673	0.0469985491796912
Thermomonosporaceae	0.105034586832103	0.0843669592927836	0.111109636223087	0.0298969144369263	0.0632818022248273
Thioalkalispiraceae	0.03472731625289	0.100252870471872	0.111109636223087	0.0323869407729069	0.0668803492383607
Trueperaceae	0.0388032242231485	0.0843669592927836	0.111109636223087	0.0124007292204434	0.0469985491796912
Tsukamurellaceae	0.0583171653693751	0.0843669592927836	0.111109636223087	0.0139817831533384	0.0469985491796912
Victivallaceae	0.0597762993888141	0.0843669592927836	0.111109636223087	0.0139817831533384	0.0469985491796912
Xanthobacteraceae	0.0826016689019589	0.0843669592927836	0.111109636223087	0.0184997141198193	0.0469985491796912

## Sheet: Genus_dpi12
Taxa	Group A	Group B	Group C	p.value	fdr
Abiotrophia	0.0206098896760236	0.0384985616235126	0.0486344990951517	0.026252343965688	0.0552378737591711
Acanthopleuribacter	0.0237134249805184	0.0384985616235126	0.0486344990951517	0.0184997141198193	0.0552378737591711
Acetanaerobacterium	0.114931027637803	0.0384985616235126	0.0486344990951517	0.00305798217642331	0.0366293082436792
Acetoanaerobium	0.0494718238327496	0.0384985616235126	0.0486344990951517	0.00918668615624469	0.0552378737591711
Acetobacter	0.0179479166274596	0.0495675224188208	0.0486344990951517	0.0555762126114832	0.091002951408402
Acetobacterium	0.0761844759406898	0.0384985616235126	0.0486344990951517	0.00305798217642331	0.0366293082436792
Acetonema	0.0703073840211777	0.0384985616235126	0.0486344990951517	0.00305798217642331	0.0366293082436792
Acholeplasma	0.0864171836063887	0.0384985616235126	0.0486344990951517	0.00305798217642331	0.0366293082436792
Achromatium	0.0602262310800171	0.0384985616235126	0.0486344990951517	0.00305798217642331	0.0366293082436792
Acidaminobacter	0.0775354538205204	0.0527253179993299	0.0486344990951517	0.0614212139150002	0.0962819028937841
Acidiphilium	0.0179098536966309	0.0384985616235126	0.0486344990951517	0.0184997141198193	0.0552378737591711
Aciditerrimonas	0.0237547762852393	0.0384985616235126	0.0486344990951517	0.0225956018511219	0.0552378737591711
Acidocella	0.0179065653227387	0.0384985616235126	0.0486344990951517	0.0184997141198193	0.0552378737591711
Acidothermus	0.0179098536966309	0.0384985616235126	0.0486344990951517	0.0184997141198193	0.0552378737591711
Actimicrobium	0.0215682111227162	0.0384985616235126	0.0486344990951517	0.0365161737537403	0.069862540758024
Actinobaculum	0.0179479166274596	0.0384985616235126	0.0486344990951517	0.0225956018511219	0.0552378737591711
Actinocorallia	0.017950566537592	0.0384985616235126	0.0486344990951517	0.0184997141198193	0.0552378737591711
Actinomadura	0.0533957963111156	0.0384985616235126	0.0486344990951517	0.0455019544046217	0.0799731319838806
Actinomyces	0.0822168620852773	0.0384985616235126	0.0486344990951517	0.00305798217642331	0.0366293082436792
Actinoplanes	0.036936468616209	0.0384985616235126	0.0486344990951517	0.026252343965688	0.0552378737591711
Advenella	0.0179065653227387	0.0384985616235126	0.0486344990951517	0.0184997141198193	0.0552378737591711
Aerococcus	0.0683234850934156	0.0512636767698927	0.0486344990951517	0.0614212139150002	0.0962819028937841
Aeromonas	0.0827953130321873	0.0384985616235126	0.0486344990951517	0.0225956018511219	0.0552378737591711
Aerosphaera	0.0252780076034059	0.0384985616235126	0.0486344990951517	0.0206508251817125	0.0552378737591711
Aetherobacter	0.0179479166274596	0.0384985616235126	0.0486344990951517	0.0225956018511219	0.0552378737591711
Agarivorans	0.0531911422344963	0.0384985616235126	0.0486344990951517	0.00900477758243655	0.0552378737591711
Aggregatibacter	0.124280465734843	0.0384985616235126	0.0486344990951517	0.00305798217642331	0.0366293082436792
Agromyces	0.0595339769579927	0.0384985616235126	0.0486344990951517	0.00603608292359955	0.0552378737591711
Alcaligenes	0.0599367337114259	0.0384985616235126	0.0486344990951517	0.0265161844088941	0.0552378737591711
Algidimarina	0.0179098536966309	0.0384985616235126	0.0486344990951517	0.0184997141198193	0.0552378737591711
Algimonas	0.0676797235640026	0.0384985616235126	0.0486344990951517	0.00305798217642331	0.0366293082436792
Algoriphagus	0.0629457325185637	0.0384985616235126	0.0486344990951517	0.00305798217642331	0.0366293082436792
Alicyclobacillus	0.106921123349843	0.0524660350372644	0.0486344990951517	0.0139817831533384	0.0552378737591711
Alistipes	0.0492308585085845	0.0384985616235126	0.0486344990951517	0.0455019544046217	0.0799731319838806
Alkalibacillus	0.0291119679325177	0.0384985616235126	0.0486344990951517	0.0225956018511219	0.0552378737591711
Alkalibacter	0.0910266914134263	0.0384985616235126	0.0486344990951517	0.00305798217642331	0.0366293082436792
Alkalibacterium	0.0416180729130552	0.0384985616235126	0.0486344990951517	0.0347352589447385	0.0679897963714064
Alkalibaculum	0.0669936708704698	0.0384985616235126	0.0486344990951517	0.00680566449223056	0.0552378737591711
Alkaliflexus	0.017950566537592	0.0384985616235126	0.0486344990951517	0.0184997141198193	0.0552378737591711
Alkaliphilus	0.115697717922086	0.0671880441893355	0.0486344990951517	0.0343896373434726	0.0675532626604399
Alkalitalea	0.0983759987212763	0.0384985616235126	0.0486344990951517	0.00305798217642331	0.0366293082436792
Allofustis	0.0215682111227162	0.0384985616235126	0.0486344990951517	0.0365161737537403	0.069862540758024
Alloiococcus	0.0194262856388062	0.0384985616235126	0.0486344990951517	0.0206508251817125	0.0552378737591711
Alterococcus	0.0237574261953717	0.0384985616235126	0.0486344990951517	0.0184997141198193	0.0552378737591711
Aminobacterium	0.055277302661761	0.0384985616235126	0.0835157946440097	0.0265161844088941	0.0552378737591711
Ammoniphilus	0.0179479166274596	0.0384985616235126	0.0486344990951517	0.0225956018511219	0.0552378737591711
Anabaena	0.0291716111664789	0.0384985616235126	0.0486344990951517	0.0225956018511219	0.0552378737591711
Anaeroarcus	0.0253267315787031	0.0384985616235126	0.0486344990951517	0.0254764699466811	0.0552378737591711
Anaerobiospirillum	0.0607727203474315	0.0384985616235126	0.0486344990951517	0.00524751839918138	0.0552378737591711
Anaerobranca	0.0598316257230443	0.0384985616235126	0.0486344990951517	0.038774207831722	0.0735441945448497
Anaerococcus	0.049470845829764	0.0384985616235126	0.0486344990951517	0.0265161844088941	0.0552378737591711
Anaerofilum	0.0585986827170295	0.0384985616235126	0.0486344990951517	0.0225956018511219	0.0552378737591711
Anaerofustis	0.0679045455890757	0.0384985616235126	0.0486344990951517	0.00305798217642331	0.0366293082436792
Anaerolinea	0.0194262856388062	0.0384985616235126	0.0486344990951517	0.0206508251817125	0.0552378737591711
Anaeromyxobacter	0.0695868115332146	0.0384985616235126	0.0486344990951517	0.0455019544046217	0.0799731319838806
Anaerophaga	0.090506539517675	0.0384985616235126	0.0486344990951517	0.00305798217642331	0.0366293082436792
Anaerorhabdus	0.100875264471877	0.0547142960905039	0.0486344990951517	0.0437177972527508	0.0799731319838806
Anaerospora	0.0741423179135266	0.0527253179993299	0.0486344990951517	0.0614212139150002	0.0962819028937841
Anaerosporobacter	0.0961381559712321	0.0384985616235126	0.0486344990951517	0.00305798217642331	0.0366293082436792
Anaerovibrio	0.196383496605657	0.226802288359394	0.0795173333992907	0.0208583694252148	0.0552378737591711
Anaerovorax	0.0678939269266823	0.0384985616235126	0.0486344990951517	0.00305798217642331	0.0366293082436792
Ancylobacter	0.0501225942511283	0.0384985616235126	0.0486344990951517	0.0455019544046217	0.0799731319838806
Anoxybacillus	0.0687711943975564	0.0565512591256966	0.0486344990951517	0.0614212139150002	0.0962819028937841
Aphanizomenon	0.0265144554985932	0.0384985616235126	0.0486344990951517	0.026252343965688	0.0552378737591711
Aphanothece	0.0910971111073874	0.0384985616235126	0.0486344990951517	0.00305798217642331	0.0366293082436792
Aquabacterium	0.017950566537592	0.0384985616235126	0.0486344990951517	0.0184997141198193	0.0552378737591711
Aquaphilus	0.0253260376745418	0.0384985616235126	0.0486344990951517	0.026252343965688	0.0552378737591711
Aquiflexum	0.0736195884020518	0.0384985616235126	0.0486344990951517	0.00305798217642331	0.0366293082436792
Aquimarina	0.0179098536966309	0.0384985616235126	0.0486344990951517	0.0184997141198193	0.0552378737591711
Aquincola	0.083771216847589	0.0384985616235126	0.0486344990951517	0.00305798217642331	0.0366293082436792
Arcicella	0.0518376214952299	0.0384985616235126	0.0486344990951517	0.026252343965688	0.0552378737591711
Arcobacter	0.0506262853655545	0.0384985616235126	0.0486344990951517	0.0437177972527508	0.0799731319838806
Arhodomonas	0.017950566537592	0.0384985616235126	0.0486344990951517	0.0184997141198193	0.0552378737591711
Arsenophonus	0.0252331452965859	0.0384985616235126	0.0486344990951517	0.0206508251817125	0.0552378737591711
Asaccharobacter	0.0645066535785758	0.0384985616235126	0.0486344990951517	0.0225956018511219	0.0552378737591711
Asaia	0.0121029940388512	0.055561057173744	0.0486344990951517	0.0464211548574314	0.0806878748468287
Atopobacter	0.0179098536966309	0.0384985616235126	0.0486344990951517	0.0184997141198193	0.0552378737591711
Aurantimonas	0.0771472563581159	0.0495675224188208	0.0486344990951517	0.0305008721712175	0.0616733231792325
Auritidibacter	0.0179479166274596	0.0384985616235126	0.0486344990951517	0.0225956018511219	0.0552378737591711
Azoarcus	0.116756874323699	0.0384985616235126	0.0486344990951517	0.00305798217642331	0.0366293082436792
Azohydromonas	0.0548288917524083	0.0384985616235126	0.0486344990951517	0.0455019544046217	0.0799731319838806
Azospira	0.0868850434248842	0.0384985616235126	0.0486344990951517	0.00305798217642331	0.0366293082436792
Azospirillum	0.0836182928626402	0.0384985616235126	0.0486344990951517	0.00305798217642331	0.0366293082436792
Bartonella	0.0237541378214795	0.0384985616235126	0.0486344990951517	0.0184997141198193	0.0552378737591711
Basfia	0.0310807177953267	0.0384985616235126	0.0486344990951517	0.0206508251817125	0.0552378737591711
Beggiatoa	0.026411931953125	0.0384985616235126	0.0486344990951517	0.026252343965688	0.0552378737591711
Belliella	0.017950566537592	0.0384985616235126	0.0486344990951517	0.0184997141198193	0.0552378737591711
Bellilinea	0.0179065653227387	0.0384985616235126	0.0486344990951517	0.0184997141198193	0.0552378737591711
Bergeyella	0.0179479166274596	0.0384985616235126	0.0486344990951517	0.0225956018511219	0.0552378737591711
Bermanella	0.0179065653227387	0.0384985616235126	0.0486344990951517	0.0184997141198193	0.0552378737591711
Bhargavaea	0.017950566537592	0.0384985616235126	0.0486344990951517	0.0184997141198193	0.0552378737591711
Bifissio	0.0840185171364345	0.0512636767698927	0.0486344990951517	0.0437177972527508	0.0799731319838806
Blastocatella	0.0664360300140159	0.0384985616235126	0.0486344990951517	0.00680566449223056	0.0552378737591711
Blastochloris	0.0264731041938723	0.0384985616235126	0.0486344990951517	0.026252343965688	0.0552378737591711
Blastococcus	0.0649677516317686	0.0384985616235126	0.0486344990951517	0.0323869407729069	0.0641913826110494
Bordetella	0.0683194417010242	0.0384985616235126	0.0486344990951517	0.00305798217642331	0.0366293082436792
Boyliae	0.0349595404312585	0.0384985616235126	0.0486344990951517	0.0225956018511219	0.0552378737591711
Brachymonas	0.0558082629154785	0.0384985616235126	0.0486344990951517	0.0478348894941984	0.0808497672125869
Brachyspira	0.0705141518326721	0.0384985616235126	0.0486344990951517	0.00680566449223056	0.0552378737591711
Brackiella	0.0179098536966309	0.0384985616235126	0.0486344990951517	0.0184997141198193	0.0552378737591711
Bradyrhizobium	0.064679897599112	0.0384985616235126	0.0486344990951517	0.0323869407729069	0.0641913826110494
Brasilonema	0.0264574621747644	0.0384985616235126	0.0486344990951517	0.026252343965688	0.0552378737591711
Brevibacillus	0.115558987828793	0.0524660350372644	0.0486344990951517	0.0139817831533384	0.0552378737591711
Brevibacterium	0.0396826696871566	0.0384985616235126	0.0486344990951517	0.0652192896681273	0.0999605802702034
Bryobacter	0.0252780076034059	0.0384985616235126	0.0486344990951517	0.0206508251817125	0.0552378737591711
Bulleidia	0.131104035425477	0.139788175544195	0.0486344990951517	0.0188734331351516	0.0552378737591711
Butyricicoccus	0.151509544595947	0.12112019072829	0.0486344990951517	0.0464211548574314	0.0806878748468287
Butyrivibrio	0.17338319464281	0.328134708752985	0.324440703087803	0.0270518468663503	0.0561414976397704
Byssovorax	0.056432270535272	0.0384985616235126	0.0486344990951517	0.0225956018511219	0.0552378737591711
Caldicellulosiruptor	0.0861520362765226	0.0524660350372644	0.0486344990951517	0.0305008721712175	0.0616733231792325
Caldicoprobacter	0.0661812540537996	0.0384985616235126	0.0486344990951517	0.00680566449223056	0.0552378737591711
Caloranaerobacter	0.0237954891262004	0.0384985616235126	0.0486344990951517	0.0225956018511219	0.0552378737591711
Camelimonas	0.0252753576932735	0.0384985616235126	0.0486344990951517	0.0242339678456912	0.0552378737591711
Caminicella	0.0613057440805919	0.0544229290429555	0.0486344990951517	0.0614212139150002	0.0962819028937841
Candidatus_Allobeggiato	0.0179098536966309	0.0384985616235126	0.0486344990951517	0.0184997141198193	0.0552378737591711
Candidatus_Amoebophilus	0.0481379127644237	0.0384985616235126	0.0486344990951517	0.0492916787604621	0.0824270561366149
Candidatus_Annandia	0.0121029940388512	0.0384985616235126	0.0835157946440097	0.0124007292204434	0.0552378737591711
Candidatus_Aquiluna	0.0215735742295378	0.0384985616235126	0.0486344990951517	0.0497870683678639	0.0825042847238888
Candidatus_Arthromitus	0.0727061329955375	0.0547142960905039	0.0486344990951517	0.0614212139150002	0.0962819028937841
Candidatus_Bacilloplasma	0.0835581736348262	0.0495675224188208	0.0486344990951517	0.0437177972527508	0.0799731319838806
Candidatus_Blochmannia	0.080098790499843	0.0384985616235126	0.0486344990951517	0.00305798217642331	0.0366293082436792
Candidatus_Branchiomonas	0.0194262856388062	0.0384985616235126	0.0486344990951517	0.0206508251817125	0.0552378737591711
Candidatus_Brownia	0.0310780678851943	0.0384985616235126	0.0486344990951517	0.0242339678456912	0.0552378737591711
Candidatus_Cardinium	0.0715534196487227	0.055561057173744	0.0486344990951517	0.0614212139150002	0.0962819028937841
Candidatus_Cryptoprodotis	0.0215682111227162	0.0384985616235126	0.0486344990951517	0.0365161737537403	0.069862540758024
Candidatus_Curculioniphilus	0.025273858137547	0.0384985616235126	0.0486344990951517	0.0206508251817125	0.0552378737591711
Candidatus_Cyrtobacter	0.0194262856388062	0.0384985616235126	0.0486344990951517	0.0206508251817125	0.0552378737591711
Candidatus_Dactylopiibacterium	0.017950566537592	0.0384985616235126	0.0486344990951517	0.0184997141198193	0.0552378737591711
Candidatus_Endobugula	0.0179065653227387	0.0384985616235126	0.0486344990951517	0.0184997141198193	0.0552378737591711
Candidatus_Fritschea	0.0179479166274596	0.0384985616235126	0.0486344990951517	0.0225956018511219	0.0552378737591711
Candidatus_Hamiltonella	0.0179065653227387	0.0384985616235126	0.0486344990951517	0.0184997141198193	0.0552378737591711
Candidatus_Hepatobacter	0.100515136991594	0.0650881259487909	0.0486344990951517	0.0614212139150002	0.0962819028937841
Candidatus_Hodgkinia	0.0179479166274596	0.0384985616235126	0.0486344990951517	0.0225956018511219	0.0552378737591711
Candidatus_Isobeggiatoa	0.0657836804744364	0.0384985616235126	0.0486344990951517	0.00305798217642331	0.0366293082436792
Candidatus_Jettenia	0.0179098536966309	0.0384985616235126	0.0486344990951517	0.0184997141198193	0.0552378737591711
Candidatus_Magnetoovum	0.0384806622340286	0.0384985616235126	0.0486344990951517	0.0305008721712175	0.0616733231792325
Candidatus_Neoehrlichia	0.0310815788872934	0.0384985616235126	0.0486344990951517	0.0206508251817125	0.0552378737591711
Candidatus_Nitrosoarchaeum	0.0867671365407956	0.0544229290429555	0.0486344990951517	0.0437177972527508	0.0799731319838806
Candidatus_Nitrotoga	0.089271042370596	0.0384985616235126	0.0486344990951517	0.00305798217642331	0.0366293082436792
Candidatus_Odyssella	0.017950566537592	0.0384985616235126	0.0486344990951517	0.0184997141198193	0.0552378737591711
Candidatus_Parilichlamydia	0.0179065653227387	0.0384985616235126	0.0486344990951517	0.0184997141198193	0.0552378737591711
Candidatus_Photodesmus	0.0179098536966309	0.0384985616235126	0.0486344990951517	0.0184997141198193	0.0552378737591711
Candidatus_Phytoplasma	0.14411744989325	0.200994791009347	0.0835157946440097	0.0614212139150002	0.0962819028937841
Candidatus_Planktophila	0.0206098896760236	0.0384985616235126	0.0486344990951517	0.026252343965688	0.0552378737591711
Candidatus_Portiera	0.0658616438650813	0.0384985616235126	0.0486344990951517	0.00305798217642331	0.0366293082436792
Candidatus_Protochlamydia	0.0179098536966309	0.0384985616235126	0.0486344990951517	0.0184997141198193	0.0552378737591711
Candidatus_Purcelliella	0.0179098536966309	0.0384985616235126	0.0486344990951517	0.0184997141198193	0.0552378737591711
Candidatus_Rhabdochlamydia	0.0179065653227387	0.0384985616235126	0.0486344990951517	0.0184997141198193	0.0552378737591711
Candidatus_Rhodoluna	0.017950566537592	0.0384985616235126	0.0486344990951517	0.0184997141198193	0.0552378737591711
Candidatus_Riegeria	0.0179098536966309	0.0384985616235126	0.0486344990951517	0.0184997141198193	0.0552378737591711
Candidatus_Scalindua	0.0644217574392291	0.0384985616235126	0.0486344990951517	0.0455019544046217	0.0799731319838806
Candidatus_Schneideria	0.0264134609599111	0.0384985616235126	0.0486344990951517	0.026252343965688	0.0552378737591711
Candidatus_Similichlamydia	0.0288968658294929	0.0384985616235126	0.0486344990951517	0.0492916787604621	0.0824270561366149
Candidatus_Solibacter	0.0265144554985932	0.0384985616235126	0.0486344990951517	0.026252343965688	0.0552378737591711
Candidatus_Sulcia	0.0792498431682742	0.0495675224188208	0.0486344990951517	0.0437177972527508	0.0799731319838806
Candidatus_Thiopilula	0.069967732232718	0.0384985616235126	0.0486344990951517	0.00305798217642331	0.0366293082436792
Candidatus_Vidania	0.0514468022566901	0.0384985616235126	0.0486344990951517	0.026252343965688	0.0552378737591711
Carboxydocella	0.105318645454246	0.0384985616235126	0.0486344990951517	0.00305798217642331	0.0366293082436792
Cardiobacterium	0.0121029940388512	0.0544229290429555	0.0486344990951517	0.0464211548574314	0.0806878748468287
Carnimonas	0.0267537267046202	0.0384985616235126	0.0486344990951517	0.0225956018511219	0.0552378737591711
Catenibacterium	0.0839330286977195	0.0384985616235126	0.0486344990951517	0.00305798217642331	0.0366293082436792
Cecembia	0.017950566537592	0.0384985616235126	0.0486344990951517	0.0184997141198193	0.0552378737591711
Cellulophaga	0.0237134249805184	0.0384985616235126	0.0486344990951517	0.0184997141198193	0.0552378737591711
Cellulosibacter	0.058975768890889	0.0384985616235126	0.0486344990951517	0.0225956018511219	0.0552378737591711
Cellulosilyticum	0.106311348492745	0.0495675224188208	0.0486344990951517	0.0139817831533384	0.0552378737591711
Cellvibrio	0.0599530573099897	0.0384985616235126	0.0486344990951517	0.00305798217642331	0.0366293082436792
Cerasicoccus	0.0517375354007954	0.0384985616235126	0.0486344990951517	0.00373502786468808	0.0428750073633986
Chitinophaga	0.0682964710767079	0.0384985616235126	0.0486344990951517	0.00305798217642331	0.0366293082436792
Chlamydophila	0.0194262856388062	0.0384985616235126	0.0486344990951517	0.0206508251817125	0.0552378737591711
Chlorobium	0.0530675627524017	0.0384985616235126	0.0486344990951517	0.0225956018511219	0.0552378737591711
Chondromyces	0.0455200928942427	0.0384985616235126	0.0486344990951517	0.0652192896681273	0.0999605802702034
Chromatium	0.0179065653227387	0.0384985616235126	0.0486344990951517	0.0184997141198193	0.0552378737591711
Chromobacterium	0.0322595044518658	0.0384985616235126	0.0486344990951517	0.026252343965688	0.0552378737591711
Chromohalobacter	0.0561361787754496	0.0384985616235126	0.0486344990951517	0.026252343965688	0.0552378737591711
Chroococcidiopsis	0.0267537267046202	0.0384985616235126	0.0486344990951517	0.0225956018511219	0.0552378737591711
Chryseobacterium	0.0503055068978439	0.0384985616235126	0.0486344990951517	0.0323869407729069	0.0641913826110494
Chrysiogenes	0.019478465175801	0.0384985616235126	0.0486344990951517	0.026252343965688	0.0552378737591711
Chthoniobacter	0.0469250476279622	0.0384985616235126	0.0486344990951517	0.0555762126114832	0.091002951408402
Clostridiisalibacter	0.0384577439284045	0.0384985616235126	0.0486344990951517	0.026252343965688	0.0552378737591711
Cobetia	0.0206098896760236	0.0384985616235126	0.0486344990951517	0.026252343965688	0.0552378737591711
Coenonia	0.0586574966387295	0.0384985616235126	0.0486344990951517	0.00524751839918138	0.0552378737591711
Cohnella	0.0697394557898635	0.0384985616235126	0.0486344990951517	0.0225956018511219	0.0552378737591711
Collinsella	0.138191864981018	0.055561057173744	0.0486344990951517	0.0139817831533384	0.0552378737591711
Commensalibacter	0.0179065653227387	0.0384985616235126	0.0486344990951517	0.0184997141198193	0.0552378737591711
Coprobacter	0.131087777116256	0.0787605283476111	0.0486344990951517	0.0652192896681273	0.0999605802702034
Coraliomargarita	0.0582732298187785	0.0384985616235126	0.0486344990951517	0.0225956018511219	0.0552378737591711
Coriobacterium	0.0715303273933202	0.0384985616235126	0.0486344990951517	0.00305798217642331	0.0366293082436792
Corynebacterium	0.122665713141427	0.126807002699407	0.0486344990951517	0.0188734331351516	0.0552378737591711
Crocinobacterium	0.0179098536966309	0.0384985616235126	0.0486344990951517	0.0184997141198193	0.0552378737591711
Cryocola	0.0194262856388062	0.0384985616235126	0.0486344990951517	0.0206508251817125	0.0552378737591711
Cryptanaerobacter	0.0630383240364781	0.0384985616235126	0.0486344990951517	0.00752142247499329	0.0552378737591711
Cryptobacterium	0.0592676151627806	0.0384985616235126	0.0486344990951517	0.00305798217642331	0.0366293082436792
Curtobacterium	0.0650576420509498	0.0384985616235126	0.0486344990951517	0.00305798217642331	0.0366293082436792
Cyclobacterium	0.0436922473851082	0.0384985616235126	0.0486344990951517	0.0478348894941984	0.0808497672125869
Cylindrospermopsis	0.0570318980687391	0.0495675224188208	0.0486344990951517	0.0614212139150002	0.0962819028937841
Cytophaga	0.0748902973986951	0.0495675224188208	0.0486344990951517	0.0305008721712175	0.0616733231792325
Dechloromonas	0.019478465175801	0.0384985616235126	0.0486344990951517	0.026252343965688	0.0552378737591711
Dehalobacter	0.039622358538376	0.0384985616235126	0.0486344990951517	0.0652192896681273	0.0999605802702034
Dehalobacterium	0.086751018683637	0.0687204002119545	0.0486344990951517	0.0614212139150002	0.0962819028937841
Dehalogenimonas	0.0194304351046651	0.0384985616235126	0.0486344990951517	0.0206508251817125	0.0552378737591711
Deinococcus	0.0700132870066713	0.0384985616235126	0.0486344990951517	0.00305798217642331	0.0366293082436792
Delftia	0.0215682111227162	0.0384985616235126	0.0486344990951517	0.0365161737537403	0.069862540758024
Denitratisoma	0.0264763925677645	0.0384985616235126	0.0486344990951517	0.026252343965688	0.0552378737591711
Denitrobacterium	0.0672483804019152	0.0384985616235126	0.0486344990951517	0.00305798217642331	0.0366293082436792
Denitromonas	0.0757432618032257	0.0384985616235126	0.0486344990951517	0.0455019544046217	0.0799731319838806
Dermocarpa	0.0252886686478744	0.0384985616235126	0.0486344990951517	0.0225956018511219	0.0552378737591711
Derxia	0.017950566537592	0.0384985616235126	0.0486344990951517	0.0184997141198193	0.0552378737591711
Desemzia	0.0677995955264657	0.0495675224188208	0.0486344990951517	0.0614212139150002	0.0962819028937841
Desulfatitalea	0.017950566537592	0.0384985616235126	0.0486344990951517	0.0184997141198193	0.0552378737591711
Desulfitibacter	0.0595973281356273	0.0384985616235126	0.0486344990951517	0.00305798217642331	0.0366293082436792
Desulfobotulus	0.0402348178719037	0.0384985616235126	0.0486344990951517	0.0305008721712175	0.0616733231792325
Desulfobulbus	0.0567546044167154	0.0384985616235126	0.0486344990951517	0.00305798217642331	0.0366293082436792
Desulfocella	0.0350165337550873	0.0384985616235126	0.0486344990951517	0.0184997141198193	0.0552378737591711
Desulfococcus	0.0206098896760236	0.0384985616235126	0.0486344990951517	0.026252343965688	0.0552378737591711
Desulfocurvus	0.0423126684397873	0.0384985616235126	0.0486344990951517	0.0455019544046217	0.0799731319838806
Desulfodehalobacter	0.0179098536966309	0.0384985616235126	0.0486344990951517	0.0184997141198193	0.0552378737591711
Desulfoglaeba	0.0179065653227387	0.0384985616235126	0.0486344990951517	0.0184997141198193	0.0552378737591711
Desulfohalobium	0.0179098536966309	0.0384985616235126	0.0486344990951517	0.0184997141198193	0.0552378737591711
Desulfomicrobium	0.0591570738732853	0.0384985616235126	0.0486344990951517	0.00680566449223056	0.0552378737591711
Desulfomonile	0.0674093360545756	0.0384985616235126	0.0486344990951517	0.00305798217642331	0.0366293082436792
Desulfonatronospira	0.0179065653227387	0.0384985616235126	0.0486344990951517	0.0184997141198193	0.0552378737591711
Desulfonauticus	0.0179098536966309	0.0384985616235126	0.0486344990951517	0.0184997141198193	0.0552378737591711
Desulfonema	0.0567850949429293	0.0384985616235126	0.0486344990951517	0.00373502786468808	0.0428750073633986
Desulforhopalus	0.0179065653227387	0.0384985616235126	0.0486344990951517	0.0184997141198193	0.0552378737591711
Desulfosalsimonas	0.0179098536966309	0.0384985616235126	0.0486344990951517	0.0184997141198193	0.0552378737591711
Desulfosarcina	0.0206098896760236	0.0384985616235126	0.0486344990951517	0.026252343965688	0.0552378737591711
Desulfosoma	0.0469729089141086	0.0384985616235126	0.0486344990951517	0.0555762126114832	0.091002951408402
Desulfosporomusa	0.076969656328666	0.0495675224188208	0.0486344990951517	0.0305008721712175	0.0616733231792325
Desulfotignum	0.0194262856388062	0.0384985616235126	0.0486344990951517	0.0206508251817125	0.0552378737591711
Desulfovirga	0.017950566537592	0.0384985616235126	0.0486344990951517	0.0184997141198193	0.0552378737591711
Desulfovirgula	0.0546260169302064	0.0384985616235126	0.0486344990951517	0.0254764699466811	0.0552378737591711
Desulfurispora	0.0629952367035655	0.0571991173018748	0.0486344990951517	0.0614212139150002	0.0962819028937841
Dethiobacter	0.0930143142090427	0.0384985616235126	0.0486344990951517	0.00305798217642331	0.0366293082436792
Dethiosulfovibrio	0.0760735641128923	0.0544229290429555	0.0486344990951517	0.0614212139150002	0.0962819028937841
Dichotomicrobium	0.0179098536966309	0.0384985616235126	0.0486344990951517	0.0184997141198193	0.0552378737591711
Dickeya	0.0179479166274596	0.0384985616235126	0.0486344990951517	0.0225956018511219	0.0552378737591711
Dietzia	0.0215735742295378	0.0384985616235126	0.0486344990951517	0.0497870683678639	0.0825042847238888
Dokdonella	0.0443288609633065	0.0384985616235126	0.0486344990951517	0.0478348894941984	0.0808497672125869
Duganella	0.0253267315787031	0.0384985616235126	0.0486344990951517	0.0254764699466811	0.0552378737591711
Dyadobacter	0.0377342679894363	0.0384985616235126	0.0486344990951517	0.0305008721712175	0.0616733231792325
Dyella	0.0179479166274596	0.0384985616235126	0.0486344990951517	0.0225956018511219	0.0552378737591711
Dysgonomonas	0.122110890868291	0.0693163742720767	0.0486344990951517	0.0343896373434726	0.0675532626604399
Echinicola	0.0594583938193088	0.0384985616235126	0.0486344990951517	0.00524751839918138	0.0552378737591711
Ectothiorhodospira	0.0179098536966309	0.0384985616235126	0.0486344990951517	0.0184997141198193	0.0552378737591711
Edwardsiella	0.0598317718436063	0.0384985616235126	0.0486344990951517	0.00680566449223056	0.0552378737591711
Eggerthella	0.0750694996427501	0.0384985616235126	0.0486344990951517	0.00305798217642331	0.0366293082436792
Ehrlichia	0.054198293348463	0.0384985616235126	0.0486344990951517	0.0455019544046217	0.0799731319838806
Eikenella	0.0179065653227387	0.0384985616235126	0.0486344990951517	0.0184997141198193	0.0552378737591711
Emticicia	0.0923245973141429	0.0495675224188208	0.0486344990951517	0.0139817831533384	0.0552378737591711
Ensifer	0.0264763925677645	0.0384985616235126	0.0486344990951517	0.026252343965688	0.0552378737591711
Enterobacter	0.0633680900303039	0.0384985616235126	0.0486344990951517	0.00305798217642331	0.0366293082436792
Epulopiscium	0.0928045029589091	0.0384985616235126	0.0486344990951517	0.00305798217642331	0.0366293082436792
Eremococcus	0.0381059560472603	0.0384985616235126	0.0486344990951517	0.026252343965688	0.0552378737591711
Erwinia	0.0194818089900947	0.0384985616235126	0.0486344990951517	0.0225956018511219	0.0552378737591711
Escherichia	0.0495985490761918	0.0384985616235126	0.0486344990951517	0.0478348894941984	0.0808497672125869
Estrella	0.0194818089900947	0.0384985616235126	0.0486344990951517	0.0225956018511219	0.0552378737591711
Ethanoligenens	0.166291202854687	0.0842505397395669	0.0486344990951517	0.0121551783299149	0.0552378737591711
Eubacterium	0.302582685441338	0.398469603653497	0.483541508019124	0.0323869407729069	0.0641913826110494
Exiguobacterium	0.082123005505101	0.0384985616235126	0.0486344990951517	0.00305798217642331	0.0366293082436792
Fastidiosipila	0.0421260684947971	0.0384985616235126	0.0486344990951517	0.0555762126114832	0.091002951408402
Ferribacterium	0.017950566537592	0.0384985616235126	0.0486344990951517	0.0184997141198193	0.0552378737591711
Ferrimonas	0.0179479166274596	0.0384985616235126	0.0486344990951517	0.0225956018511219	0.0552378737591711
Ferrithrix	0.0179098536966309	0.0384985616235126	0.0486344990951517	0.0184997141198193	0.0552378737591711
Ferritrophicum	0.0237541378214795	0.0384985616235126	0.0486344990951517	0.0184997141198193	0.0552378737591711
Ferruginibacter	0.0194304351046651	0.0384985616235126	0.0486344990951517	0.0206508251817125	0.0552378737591711
Fervidicella	0.0448152208015144	0.0384985616235126	0.0486344990951517	0.0478348894941984	0.0808497672125869
Fervidobacterium	0.033778103864587	0.0384985616235126	0.0486344990951517	0.0254764699466811	0.0552378737591711
Fibrella	0.0179065653227387	0.0384985616235126	0.0486344990951517	0.0184997141198193	0.0552378737591711
Filifactor	0.134455944498994	0.174711883440065	0.0486344990951517	0.0614212139150002	0.0962819028937841
Finegoldia	0.0179098536966309	0.0384985616235126	0.0486344990951517	0.0184997141198193	0.0552378737591711
Flavihumibacter	0.0237134249805184	0.0384985616235126	0.0486344990951517	0.0184997141198193	0.0552378737591711
Flavonifractor	0.143044330269414	0.0832285050230229	0.0486344990951517	0.0343896373434726	0.0675532626604399
Flectobacillus	0.0206695329099848	0.0384985616235126	0.0486344990951517	0.026252343965688	0.0552378737591711
Flexithrix	0.0462082248518705	0.0384985616235126	0.0486344990951517	0.0455019544046217	0.0799731319838806
Fodinicola	0.0179098536966309	0.0384985616235126	0.0486344990951517	0.0184997141198193	0.0552378737591711
Frankia	0.0264134609599111	0.0384985616235126	0.0486344990951517	0.026252343965688	0.0552378737591711
Fuchsiella	0.0652351333395449	0.0384985616235126	0.0486344990951517	0.00680566449223056	0.0552378737591711
Fulvimarina	0.0179065653227387	0.0384985616235126	0.0486344990951517	0.0184997141198193	0.0552378737591711
Fulvivirga	0.017950566537592	0.0384985616235126	0.0486344990951517	0.0184997141198193	0.0552378737591711
Fusibacter	0.0548946415940245	0.0384985616235126	0.0486344990951517	0.00680566449223056	0.0552378737591711
Fusobacterium	0.0565864230864479	0.0384985616235126	0.0486344990951517	0.00305798217642331	0.0366293082436792
Gaiella	0.0179479166274596	0.0384985616235126	0.0486344990951517	0.0225956018511219	0.0552378737591711
Gallaecimonas	0.0253260376745418	0.0384985616235126	0.0486344990951517	0.026252343965688	0.0552378737591711
Gallibacterium	0.0237134249805184	0.0384985616235126	0.0486344990951517	0.0184997141198193	0.0552378737591711
Gallicola	0.0279969739757988	0.0384985616235126	0.0486344990951517	0.0265161844088943	0.0552378737591711
Garciella	0.0179098536966309	0.0384985616235126	0.0486344990951517	0.0184997141198193	0.0552378737591711
Gardnerella	0.0121029940388512	0.0527253179993299	0.0486344990951517	0.0464211548574314	0.0806878748468287
Geitlerinema	0.0179479166274596	0.0384985616235126	0.0486344990951517	0.0225956018511219	0.0552378737591711
Gelria	0.0514656006796414	0.0384985616235126	0.0486344990951517	0.00752142247499329	0.0552378737591711
Gemella	0.0575337153618134	0.0384985616235126	0.0486344990951517	0.0225956018511219	0.0552378737591711
Gemmata	0.0206050722953453	0.0384985616235126	0.0486344990951517	0.026252343965688	0.0552378737591711
Geobacillus	0.0729689249414813	0.0384985616235126	0.0486344990951517	0.00305798217642331	0.0366293082436792
Geobacter	0.103815151301014	0.0384985616235126	0.0486344990951517	0.00305798217642331	0.0366293082436792
Geopsychrobacter	0.0179065653227387	0.0384985616235126	0.0486344990951517	0.0184997141198193	0.0552378737591711
Geothrix	0.0179065653227387	0.0384985616235126	0.0486344990951517	0.0184997141198193	0.0552378737591711
Geotoga	0.017950566537592	0.0384985616235126	0.0486344990951517	0.0184997141198193	0.0552378737591711
Globicatella	0.07805318007888	0.11758544974881	0.0486344990951517	0.0614212139150002	0.0962819028937841
Glycomyces	0.0179098536966309	0.0384985616235126	0.0486344990951517	0.0184997141198193	0.0552378737591711
Gordonibacter	0.0878131026746814	0.0384985616235126	0.0486344990951517	0.00305798217642331	0.0366293082436792
Gracilibacillus	0.0586360517436969	0.0384985616235126	0.0486344990951517	0.00752142247499329	0.0552378737591711
Gracilibacter	0.102634062775412	0.0384985616235126	0.0795173333992907	0.00680566449223056	0.0552378737591711
Granulosicoccus	0.0264731041938723	0.0384985616235126	0.0486344990951517	0.026252343965688	0.0552378737591711
Halanaerobacter	0.0179065653227387	0.0384985616235126	0.0486344990951517	0.0184997141198193	0.0552378737591711
Halanaerobium	0.0237954891262004	0.0384985616235126	0.0486344990951517	0.0225956018511219	0.0552378737591711
Halioglobus	0.0179479166274596	0.0384985616235126	0.0486344990951517	0.0225956018511219	0.0552378737591711
Halobacillus	0.0506603583218854	0.0384985616235126	0.0486344990951517	0.0455019544046217	0.0799731319838806
Halocella	0.0179065653227387	0.0384985616235126	0.0486344990951517	0.0184997141198193	0.0552378737591711
Halolactibacillus	0.017950566537592	0.0384985616235126	0.0486344990951517	0.0184997141198193	0.0552378737591711
Halothiobacillus	0.0323180267824807	0.0384985616235126	0.0486344990951517	0.026252343965688	0.0552378737591711
Hassallia	0.0945016277478923	0.0384985616235126	0.0486344990951517	0.00305798217642331	0.0366293082436792
Helcococcus	0.0433127440169834	0.0384985616235126	0.0486344990951517	0.0652192896681273	0.0999605802702034
Heliobacillus	0.0780172448456938	0.0384985616235126	0.0486344990951517	0.00305798217642331	0.0366293082436792
Henriciella	0.0458712215701021	0.0384985616235126	0.0486344990951517	0.0478348894941984	0.0808497672125869
Herbaspirillum	0.0705833933800643	0.0384985616235126	0.0486344990951517	0.00305798217642331	0.0366293082436792
Herbidospora	0.017950566537592	0.0384985616235126	0.0486344990951517	0.0184997141198193	0.0552378737591711
Hippea	0.0730045624972137	0.0384985616235126	0.0486344990951517	0.00305798217642331	0.0366293082436792
Holdemania	0.101598592812446	0.0527253179993299	0.0486344990951517	0.0305008721712175	0.0616733231792325
Hydrocarboniphaga	0.0179098536966309	0.0384985616235126	0.0486344990951517	0.0184997141198193	0.0552378737591711
Hydrogenivirga	0.0387042693235623	0.0384985616235126	0.0486344990951517	0.0305008721712175	0.0616733231792325
Hydrogenoanaerobacterium	0.120188627612226	0.127926551332039	0.0486344990951517	0.0188734331351516	0.0552378737591711
Hydrogenophaga	0.0237541378214795	0.0384985616235126	0.0486344990951517	0.0184997141198193	0.0552378737591711
Hydrogenophilus	0.0406258760918308	0.0384985616235126	0.0486344990951517	0.0614212139150002	0.0962819028937841
Hydrotalea	0.0179065653227387	0.0384985616235126	0.0486344990951517	0.0184997141198193	0.0552378737591711
Hyphomicrobium	0.0179479166274596	0.0384985616235126	0.0486344990951517	0.0225956018511219	0.0552378737591711
Hyphomonas	0.0194262856388062	0.0384985616235126	0.0486344990951517	0.0206508251817125	0.0552378737591711
Iamia	0.0194818089900947	0.0384985616235126	0.0486344990951517	0.0225956018511219	0.0552378737591711
Idiomarina	0.017950566537592	0.0384985616235126	0.0486344990951517	0.0184997141198193	0.0552378737591711
Ignatzschineria	0.0237574261953717	0.0384985616235126	0.0486344990951517	0.0184997141198193	0.0552378737591711
Indibacter	0.0679599927233923	0.0384985616235126	0.0486344990951517	0.0323869407729069	0.0641913826110494
Iodobacter	0.017950566537592	0.0384985616235126	0.0486344990951517	0.0184997141198193	0.0552378737591711
Janibacter	0.0237541378214795	0.0384985616235126	0.0486344990951517	0.0184997141198193	0.0552378737591711
Janthinobacterium	0.0350213511357656	0.0384985616235126	0.0486344990951517	0.0184997141198193	0.0552378737591711
Johnsonella	0.0814740374001177	0.0384985616235126	0.0486344990951517	0.00305798217642331	0.0366293082436792
Jonquetella	0.0579970779884552	0.0384985616235126	0.0486344990951517	0.0323869407729069	0.0641913826110494
Kandleria	0.0509214161648441	0.0384985616235126	0.0486344990951517	0.0478348894941984	0.0808497672125869
Kangiella	0.0237541378214795	0.0384985616235126	0.0486344990951517	0.0184997141198193	0.0552378737591711
Kiloniella	0.0265144554985932	0.0384985616235126	0.0486344990951517	0.026252343965688	0.0552378737591711
Kitasatospora	0.0295990604100879	0.0384985616235126	0.0486344990951517	0.0225956018511219	0.0552378737591711
Kocuria	0.0856132719884663	0.0384985616235126	0.0486344990951517	0.00305798217642331	0.0366293082436792
Kribbella	0.017950566537592	0.0384985616235126	0.0486344990951517	0.0184997141198193	0.0552378737591711
Ktedonobacter	0.0179065653227387	0.0384985616235126	0.0486344990951517	0.0184997141198193	0.0552378737591711
Kushneria	0.0795148692791257	0.0524660350372644	0.0486344990951517	0.0614212139150002	0.0962819028937841
Kyrpidia	0.0194262856388062	0.0384985616235126	0.0486344990951517	0.0206508251817125	0.0552378737591711
Laceyella	0.0511327097589966	0.0384985616235126	0.0486344990951517	0.0492916787604621	0.0824270561366149
Lachnoanaerobaculum	0.0885769998988305	0.0384985616235126	0.0486344990951517	0.00305798217642331	0.0366293082436792
Lacibacter	0.0567562179919405	0.0384985616235126	0.0486344990951517	0.0225956018511219	0.0552378737591711
Lactobacillus	0.280703552469091	0.279790419044886	0.629559875714628	0.0239928358367091	0.0552378737591711
Lactonifactor	0.112146709526218	0.0611086920338641	0.0486344990951517	0.0437177972527508	0.0799731319838806
Lawsonia	0.0295990604100879	0.0512636767698927	0.0486344990951517	0.0555762126114832	0.091002951408402
Legionella	0.0500405953727008	0.0384985616235126	0.0486344990951517	0.0357931050676552	0.0696890490893217
Leifsonia	0.019478465175801	0.0384985616235126	0.0486344990951517	0.026252343965688	0.0552378737591711
Lentzea	0.0179098536966309	0.0384985616235126	0.0486344990951517	0.0184997141198193	0.0552378737591711
Leptolinea	0.0467037947380057	0.0384985616235126	0.0486344990951517	0.038774207831722	0.0735441945448497
Leptolyngbya	0.0670403098048666	0.0384985616235126	0.0486344990951517	0.00305798217642331	0.0366293082436792
Leptonema	0.0289523891807814	0.0384985616235126	0.0486344990951517	0.0478348894941984	0.0808497672125869
Leptothrix	0.0888608113204159	0.0384985616235126	0.0486344990951517	0.00305798217642331	0.0366293082436792
Leptotrichia	0.0264499948839537	0.0384985616235126	0.0486344990951517	0.026252343965688	0.0552378737591711
Leucobacter	0.0252331452965859	0.0384985616235126	0.0486344990951517	0.0206508251817125	0.0552378737591711
Leucothrix	0.0322568545417334	0.0384985616235126	0.0486344990951517	0.026252343965688	0.0552378737591711
Levilinea	0.0237514879113471	0.0384985616235126	0.0486344990951517	0.0225956018511219	0.0552378737591711
Limnobacter	0.0521413895725724	0.0384985616235126	0.0486344990951517	0.038774207831722	0.0735441945448497
Lishizhenia	0.0274131337113246	0.0384985616235126	0.0486344990951517	0.0357931050676552	0.0696890490893217
Listeria	0.0715938287095141	0.0384985616235126	0.0486344990951517	0.00305798217642331	0.0366293082436792
Litoricola	0.0206098896760236	0.0384985616235126	0.0486344990951517	0.026252343965688	0.0552378737591711
Litorilinea	0.0674053944287282	0.0384985616235126	0.0486344990951517	0.00305798217642331	0.0366293082436792
Loktanella	0.0474574670896544	0.0384985616235126	0.0486344990951517	0.0455019544046217	0.0799731319838806
Luteibacter	0.0604570205071188	0.0384985616235126	0.0795173333992907	0.0492916787604621	0.0824270561366149
Luteimonas	0.0273771455134253	0.0384985616235126	0.0486344990951517	0.0497870683678639	0.0825042847238888
Luteolibacter	0.0504062986268073	0.0384985616235126	0.0486344990951517	0.00918668615624469	0.0552378737591711
Macellibacteroides	0.0206050722953453	0.0384985616235126	0.0486344990951517	0.026252343965688	0.0552378737591711
Macrococcus	0.0582194790882685	0.0384985616235126	0.0486344990951517	0.00900477758243655	0.0552378737591711
Magnetovibrio	0.0264731041938723	0.0384985616235126	0.0486344990951517	0.026252343965688	0.0552378737591711
Mahella	0.0194304351046651	0.0384985616235126	0.0486344990951517	0.0206508251817125	0.0552378737591711
Mannheimia	0.0121029940388512	0.055561057173744	0.0486344990951517	0.0464211548574314	0.0806878748468287
Maricaulis	0.0179065653227387	0.0384985616235126	0.0486344990951517	0.0184997141198193	0.0552378737591711
Marichromatium	0.0179065653227387	0.0384985616235126	0.0486344990951517	0.0184997141198193	0.0552378737591711
Marinifilum	0.0268051005900498	0.0384985616235126	0.0486344990951517	0.0242339678456912	0.0552378737591711
Marinilabilia	0.0672849977695937	0.0384985616235126	0.0486344990951517	0.00524751839918138	0.0552378737591711
Marinilactibacillus	0.0549678440883232	0.0384985616235126	0.0486344990951517	0.0323869407729069	0.0641913826110494
Marinimicrobium	0.017950566537592	0.0384985616235126	0.0486344990951517	0.0184997141198193	0.0552378737591711
Marininema	0.0860432037440651	0.0512636767698927	0.0486344990951517	0.0305008721712175	0.0616733231792325
Marinithermus	0.0179065653227387	0.0384985616235126	0.0486344990951517	0.0184997141198193	0.0552378737591711
Marinobacter	0.0892656363888124	0.0495675224188208	0.0486344990951517	0.0139817831533384	0.0552378737591711
Marinobacterium	0.0553839196645495	0.0384985616235126	0.0486344990951517	0.00752142247499329	0.0552378737591711
Marinococcus	0.0194818089900947	0.055561057173744	0.0486344990951517	0.0652192896681273	0.0999605802702034
Marinoscillum	0.0404875325932548	0.0384985616235126	0.0486344990951517	0.0347352589447385	0.0679897963714064
Mariprofundus	0.0835284459024894	0.0384985616235126	0.0486344990951517	0.00305798217642331	0.0366293082436792
Marivirga	0.0179065653227387	0.0384985616235126	0.0486344990951517	0.0184997141198193	0.0552378737591711
Marvinbryantia	0.136635515445332	0.175095293079682	0.0486344990951517	0.010780676072743	0.0552378737591711
Massilia	0.0179479166274596	0.0384985616235126	0.0486344990951517	0.0225956018511219	0.0552378737591711
Megamonas	0.118386325504146	0.196859311630918	0.0486344990951517	0.00504176025969098	0.0552378737591711
Meiothermus	0.0194818089900947	0.0384985616235126	0.0486344990951517	0.0225956018511219	0.0552378737591711
Melioribacter	0.0465554733459559	0.0384985616235126	0.0486344990951517	0.0478348894941984	0.0808497672125869
Melittangium	0.0499590324105281	0.0384985616235126	0.0486344990951517	0.0455019544046217	0.0799731319838806
Meniscus	0.082556829264082	0.0384985616235126	0.0486344990951517	0.00305798217642331	0.0366293082436792
Mesonia	0.0194304351046651	0.0384985616235126	0.0486344990951517	0.0206508251817125	0.0552378737591711
Mesoplasma	0.0632124761240074	0.0384985616235126	0.0486344990951517	0.0455019544046217	0.0799731319838806
Mesorhizobium	0.0237514879113471	0.0384985616235126	0.0486344990951517	0.0225956018511219	0.0552378737591711
Metabacterium	0.0715579178705279	0.0384985616235126	0.0486344990951517	0.00305798217642331	0.0366293082436792
Metallibacterium	0.0252340063885526	0.0384985616235126	0.0486344990951517	0.0206508251817125	0.0552378737591711
Methylobacillus	0.017950566537592	0.0384985616235126	0.0486344990951517	0.0184997141198193	0.0552378737591711
Methylococcus	0.0265144554985932	0.0384985616235126	0.0486344990951517	0.026252343965688	0.0552378737591711
Methylogaea	0.0206695329099848	0.0384985616235126	0.0486344990951517	0.026252343965688	0.0552378737591711
Methylohalomonas	0.0179098536966309	0.0384985616235126	0.0486344990951517	0.0184997141198193	0.0552378737591711
Methylomarinum	0.0179098536966309	0.0384985616235126	0.0486344990951517	0.0184997141198193	0.0552378737591711
Methylonatrum	0.0179098536966309	0.0384985616235126	0.0486344990951517	0.0184997141198193	0.0552378737591711
Methylophaga	0.0264763925677645	0.0384985616235126	0.0486344990951517	0.026252343965688	0.0552378737591711
Methylophilus	0.0179065653227387	0.0384985616235126	0.0486344990951517	0.0184997141198193	0.0552378737591711
Methylothermus	0.017950566537592	0.0384985616235126	0.0486344990951517	0.0184997141198193	0.0552378737591711
Methyloversatilis	0.0658125070488771	0.0384985616235126	0.0486344990951517	0.0455019544046217	0.0799731319838806
Micavibrio	0.0264731041938723	0.0384985616235126	0.0486344990951517	0.026252343965688	0.0552378737591711
Microbulbifer	0.017950566537592	0.0384985616235126	0.0486344990951517	0.0184997141198193	0.0552378737591711
Microchaete	0.0554560679905434	0.0384985616235126	0.0486344990951517	0.0225956018511219	0.0552378737591711
Micrococcus	0.0708781021160183	0.0384985616235126	0.0486344990951517	0.00305798217642331	0.0366293082436792
Microcoleus	0.0476885643924583	0.0384985616235126	0.0486344990951517	0.0184997141198193	0.0552378737591711
Micromonospora	0.0179479166274596	0.0384985616235126	0.0486344990951517	0.0225956018511219	0.0552378737591711
Micropruina	0.0514409208679498	0.0384985616235126	0.0486344990951517	0.0305008721712175	0.0616733231792325
Microscilla	0.0179479166274596	0.0384985616235126	0.0486344990951517	0.0225956018511219	0.0552378737591711
Microvirga	0.0179065653227387	0.0384985616235126	0.0486344990951517	0.0184997141198193	0.0552378737591711
Microvirgula	0.0121029940388512	0.0742599019147905	0.0486344990951517	0.0464211548574314	0.0806878748468287
Mitsuaria	0.0509036970301184	0.0384985616235126	0.0486344990951517	0.0225956018511219	0.0552378737591711
Mitsuokella	0.186220311782143	0.273682722430886	0.0876042971693489	0.026252343965688	0.0552378737591711
Mobiluncus	0.017950566537592	0.0384985616235126	0.0486344990951517	0.0184997141198193	0.0552378737591711
Mogibacterium	0.0889683509006713	0.0547142960905039	0.0486344990951517	0.0614212139150002	0.0962819028937841
Mongoliicoccus	0.0206050722953453	0.0384985616235126	0.0486344990951517	0.026252343965688	0.0552378737591711
Moraxella	0.0194818089900947	0.0384985616235126	0.0486344990951517	0.0225956018511219	0.0552378737591711
Morganella	0.0553330677184063	0.0384985616235126	0.0486344990951517	0.00680566449223056	0.0552378737591711
Moritella	0.0522492581988148	0.0384985616235126	0.0486344990951517	0.0478348894941984	0.0808497672125869
Moryella	0.0707451857301931	0.0384985616235126	0.0486344990951517	0.0225956018511219	0.0552378737591711
Mucilaginibacter	0.0478228084436612	0.0384985616235126	0.0486344990951517	0.0455019544046217	0.0799731319838806
Murdochiella	0.0387095264733435	0.0384985616235126	0.0486344990951517	0.0455019544046217	0.0799731319838806
Natronincola	0.0253267315787031	0.0384985616235126	0.0486344990951517	0.0254764699466811	0.0552378737591711
Natronocella	0.0179479166274596	0.0384985616235126	0.0486344990951517	0.0225956018511219	0.0552378737591711
Natronovirga	0.0674500303984556	0.0495675224188208	0.0486344990951517	0.0614212139150002	0.0962819028937841
Necropsobacter	0.0237514879113471	0.0384985616235126	0.0486344990951517	0.0225956018511219	0.0552378737591711
Neisseria	0.0592491051592746	0.0384985616235126	0.0486344990951517	0.0365161737537403	0.069862540758024
Neptuniibacter	0.0237574261953717	0.0384985616235126	0.0486344990951517	0.0184997141198193	0.0552378737591711
Neptunomonas	0.0531897580952227	0.0384985616235126	0.0486344990951517	0.0626620047421534	0.0978095314813782
Nesterenkonia	0.0252780076034059	0.0384985616235126	0.0486344990951517	0.0206508251817125	0.0552378737591711
Nevskia	0.0680448892602353	0.055561057173744	0.0486344990951517	0.0614212139150002	0.0962819028937841
Niabella	0.0252340063885526	0.0384985616235126	0.0486344990951517	0.0206508251817125	0.0552378737591711
Nitratifractor	0.0651802727127278	0.0384985616235126	0.0486344990951517	0.0455019544046217	0.0799731319838806
Nitriliruptor	0.0179479166274596	0.0384985616235126	0.0486344990951517	0.0225956018511219	0.0552378737591711
Nitritalea	0.0237541378214795	0.0384985616235126	0.0486344990951517	0.0184997141198193	0.0552378737591711
Nitrosospira	0.017950566537592	0.0384985616235126	0.0486344990951517	0.0184997141198193	0.0552378737591711
Nitrosovibrio	0.0291764285471572	0.0384985616235126	0.0486344990951517	0.0225956018511219	0.0552378737591711
Nitrospira	0.0734155543947	0.0524660350372644	0.0486344990951517	0.0437177972527508	0.0799731319838806
Nocardioides	0.0389717050310161	0.0384985616235126	0.0486344990951517	0.0305008721712175	0.0616733231792325
Nocardiopsis	0.0194818089900947	0.0384985616235126	0.0486344990951517	0.0225956018511219	0.0552378737591711
Nostoc	0.0179065653227387	0.0384985616235126	0.0486344990951517	0.0184997141198193	0.0552378737591711
Novosphingobium	0.0194304351046651	0.0384985616235126	0.0486344990951517	0.0206508251817125	0.0552378737591711
Oceanibaculum	0.0354059200678675	0.0384985616235126	0.0486344990951517	0.0225956018511219	0.0552378737591711
Oceanimonas	0.0273750707804959	0.0384985616235126	0.0486344990951517	0.0365161737537403	0.069862540758024
Oceanobacillus	0.0623858599673811	0.0384985616235126	0.0486344990951517	0.00680566449223056	0.0552378737591711
Odoribacter	0.116195701869223	0.070778015501514	0.0486344990951517	0.0343896373434726	0.0675532626604399
Oenococcus	0.0592207199505208	0.0384985616235126	0.0486344990951517	0.0478348894941984	0.0808497672125869
Ohtaekwangia	0.107841942338379	0.0495675224188208	0.0486344990951517	0.0139817831533384	0.0552378737591711
Olivibacter	0.0877224501682855	0.0495675224188208	0.0486344990951517	0.0208583694252148	0.0552378737591711
Olsenella	0.12063076183697	0.0495675224188208	0.0486344990951517	0.0139817831533384	0.0552378737591711
Orientia	0.0724833483480073	0.0384985616235126	0.0486344990951517	0.00305798217642331	0.0366293082436792
Ornithobacterium	0.0737493152408226	0.0384985616235126	0.0486344990951517	0.0225956018511219	0.0552378737591711
Oscillatoria	0.0595375758471116	0.0384985616235126	0.0486344990951517	0.00680566449223056	0.0552378737591711
Ottowia	0.0179098536966309	0.0384985616235126	0.0486344990951517	0.0184997141198193	0.0552378737591711
Owenweeksia	0.0179098536966309	0.0384985616235126	0.0486344990951517	0.0184997141198193	0.0552378737591711
Oxalicibacterium	0.0179065653227387	0.0384985616235126	0.0486344990951517	0.0184997141198193	0.0552378737591711
Oxalobacter	0.149478568861733	0.0384985616235126	0.0486344990951517	0.00193045413622771	0.0366293082436792
Oxalophagus	0.0237134249805184	0.0384985616235126	0.0486344990951517	0.0184997141198193	0.0552378737591711
Paenibacillus	0.136057403279849	0.111347031651285	0.0486344990951517	0.0539336873003561	0.0892416267342229
Paludibacter	0.0630187144063822	0.0384985616235126	0.0486344990951517	0.0455019544046217	0.0799731319838806
Paludibacterium	0.0179098536966309	0.0384985616235126	0.0486344990951517	0.0184997141198193	0.0552378737591711
Panacagrimonas	0.0492248167711115	0.0384985616235126	0.0486344990951517	0.0478348894941984	0.0808497672125869
Pandoraea	0.0179065653227387	0.0384985616235126	0.0486344990951517	0.0184997141198193	0.0552378737591711
Pantoea	0.0756043934601864	0.0384985616235126	0.0486344990951517	0.00305798217642331	0.0366293082436792
Papillibacter	0.16461619044517	0.218512407005816	0.0486344990951517	0.0139817831533384	0.0552378737591711
Paralactobacillus	0.0179065653227387	0.0384985616235126	0.0486344990951517	0.0184997141198193	0.0552378737591711
Paraperlucidibaca	0.0547936442476526	0.0384985616235126	0.0486344990951517	0.00373502786468808	0.0428750073633986
Parascardovia	0.0179065653227387	0.0384985616235126	0.0486344990951517	0.0184997141198193	0.0552378737591711
Parasegetibacter	0.017950566537592	0.0384985616235126	0.0486344990951517	0.0184997141198193	0.0552378737591711
Parasutterella	0.0511982419872312	0.0384985616235126	0.0486344990951517	0.0455019544046217	0.0799731319838806
Parvimonas	0.0425792742126388	0.0384985616235126	0.0486344990951517	0.0478348894941984	0.0808497672125869
Pasteuria	0.0411155120707082	0.0384985616235126	0.0486344990951517	0.0652192896681273	0.0999605802702034
Pectinatus	0.125441265196236	0.160806551658852	0.0486344990951517	0.0124007292204434	0.0552378737591711
Pedobacter	0.11068070055963	0.0384985616235126	0.0795173333992907	0.00680566449223056	0.0552378737591711
Pelagicoccus	0.0279805434322952	0.0384985616235126	0.0486344990951517	0.0225956018511219	0.0552378737591711
Pelodictyon	0.0179098536966309	0.0384985616235126	0.0486344990951517	0.0184997141198193	0.0552378737591711
Pelospora	0.0237574261953717	0.0384985616235126	0.0486344990951517	0.0184997141198193	0.0552378737591711
Peptostreptococcus	0.0768261751858122	0.0384985616235126	0.0486344990951517	0.00305798217642331	0.0366293082436792
Peredibacter	0.0194304351046651	0.0384985616235126	0.0486344990951517	0.0206508251817125	0.0552378737591711
Perexilibacter	0.0376785068036513	0.0384985616235126	0.0486344990951517	0.0117959385197516	0.0552378737591711
Persephonella	0.0215682111227162	0.0384985616235126	0.0486344990951517	0.0365161737537403	0.069862540758024
Petrobacter	0.017950566537592	0.0384985616235126	0.0486344990951517	0.0184997141198193	0.0552378737591711
Phaeobacter	0.0264526447940861	0.0384985616235126	0.0486344990951517	0.026252343965688	0.0552378737591711
Phascolarctobacterium	0.314111586829424	0.36935496272185	0.560132948197648	0.0124007292204434	0.0552378737591711
Phocaeicola	0.0824763598516599	0.0495675224188208	0.0486344990951517	0.0208583694252148	0.0552378737591711
Phormidium	0.0279969739757988	0.0384985616235126	0.0486344990951517	0.0265161844088943	0.0552378737591711
Phycisphaera	0.0237134249805184	0.0384985616235126	0.0486344990951517	0.0184997141198193	0.0552378737591711
Pigmentiphaga	0.0803440515522383	0.0384985616235126	0.0486344990951517	0.0455019544046217	0.0799731319838806
Pirellula	0.0594676206894626	0.0495675224188208	0.0486344990951517	0.0614212139150002	0.0962819028937841
Piscibacillus	0.0179479166274596	0.0384985616235126	0.0486344990951517	0.0225956018511219	0.0552378737591711
Piscirickettsia	0.0194262856388062	0.0384985616235126	0.0486344990951517	0.0206508251817125	0.0552378737591711
Planifilum	0.0215735742295378	0.0384985616235126	0.0486344990951517	0.0497870683678639	0.0825042847238888
Planktothrix	0.0252331452965859	0.0384985616235126	0.0486344990951517	0.0206508251817125	0.0552378737591711
Planococcus	0.0594817767592666	0.0384985616235126	0.0486344990951517	0.00918668615624469	0.0552378737591711
Plectonema	0.0206695329099848	0.0384985616235126	0.0486344990951517	0.026252343965688	0.0552378737591711
Plesiomonas	0.0252853802739822	0.0384985616235126	0.0486344990951517	0.0225956018511219	0.0552378737591711
Pleurocapsa	0.0237134249805184	0.0384985616235126	0.0486344990951517	0.0184997141198193	0.0552378737591711
Polyangium	0.0179098536966309	0.0384985616235126	0.0486344990951517	0.0184997141198193	0.0552378737591711
Polycladomyces	0.0493852075420007	0.0384985616235126	0.0486344990951517	0.0455019544046217	0.0799731319838806
Polynucleobacter	0.0383414872266721	0.0384985616235126	0.0486344990951517	0.0555762126114832	0.091002951408402
Ponticoccus	0.0179098536966309	0.0384985616235126	0.0486344990951517	0.0184997141198193	0.0552378737591711
Prevotella	0.380622751453191	0.519241555252205	0.812591517392971	0.00814785969767997	0.0552378737591711
Primorskyibacter	0.136681056462824	0.161366780373731	0.0486344990951517	0.0167392335585807	0.0552378737591711
Profundibacterium	0.017950566537592	0.0384985616235126	0.0486344990951517	0.0184997141198193	0.0552378737591711
Prolixibacter	0.128036666481985	0.0512636767698927	0.0486344990951517	0.0139817831533384	0.0552378737591711
Propionibacterium	0.0347966178652285	0.0384985616235126	0.0486344990951517	0.038774207831722	0.0735441945448497
Propionigenium	0.0179065653227387	0.0384985616235126	0.0486344990951517	0.0184997141198193	0.0552378737591711
Propionivibrio	0.0433144159241302	0.0384985616235126	0.0486344990951517	0.0391638950989871	0.0741556914073605
Prosthecobacter	0.0647670727493072	0.0384985616235126	0.0486344990951517	0.00305798217642331	0.0366293082436792
Prosthecochloris	0.0323180267824807	0.0384985616235126	0.0486344990951517	0.026252343965688	0.0552378737591711
Proteiniborus	0.0587847553801963	0.0384985616235126	0.0486344990951517	0.0455019544046217	0.0799731319838806
Proteinimicrobium	0.0573541140251413	0.0384985616235126	0.0486344990951517	0.00305798217642331	0.0366293082436792
Proteiniphilum	0.055235605652826	0.0384985616235126	0.0486344990951517	0.026252343965688	0.0552378737591711
Providencia	0.0237541378214795	0.0384985616235126	0.0486344990951517	0.0184997141198193	0.0552378737591711
Pseudenhygromyxa	0.0179065653227387	0.0384985616235126	0.0486344990951517	0.0184997141198193	0.0552378737591711
Pseudoalteromonas	0.053367502128752	0.0384985616235126	0.0486344990951517	0.0357931050676552	0.0696890490893217
Pseudobutyrivibrio	0.111047018557195	0.155899765189878	0.0486344990951517	0.00504176025969098	0.0552378737591711
Pseudoflavonifractor	0.128441910865353	0.0938674404705084	0.0486344990951517	0.0455019544046217	0.0799731319838806
Pseudofulvimonas	0.017950566537592	0.0384985616235126	0.0486344990951517	0.0184997141198193	0.0552378737591711
Pseudonocardia	0.0326094775255025	0.0384985616235126	0.0486344990951517	0.0265161844088943	0.0552378737591711
Pseudoscardovia	0.0533759011582204	0.0384985616235126	0.0486344990951517	0.0323869407729069	0.0641913826110494
Pseudoxanthomonas	0.0517710992432279	0.0384985616235126	0.0486344990951517	0.0455019544046217	0.0799731319838806
Psychrilyobacter	0.017950566537592	0.0384985616235126	0.0486344990951517	0.0184997141198193	0.0552378737591711
Psychrobacillus	0.052452897442941	0.0384985616235126	0.0486344990951517	0.0478348894941984	0.0808497672125869
Psychroserpens	0.0215682111227162	0.0384985616235126	0.0486344990951517	0.0365161737537403	0.069862540758024
Pyxidicoccus	0.017950566537592	0.0384985616235126	0.0486344990951517	0.0184997141198193	0.0552378737591711
Quadrisphaera	0.0179065653227387	0.0384985616235126	0.0486344990951517	0.0184997141198193	0.0552378737591711
Ralstonia	0.0931567568494791	0.0512636767698927	0.0486344990951517	0.0208583694252148	0.0552378737591711
Ramlibacter	0.0179479166274596	0.0384985616235126	0.0486344990951517	0.0225956018511219	0.0552378737591711
Raoultella	0.0206050722953453	0.0384985616235126	0.0486344990951517	0.026252343965688	0.0552378737591711
Rathayibacter	0.0437260779092887	0.0384985616235126	0.0486344990951517	0.0455019544046217	0.0799731319838806
Rehaibacterium	0.0215682111227162	0.0384985616235126	0.0486344990951517	0.0365161737537403	0.069862540758024
Reinekea	0.0237574261953717	0.0384985616235126	0.0486344990951517	0.0184997141198193	0.0552378737591711
Rhizobium	0.0635471059790573	0.0384985616235126	0.0486344990951517	0.0323869407729069	0.0641913826110494
Rhodobacter	0.0179065653227387	0.0384985616235126	0.0486344990951517	0.0184997141198193	0.0552378737591711
Rhodoblastus	0.0524657771741579	0.0384985616235126	0.0486344990951517	0.0626620047421534	0.0978095314813782
Rhodocyclus	0.0179065653227387	0.0384985616235126	0.0486344990951517	0.0184997141198193	0.0552378737591711
Rhodopirellula	0.04505877444151	0.0384985616235126	0.0486344990951517	0.0455019544046217	0.0799731319838806
Rhodospira	0.0179479166274596	0.0384985616235126	0.0486344990951517	0.0225956018511219	0.0552378737591711
Rhodospirillum	0.0691108067562767	0.0524660350372644	0.0486344990951517	0.0614212139150002	0.0962819028937841
Rhodovulum	0.0623584178285731	0.0384985616235126	0.0486344990951517	0.0455019544046217	0.0799731319838806
Rickettsia	0.0807209990263856	0.0384985616235126	0.0486344990951517	0.00305798217642331	0.0366293082436792
Riemerella	0.0750156176336395	0.0527253179993299	0.0486344990951517	0.0614212139150002	0.0962819028937841
Robiginitomaculum	0.017950566537592	0.0384985616235126	0.0486344990951517	0.0184997141198193	0.0552378737591711
Robinsoniella	0.122220952512104	0.140604176627089	0.0486344990951517	0.0177743299536594	0.0552378737591711
Roseburia	0.168172918845083	0.298850915991961	0.278877476932173	0.0365161737537403	0.069862540758024
Roseovarius	0.0750933365368005	0.0384985616235126	0.0486344990951517	0.0225956018511219	0.0552378737591711
Rothia	0.0268017567757561	0.0384985616235126	0.0486344990951517	0.0265161844088943	0.0552378737591711
Rubidimonas	0.0553696780051123	0.0384985616235126	0.0486344990951517	0.00680566449223056	0.0552378737591711
Rubritalea	0.0582354394430015	0.0384985616235126	0.0486344990951517	0.00680566449223056	0.0552378737591711
Rubrivivax	0.0206098896760236	0.0384985616235126	0.0486344990951517	0.026252343965688	0.0552378737591711
Rubrobacter	0.0719836642779247	0.0384985616235126	0.0486344990951517	0.00305798217642331	0.0366293082436792
Rudaea	0.0194304351046651	0.0384985616235126	0.0486344990951517	0.0206508251817125	0.0552378737591711
Rudanella	0.0179098536966309	0.0384985616235126	0.0486344990951517	0.0184997141198193	0.0552378737591711
Ruegeria	0.0745861042278475	0.0384985616235126	0.0486344990951517	0.00305798217642331	0.0366293082436792
Rugamonas	0.0179479166274596	0.0384985616235126	0.0486344990951517	0.0225956018511219	0.0552378737591711
Ruminococcus	0.193397454100972	0.290488591205138	0.254103603771504	0.0497870683678639	0.0825042847238888
Ruminofilibacter	0.0706978163319281	0.0384985616235126	0.0486344990951517	0.00680566449223056	0.0552378737591711
Runella	0.0389839861086608	0.0384985616235126	0.0486344990951517	0.0652192896681273	0.0999605802702034
Saccharococcus	0.0481551602037058	0.0384985616235126	0.0486344990951517	0.0478348894941984	0.0808497672125869
Saccharofermentans	0.107791225435122	0.0384985616235126	0.0486344990951517	0.00305798217642331	0.0366293082436792
Salegentibacter	0.0264574621747644	0.0384985616235126	0.0486344990951517	0.026252343965688	0.0552378737591711
Salicola	0.0179479166274596	0.0384985616235126	0.0486344990951517	0.0225956018511219	0.0552378737591711
Salinicoccus	0.0237134249805184	0.0384985616235126	0.0486344990951517	0.0184997141198193	0.0552378737591711
Salinicola	0.0179098536966309	0.0384985616235126	0.0486344990951517	0.0184997141198193	0.0552378737591711
Sandaracinus	0.052414837063779	0.0384985616235126	0.0486344990951517	0.00680566449223056	0.0552378737591711
Scardovia	0.017950566537592	0.0384985616235126	0.0486344990951517	0.0184997141198193	0.0552378737591711
Schleiferia	0.045669472463385	0.0384985616235126	0.0486344990951517	0.0652192896681273	0.0999605802702034
Scytonema	0.0743459511101703	0.0495675224188208	0.0486344990951517	0.0437177972527508	0.0799731319838806
Sediminibacterium	0.0179098536966309	0.0384985616235126	0.0486344990951517	0.0184997141198193	0.0552378737591711
Sediminitomix	0.0506684569222628	0.0384985616235126	0.0486344990951517	0.0323869407729069	0.0641913826110494
Segetibacter	0.0179065653227387	0.0384985616235126	0.0486344990951517	0.0184997141198193	0.0552378737591711
Selenihalanaerobacter	0.0179065653227387	0.0384985616235126	0.0486344990951517	0.0184997141198193	0.0552378737591711
Sharpea	0.086293335483863	0.0384985616235126	0.0486344990951517	0.00305798217642331	0.0366293082436792
Shewanella	0.0699637928979188	0.0384985616235126	0.0486344990951517	0.00305798217642331	0.0366293082436792
Shimazuella	0.030075652486032	0.0384985616235126	0.0486344990951517	0.038774207831722	0.0735441945448497
Shivajiella	0.0179098536966309	0.0384985616235126	0.0486344990951517	0.0184997141198193	0.0552378737591711
Simkania	0.0237954891262004	0.0384985616235126	0.0486344990951517	0.0225956018511219	0.0552378737591711
Sinomonas	0.017950566537592	0.0384985616235126	0.0486344990951517	0.0184997141198193	0.0552378737591711
Sinosporangium	0.017950566537592	0.0384985616235126	0.0486344990951517	0.0184997141198193	0.0552378737591711
Siphonobacter	0.0658534354586694	0.0384985616235126	0.0486344990951517	0.0225956018511219	0.0552378737591711
Skermanella	0.0322583835485195	0.0384985616235126	0.0486344990951517	0.026252343965688	0.0552378737591711
Slackia	0.14376809478539	0.0708220779977376	0.0486344990951517	0.0343896373434726	0.0675532626604399
Sneathia	0.0179098536966309	0.0384985616235126	0.0486344990951517	0.0184997141198193	0.0552378737591711
Sneathiella	0.017950566537592	0.0623326375652008	0.0486344990951517	0.0626620047421534	0.0978095314813782
Snodgrassella	0.0478149736590688	0.0384985616235126	0.0486344990951517	0.0270518468663503	0.0561414976397704
Snuella	0.0206050722953453	0.0384985616235126	0.0486344990951517	0.026252343965688	0.0552378737591711
Solibacillus	0.0194262856388062	0.0384985616235126	0.0486344990951517	0.0206508251817125	0.0552378737591711
Solirubrobacter	0.0179479166274596	0.0384985616235126	0.0486344990951517	0.0225956018511219	0.0552378737591711
Solitalea	0.0831488073373373	0.0384985616235126	0.0486344990951517	0.00305798217642331	0.0366293082436792
Sorangium	0.0237541378214795	0.0495675224188208	0.0486344990951517	0.0464211548574314	0.0806878748468287
Sphaerobacter	0.0405474344349182	0.0384985616235126	0.0486344990951517	0.0652192896681273	0.0999605802702034
Sphaerospermopsis	0.0179098536966309	0.0384985616235126	0.0486344990951517	0.0184997141198193	0.0552378737591711
Sphingobacterium	0.120683982194246	0.0565512591256966	0.0486344990951517	0.0208583694252148	0.0552378737591711
Sphingobium	0.0194304351046651	0.0384985616235126	0.0486344990951517	0.0206508251817125	0.0552378737591711
Sphingomonas	0.0648438948057242	0.0384985616235126	0.0486344990951517	0.0225956018511219	0.0552378737591711
Sphingopyxis	0.0439112866982539	0.0384985616235126	0.0486344990951517	0.0555762126114832	0.091002951408402
Spirillospora	0.0237574261953717	0.0384985616235126	0.0486344990951517	0.0184997141198193	0.0552378737591711
Spirochaeta	0.108106818409944	0.0384985616235126	0.10595853163848	0.00603608292359955	0.0552378737591711
Spirosoma	0.0622922324182222	0.0384985616235126	0.0486344990951517	0.00373502786468808	0.0428750073633986
Spirulina	0.0326534787403558	0.0384985616235126	0.0486344990951517	0.0265161844088943	0.0552378737591711
Sporacetigenium	0.0264499948839537	0.0384985616235126	0.0486344990951517	0.026252343965688	0.0552378737591711
Sporanaerobacter	0.0424323951885886	0.0384985616235126	0.0486344990951517	0.0478348894941984	0.0808497672125869
Sporobacter	0.228111179290957	0.162472943910351	0.0486344990951517	0.0148463683380868	0.0552378737591711
Sporobacterium	0.0623651592321781	0.0618273382271797	0.0486344990951517	0.0614212139150002	0.0962819028937841
Sporohalobacter	0.0699754191576753	0.0527253179993299	0.0486344990951517	0.0614212139150002	0.0962819028937841
Sporosalibacterium	0.0179098536966309	0.0384985616235126	0.0486344990951517	0.0184997141198193	0.0552378737591711
Sporosarcina	0.094969527528237	0.055561057173744	0.0486344990951517	0.0437177972527508	0.0799731319838806
Sporotalea	0.0774443748663151	0.0495675224188208	0.0486344990951517	0.0437177972527508	0.0799731319838806
Sporotomaculum	0.0179065653227387	0.0384985616235126	0.0486344990951517	0.0184997141198193	0.0552378737591711
Stackebrandtia	0.0194304351046651	0.0384985616235126	0.0486344990951517	0.0206508251817125	0.0552378737591711
Stakelama	0.0179479166274596	0.0384985616235126	0.0486344990951517	0.0225956018511219	0.0552378737591711
Stanieria	0.0237134249805184	0.0384985616235126	0.0486344990951517	0.0184997141198193	0.0552378737591711
Staphylococcus	0.134469314616686	0.152844291955724	0.0486344990951517	0.0188734331351516	0.0552378737591711
Sterolibacterium	0.0206050722953453	0.0384985616235126	0.0486344990951517	0.026252343965688	0.0552378737591711
Streptobacillus	0.0179065653227387	0.0384985616235126	0.0486344990951517	0.0184997141198193	0.0552378737591711
Succinatimonas	0.0237134249805184	0.0384985616235126	0.0486344990951517	0.0184997141198193	0.0552378737591711
Succinivibrio	0.165028712563394	0.214765866475967	0.0486344990951517	0.0139817831533384	0.0552378737591711
Sulfitobacter	0.0826281786313695	0.0384985616235126	0.0486344990951517	0.00305798217642331	0.0366293082436792
Sulfurihydrogenibium	0.0252712082274146	0.0384985616235126	0.0486344990951517	0.0242339678456912	0.0552378737591711
Sulfurimonas	0.0179098536966309	0.0384985616235126	0.0486344990951517	0.0184997141198193	0.0552378737591711
Sulfurospirillum	0.0206050722953453	0.0384985616235126	0.0486344990951517	0.026252343965688	0.0552378737591711
Sutterella	0.0882306345791055	0.0623326375652008	0.0486344990951517	0.0652192896681273	0.0999605802702034
Swaminathania	0.0179098536966309	0.0384985616235126	0.0486344990951517	0.0184997141198193	0.0552378737591711
Symbiobacterium	0.065476628169921	0.0384985616235126	0.0486344990951517	0.00305798217642331	0.0366293082436792
Symploca	0.0837817326711832	0.0384985616235126	0.0486344990951517	0.00305798217642331	0.0366293082436792
Synechococcus	0.0882840112901973	0.0524660350372644	0.0486344990951517	0.0305008721712175	0.0616733231792325
Synergistes	0.0237134249805184	0.0384985616235126	0.0486344990951517	0.0184997141198193	0.0552378737591711
Syntrophaceticus	0.0838270334671081	0.0384985616235126	0.0486344990951517	0.00305798217642331	0.0366293082436792
Syntrophobotulus	0.0268092500559087	0.0384985616235126	0.0486344990951517	0.0242339678456912	0.0552378737591711
Syntrophomonas	0.0771200329236794	0.0547142960905039	0.0486344990951517	0.0614212139150002	0.0962819028937841
Syntrophus	0.0295609974792592	0.0384985616235126	0.0486344990951517	0.0184997141198193	0.0552378737591711
Tamlana	0.0179065653227387	0.0384985616235126	0.0486344990951517	0.0184997141198193	0.0552378737591711
Tannerella	0.0800261201372677	0.0384985616235126	0.0486344990951517	0.00305798217642331	0.0366293082436792
Tatumella	0.0206050722953453	0.0384985616235126	0.0486344990951517	0.026252343965688	0.0552378737591711
Taylorella	0.0179479166274596	0.0384985616235126	0.0486344990951517	0.0225956018511219	0.0552378737591711
Telluria	0.0179065653227387	0.0384985616235126	0.0486344990951517	0.0184997141198193	0.0552378737591711
Tenacibaculum	0.0268051005900498	0.0384985616235126	0.0486344990951517	0.0242339678456912	0.0552378737591711
Tepidanaerobacter	0.0179479166274596	0.0384985616235126	0.0486344990951517	0.0225956018511219	0.0552378737591711
Tepidibacter	0.0179479166274596	0.0384985616235126	0.0486344990951517	0.0225956018511219	0.0552378737591711
Tepidimicrobium	0.0708924547330178	0.0384985616235126	0.0486344990951517	0.00305798217642331	0.0366293082436792
Terasakiella	0.0252780076034059	0.0384985616235126	0.0486344990951517	0.0206508251817125	0.0552378737591711
Terribacillus	0.0636935985284036	0.0495675224188208	0.0486344990951517	0.0614212139150002	0.0962819028937841
Terrimonas	0.0311187807261554	0.0384985616235126	0.0486344990951517	0.0242339678456912	0.0552378737591711
Tetragenococcus	0.0347973117693898	0.0384985616235126	0.0486344990951517	0.0424257410805112	0.0799731319838806
Thalassolituus	0.0611550456629539	0.0384985616235126	0.0486344990951517	0.00680566449223056	0.0552378737591711
Thalassomonas	0.026411931953125	0.0384985616235126	0.0486344990951517	0.026252343965688	0.0552378737591711
Thauera	0.0650231479262352	0.0384985616235126	0.0486344990951517	0.00680566449223056	0.0552378737591711
Thermacetogenium	0.0194304351046651	0.0384985616235126	0.0486344990951517	0.0206508251817125	0.0552378737591711
Thermanaeromonas	0.0712923156587571	0.0384985616235126	0.0486344990951517	0.0225956018511219	0.0552378737591711
Thermanaerothrix	0.0179479166274596	0.0384985616235126	0.0486344990951517	0.0225956018511219	0.0552378737591711
Thermasporomyces	0.0179098536966309	0.0384985616235126	0.0486344990951517	0.0184997141198193	0.0552378737591711
Thermicanus	0.0179479166274596	0.0384985616235126	0.0486344990951517	0.0225956018511219	0.0552378737591711
Thermoactinomyces	0.0487928097777872	0.0384985616235126	0.0486344990951517	0.0455019544046217	0.0799731319838806
Thermobifida	0.0237134249805184	0.0384985616235126	0.0486344990951517	0.0184997141198193	0.0552378737591711
Thermobispora	0.0526630057748118	0.0384985616235126	0.0486344990951517	0.0492916787604621	0.0824270561366149
Thermobrachium	0.0338377470985482	0.0384985616235126	0.0486344990951517	0.0254764699466811	0.0552378737591711
Thermococcoides	0.0194262856388062	0.0384985616235126	0.0486344990951517	0.0206508251817125	0.0552378737591711
Thermodesulfobacterium	0.0252753576932735	0.0384985616235126	0.0486344990951517	0.0242339678456912	0.0552378737591711
Thermodesulfobium	0.0690315075920467	0.0384985616235126	0.0486344990951517	0.00305798217642331	0.0366293082436792
Thermodesulfovibrio	0.045623687701316	0.0384985616235126	0.0486344990951517	0.0455019544046217	0.0799731319838806
Thermohalobacter	0.0237954891262004	0.0384985616235126	0.0486344990951517	0.0225956018511219	0.0552378737591711
Thermoleophilum	0.0179065653227387	0.0384985616235126	0.0486344990951517	0.0184997141198193	0.0552378737591711
Thermolithobacter	0.0777384969237145	0.0384985616235126	0.0486344990951517	0.00305798217642331	0.0366293082436792
Thermomonospora	0.0406964341511814	0.0384985616235126	0.0486344990951517	0.0652192896681273	0.0999605802702034
Thermonema	0.0469276755612114	0.0384985616235126	0.0486344990951517	0.0455019544046217	0.0799731319838806
Thermosipho	0.0637953021828153	0.0384985616235126	0.0486344990951517	0.0455019544046217	0.0799731319838806
Thermothrix	0.017950566537592	0.0384985616235126	0.0486344990951517	0.0184997141198193	0.0552378737591711
Thermotomaculum	0.0237541378214795	0.0384985616235126	0.0486344990951517	0.0184997141198193	0.0552378737591711
Thermovum	0.0237541378214795	0.0384985616235126	0.0486344990951517	0.0184997141198193	0.0552378737591711
Thermus	0.0295609974792592	0.0384985616235126	0.0486344990951517	0.0184997141198193	0.0552378737591711
Thioalkalicoccus	0.0179479166274596	0.0384985616235126	0.0486344990951517	0.0225956018511219	0.0552378737591711
Thioalkalimicrobium	0.0179479166274596	0.0384985616235126	0.0486344990951517	0.0225956018511219	0.0552378737591711
Thiobacillus	0.0576220199322887	0.0384985616235126	0.0486344990951517	0.0323869407729069	0.0641913826110494
Thiohalophilus	0.0179479166274596	0.0527253179993299	0.0486344990951517	0.0652192896681273	0.0999605802702034
Thiohalorhabdus	0.0450038731365358	0.0384985616235126	0.0486344990951517	0.0478348894941984	0.0808497672125869
Thiomargarita	0.0480871087973883	0.0384985616235126	0.0486344990951517	0.0455019544046217	0.0799731319838806
Thiomonas	0.0310780678851943	0.0384985616235126	0.0486344990951517	0.0242339678456912	0.0552378737591711
Thioploca	0.0645420661739708	0.058104389241915	0.0486344990951517	0.0614212139150002	0.0962819028937841
Thioreductor	0.0785801442480767	0.0384985616235126	0.0486344990951517	0.00305798217642331	0.0366293082436792
Thorsellia	0.0350165337550873	0.0384985616235126	0.0486344990951517	0.0184997141198193	0.0552378737591711
Tissierella	0.0916372551352038	0.0384985616235126	0.0486344990951517	0.00305798217642331	0.0366293082436792
Tolypothrix	0.0252753576932735	0.0384985616235126	0.0486344990951517	0.0242339678456912	0.0552378737591711
Tomitella	0.017950566537592	0.0384985616235126	0.0486344990951517	0.0184997141198193	0.0552378737591711
Toxopsis	0.0179065653227387	0.0384985616235126	0.0486344990951517	0.0184997141198193	0.0552378737591711
Trichodesmium	0.0194262856388062	0.0384985616235126	0.0486344990951517	0.0206508251817125	0.0552378737591711
Trigonala	0.0274184968181462	0.0384985616235126	0.0486344990951517	0.0478348894941984	0.0808497672125869
Tropheryma	0.0179065653227387	0.0384985616235126	0.0486344990951517	0.0184997141198193	0.0552378737591711
Truepera	0.0206695329099848	0.0384985616235126	0.0486344990951517	0.026252343965688	0.0552378737591711
Tunicatimonas	0.0731368243738889	0.0527253179993299	0.0486344990951517	0.0614212139150002	0.0962819028937841
Turicibacter	0.0666678752699395	0.0384985616235126	0.0486344990951517	0.00305798217642331	0.0366293082436792
Turneriella	0.0575590320702181	0.0384985616235126	0.0486344990951517	0.0492916787604621	0.0824270561366149
Umboniibacter	0.071817831534626	0.0495675224188208	0.0486344990951517	0.0305008721712175	0.0616733231792325
Variovorax	0.0179479166274596	0.0384985616235126	0.0486344990951517	0.0225956018511219	0.0552378737591711
Verminephrobacter	0.085332564529307	0.0384985616235126	0.0486344990951517	0.00305798217642331	0.0366293082436792
Verrucomicrobium	0.0215735742295378	0.0384985616235126	0.0486344990951517	0.0497870683678639	0.0825042847238888
Victivallis	0.0347444383282337	0.0384985616235126	0.0486344990951517	0.0492916787604621	0.0824270561366149
Virgibacillus	0.0649047918676805	0.0384985616235126	0.0486344990951517	0.00305798217642331	0.0366293082436792
Viridibacillus	0.017950566537592	0.0384985616235126	0.0486344990951517	0.0184997141198193	0.0552378737591711
Vogesella	0.0760078317988175	0.0384985616235126	0.0486344990951517	0.00305798217642331	0.0366293082436792
Volucribacter	0.0179098536966309	0.0384985616235126	0.0486344990951517	0.0184997141198193	0.0552378737591711
Weissella	0.118040387847263	0.173950854811148	0.0486344990951517	0.00628242014080114	0.0552378737591711
Wohlfahrtiimonas	0.0252780076034059	0.0384985616235126	0.0486344990951517	0.0206508251817125	0.0552378737591711
Wolinella	0.0237547762852393	0.0384985616235126	0.0486344990951517	0.0225956018511219	0.0552378737591711
Xanthomonas	0.063950548508273	0.0384985616235126	0.0486344990951517	0.00305798217642331	0.0366293082436792
Xylella	0.0179098536966309	0.0384985616235126	0.0486344990951517	0.0184997141198193	0.0552378737591711
Zobellia	0.0194818089900947	0.0384985616235126	0.0486344990951517	0.0225956018511219	0.0552378737591711
Zoogloea	0.0296023487839801	0.0384985616235126	0.0486344990951517	0.0225956018511219	0.0552378737591711
Zymophilus	0.106851972513417	0.161359301854542	0.0486344990951517	0.00628242014080114	0.0552378737591711
